# Supplementary material for: Targeted metagenomics reveals association between severity and pathogen co-detection in infants with respiratory syncytial virus
Source: Nat Commun. 2024 Mar 16;15:2379. doi: 10.1038/s41467-024-46648-3 (PMC10944482; doi:10.1038/s41467-024-46648-3)
Supplement: Supplementary file 6 — Source Data [file 41467_2024_46648_MOESM6_ESM.zip]

Archive with 98 entries (97 files):
- Source Data/
- __MACOSX/._Source Data
- Source Data/Fig3a.csv
- __MACOSX/Source Data/._Fig3a.csv
- Source Data/.Rhistory
- __MACOSX/Source Data/._.Rhistory
- Source Data/Fig3b.csv
- __MACOSX/Source Data/._Fig3b.csv
- Source Data/.DS_Store
- __MACOSX/Source Data/._.DS_Store
- Source Data/FigS12.csv
- __MACOSX/Source Data/._FigS12.csv
- Source Data/FigS11b_tree.txt
- __MACOSX/Source Data/._FigS11b_tree.txt
- Source Data/FigS8.csv
- __MACOSX/Source Data/._FigS8.csv
- Source Data/FigS5_tree.txt
- __MACOSX/Source Data/._FigS5_tree.txt
- Source Data/FigS10.csv
- __MACOSX/Source Data/._FigS10.csv
- Source Data/Fig3b_tree.txt
- __MACOSX/Source Data/._Fig3b_tree.txt
- Source Data/FigS2b_tree.txt
- __MACOSX/Source Data/._FigS2b_tree.txt
- Source Data/FigS9.csv
- __MACOSX/Source Data/._FigS9.csv
- Source Data/TableS15.csv
- __MACOSX/Source Data/._TableS15.csv
- Source Data/TableS17.csv
- __MACOSX/Source Data/._TableS17.csv
- Source Data/TableS16.csv
- __MACOSX/Source Data/._TableS16.csv
- Source Data/TableS12.csv
- __MACOSX/Source Data/._TableS12.csv
- Source Data/TableS11_rsvb_tree.txt
- __MACOSX/Source Data/._TableS11_rsvb_tree.txt
- Source Data/TableS9.csv
- __MACOSX/Source Data/._TableS9.csv
- Source Data/TableS8.csv
- __MACOSX/Source Data/._TableS8.csv
- Source Data/TableS13.csv
- __MACOSX/Source Data/._TableS13.csv
- Source Data/TableS11.csv
- __MACOSX/Source Data/._TableS11.csv
- Source Data/Table1.csv
- __MACOSX/Source Data/._Table1.csv
- Source Data/TableS10.csv
- __MACOSX/Source Data/._TableS10.csv
- Source Data/FigS11a_tree.txt
- __MACOSX/Source Data/._FigS11a_tree.txt
- Source Data/FigS6_tree.txt
- __MACOSX/Source Data/._FigS6_tree.txt
- Source Data/TableS6.csv
- __MACOSX/Source Data/._TableS6.csv
- Source Data/TableS7.csv
- __MACOSX/Source Data/._TableS7.csv
- Source Data/Fig3a_tree.txt
- __MACOSX/Source Data/._Fig3a_tree.txt
- Source Data/FigS2a_tree.txt
- __MACOSX/Source Data/._FigS2a_tree.txt
- Source Data/TableS5.csv
- __MACOSX/Source Data/._TableS5.csv
- Source Data/TableS4.csv
- __MACOSX/Source Data/._TableS4.csv
- Source Data/TableS1.csv
- __MACOSX/Source Data/._TableS1.csv
- Source Data/TableS3.csv
- __MACOSX/Source Data/._TableS3.csv
- Source Data/TableS2.csv
- __MACOSX/Source Data/._TableS2.csv
- Source Data/Fig4.csv
- __MACOSX/Source Data/._Fig4.csv
- Source Data/FigS4.csv
- __MACOSX/Source Data/._FigS4.csv
- Source Data/FigS5.csv
- __MACOSX/Source Data/._FigS5.csv
- Source Data/TableS11_rsva_tree.txt
- __MACOSX/Source Data/._TableS11_rsva_tree.txt
- Source Data/FigS7.csv
- __MACOSX/Source Data/._FigS7.csv
- Source Data/FigS6.csv
- __MACOSX/Source Data/._FigS6.csv
- Source Data/Fig2.csv
- __MACOSX/Source Data/._Fig2.csv
- Source Data/FigS11a.csv
- __MACOSX/Source Data/._FigS11a.csv
- Source Data/FigS2a.csv
- __MACOSX/Source Data/._FigS2a.csv
- Source Data/FigS3.csv
- __MACOSX/Source Data/._FigS3.csv
- Source Data/FigS1.csv
- __MACOSX/Source Data/._FigS1.csv
- Source Data/Fig1.csv
- __MACOSX/Source Data/._Fig1.csv
- Source Data/FigS2b.csv
- __MACOSX/Source Data/._FigS2b.csv
- Source Data/FigS11b.csv
- __MACOSX/Source Data/._FigS11b.csv
