# Supplementary material for: Targeted metagenomics reveals association between severity and pathogen co-detection in infants with respiratory syncytial virus
Source: Nat Commun. 2024 Mar 16;15:2379. doi: 10.1038/s41467-024-46648-3 (PMC10944482; doi:10.1038/s41467-024-46648-3)
Supplement: Supplementary file 6 — Source Data [file 41467_2024_46648_MOESM6_ESM.zip › Source Data/FigS12.csv]

Site	Castanet	SARS-CoV-2
1	1	0
2	1	0
3	1	0
4	1	0
5	1	0
6	1	0
7	1	0
8	1	0
9	1	0
10	1	0
11	1	0
12	1	0
13	1	0
14	1	0
15	1	0
16	1	0
17	1	0
18	1	0
19	1	0
20	1	0
21	1	0
22	1	0
23	2	0
24	2	0
25	2	0
26	2	0
27	2	0
28	2	0
29	2	0
30	2	0
31	2	0
32	2	0
33	2	0
34	2	0
35	2	0
36	2	0
37	2	0
38	2	0
39	2	0
40	2	0
41	2	0
42	2	0
43	2	0
44	2	0
45	2	0
46	2	0
47	2	0
48	2	0
49	2	0
50	2	0
51	2	0
52	2	0
53	2	0
54	2	0
55	2	0
56	2	0
57	2	0
58	2	0
59	2	0
60	2	0
61	2	0
62	2	0
63	2	0
64	2	0
65	2	0
66	2	0
67	2	0
68	2	0
69	2	0
70	2	0
71	2	0
72	2	0
73	2	0
74	2	0
75	2	0
76	2	0
77	2	0
78	2	0
79	2	0
80	2	0
81	2	0
82	2	0
83	2	0
84	2	0
85	2	0
86	2	0
87	2	0
88	2	0
89	2	0
90	2	0
91	2	0
92	2	0
93	2	0
94	2	0
95	2	0
96	2	0
97	2	0
98	2	0
99	2	0
100	2	0
101	2	0
102	2	0
103	2	0
104	2	0
105	2	0
106	2	0
107	2	0
108	2	0
109	2	0
110	2	0
111	2	0
112	2	0
113	2	0
114	2	0
115	2	0
116	2	0
117	3	3
118	7	8
119	7	9
120	8	10
121	8	11
122	8	11
123	8	11
124	8	11
125	8	11
126	8	11
127	8	11
128	8	11
129	8	11
130	8	11
131	8	11
132	8	11
133	8	11
134	8	11
135	8	11
136	8	11
137	8	11
138	8	11
139	8	11
140	8	11
141	8	11
142	8	11
143	8	11
144	8	11
145	8	11
146	8	11
147	8	11
148	8	11
149	8	11
150	8	11
151	8	11
152	8	14
153	8	14
154	8	14
155	8	14
156	8	14
157	8	14
158	8	14
159	8	15
160	8	16
161	8	17
162	8	17
163	8	17
164	8	17
165	8	17
166	8	17
167	8	17
168	8	17
169	8	17
170	8	17
171	8	17
172	8	17
173	8	17
174	8	17
175	8	17
176	8	17
177	8	17
178	8	17
179	8	17
180	8	17
181	8	17
182	8	17
183	8	17
184	8	17
185	8	17
186	8	17
187	8	17
188	8	18
189	8	18
190	8	18
191	8	18
192	8	18
193	8	18
194	8	18
195	8	18
196	8	18
197	8	18
198	8	18
199	8	18
200	8	18
201	8	18
202	8	18
203	8	18
204	8	18
205	8	18
206	8	18
207	8	18
208	8	18
209	8	18
210	8	18
211	8	18
212	8	18
213	8	18
214	8	18
215	8	18
216	8	18
217	8	18
218	8	18
219	8	18
220	8	18
221	8	18
222	8	18
223	8	18
224	8	18
225	8	18
226	8	18
227	8	18
228	8	18
229	8	18
230	8	18
231	8	18
232	8	18
233	8	18
234	8	18
235	8	18
236	8	18
237	8	18
238	8	18
239	8	18
240	8	18
241	10	18
242	10	22
243	10	22
244	10	22
245	10	22
246	12	26
247	13	29
248	15	31
249	15	32
250	15	35
251	15	37
252	15	37
253	15	37
254	15	37
255	15	37
256	15	37
257	15	37
258	15	37
259	15	37
260	15	37
261	15	37
262	15	37
263	16	37
264	16	37
265	16	37
266	17	37
267	17	37
268	17	37
269	17	37
270	17	37
271	17	37
272	17	37
273	17	37
274	17	37
275	17	37
276	17	37
277	17	37
278	17	37
279	17	37
280	18	42
281	18	43
282	18	44
283	18	45
284	18	45
285	18	46
286	18	46
287	18	46
288	18	46
289	18	46
290	18	46
291	18	46
292	18	46
293	18	46
294	18	46
295	18	49
296	18	49
297	18	49
298	18	49
299	18	49
300	18	49
301	18	49
302	18	49
303	18	49
304	18	49
305	18	49
306	18	49
307	18	49
308	18	49
309	18	49
310	18	49
311	18	49
312	18	49
313	18	49
314	18	49
315	18	49
316	18	49
317	18	49
318	18	49
319	18	49
320	18	49
321	18	49
322	18	49
323	18	49
324	18	49
325	18	49
326	18	49
327	18	49
328	18	49
329	18	49
330	18	49
331	19	52
332	20	56
333	20	58
334	20	58
335	20	58
336	20	58
337	20	58
338	20	58
339	20	58
340	20	58
341	20	58
342	20	58
343	20	58
344	20	58
345	20	58
346	20	58
347	20	58
348	20	58
349	20	58
350	20	58
351	20	58
352	20	58
353	20	58
354	20	58
355	20	58
356	20	58
357	20	58
358	20	58
359	21	63
360	21	64
361	21	65
362	21	65
363	21	65
364	21	65
365	21	65
366	21	65
367	21	65
368	21	65
369	21	65
370	23	70
371	23	74
372	23	74
373	23	74
374	23	74
375	23	74
376	23	74
377	23	74
378	23	74
379	23	74
380	23	74
381	23	74
382	23	74
383	23	74
384	23	74
385	23	74
386	23	74
387	23	74
388	23	74
389	23	74
390	23	74
391	23	74
392	23	74
393	23	74
394	23	74
395	23	74
396	23	74
397	23	74
398	23	74
399	23	74
400	23	74
401	23	74
402	23	74
403	23	74
404	23	74
405	23	74
406	23	74
407	23	74
408	23	74
409	23	74
410	23	74
411	23	74
412	23	74
413	23	74
414	23	74
415	23	74
416	23	74
417	23	74
418	23	74
419	24	82
420	24	84
421	24	86
422	24	88
423	24	88
424	24	88
425	24	88
426	24	88
427	24	88
428	24	88
429	24	88
430	24	88
431	24	92
432	24	93
433	24	93
434	24	93
435	24	93
436	24	93
437	24	93
438	24	93
439	24	93
440	24	93
441	24	93
442	24	93
443	24	93
444	24	93
445	24	93
446	24	93
447	24	93
448	24	93
449	24	93
450	24	93
451	24	93
452	24	93
453	24	93
454	24	93
455	24	93
456	24	93
457	24	93
458	24	93
459	24	93
460	24	93
461	24	93
462	24	93
463	24	93
464	24	93
465	24	93
466	24	93
467	24	93
468	24	93
469	24	93
470	24	93
471	24	93
472	24	93
473	24	93
474	24	93
475	24	96
476	24	97
477	24	97
478	24	97
479	24	97
480	24	97
481	24	97
482	24	97
483	24	97
484	24	97
485	24	97
486	24	97
487	24	97
488	24	97
489	24	97
490	24	97
491	24	97
492	24	97
493	24	97
494	24	97
495	24	97
496	24	97
497	24	97
498	24	97
499	24	97
500	24	97
501	24	97
502	24	97
503	24	97
504	24	97
505	24	97
506	24	97
507	24	97
508	24	97
509	25	102
510	25	105
511	25	105
512	25	105
513	25	105
514	25	105
515	25	105
516	25	105
517	25	105
518	25	106
519	25	105
520	27	116
521	27	119
522	27	119
523	28	119
524	28	122
525	28	122
526	28	122
527	28	122
528	29	122
529	30	119
530	32	124
531	32	126
532	32	126
533	32	127
534	32	127
535	29	127
536	29	135
537	29	135
538	29	135
539	29	135
540	29	135
541	29	135
542	29	135
543	29	135
544	29	135
545	29	135
546	29	135
547	29	135
548	29	135
549	29	135
550	29	135
551	29	135
552	29	135
553	29	135
554	29	135
555	29	135
556	29	135
557	29	138
558	29	139
559	29	139
560	29	139
561	29	139
562	29	139
563	29	137
564	29	131
565	29	131
566	29	131
567	29	131
568	29	131
569	29	131
570	26	131
571	26	131
572	26	131
573	26	131
574	26	131
575	26	131
576	26	131
577	26	131
578	26	131
579	26	131
580	26	131
581	26	131
582	26	131
583	26	131
584	26	131
585	26	131
586	26	131
587	27	136
588	27	137
589	27	137
590	27	137
591	27	137
592	27	137
593	27	137
594	27	137
595	27	137
596	30	140
597	30	141
598	30	141
599	30	141
600	30	141
601	30	141
602	30	141
603	30	141
604	30	141
605	30	141
606	30	141
607	30	141
608	30	141
609	30	141
610	30	141
611	30	141
612	30	141
613	30	141
614	30	141
615	30	141
616	30	141
617	30	141
618	30	141
619	30	141
620	30	141
621	30	141
622	30	141
623	30	141
624	30	141
625	30	142
626	30	142
627	30	142
628	30	142
629	30	142
630	30	142
631	30	142
632	30	142
633	30	142
634	30	142
635	30	142
636	30	142
637	30	142
638	30	142
639	30	142
640	30	142
641	30	142
642	30	142
643	30	148
644	32	158
645	32	162
646	32	162
647	32	162
648	32	162
649	32	162
650	32	162
651	32	162
652	32	162
653	33	167
654	33	170
655	33	170
656	33	170
657	33	170
658	33	170
659	33	168
660	33	165
661	33	165
662	33	165
663	33	165
664	33	165
665	33	165
666	33	165
667	33	165
668	33	165
669	33	165
670	33	165
671	33	165
672	33	165
673	33	165
674	34	166
675	34	167
676	34	168
677	34	168
678	34	168
679	34	168
680	34	168
681	34	168
682	34	168
683	34	168
684	34	168
685	34	168
686	34	168
687	34	168
688	34	168
689	34	168
690	34	168
691	34	168
692	34	168
693	34	168
694	34	168
695	34	168
696	34	168
697	34	168
698	34	168
699	34	168
700	34	168
701	36	177
702	36	180
703	36	183
704	36	183
705	36	183
706	36	183
707	36	183
708	36	183
709	36	183
710	36	183
711	36	183
712	36	183
713	38	192
714	38	193
715	38	194
716	38	194
717	38	194
718	38	194
719	38	194
720	38	194
721	38	194
722	38	194
723	38	194
724	38	194
725	38	194
726	38	194
727	38	194
728	38	195
729	38	195
730	38	195
731	38	195
732	38	195
733	38	193
734	38	193
735	38	193
736	38	193
737	38	193
738	38	193
739	38	193
740	38	193
741	38	193
742	38	193
743	38	193
744	38	193
745	38	193
746	38	193
747	38	194
748	38	194
749	38	194
750	38	194
751	38	194
752	38	194
753	38	194
754	38	194
755	38	194
756	38	194
757	38	194
758	38	194
759	39	196
760	39	196
761	39	196
762	39	196
763	39	196
764	39	196
765	39	196
766	39	196
767	39	196
768	39	196
769	39	196
770	39	196
771	39	196
772	39	196
773	39	196
774	39	198
775	39	201
776	39	202
777	39	202
778	39	202
779	39	202
780	39	202
781	39	202
782	39	202
783	39	202
784	39	202
785	39	202
786	39	202
787	39	202
788	39	202
789	39	202
790	39	202
791	39	202
792	39	202
793	39	202
794	39	203
795	39	203
796	39	203
797	39	203
798	39	203
799	39	203
800	39	203
801	39	202
802	39	194
803	39	197
804	39	204
805	39	209
806	39	209
807	39	210
808	38	210
809	38	210
810	38	210
811	38	210
812	38	210
813	38	210
814	38	210
815	38	210
816	38	210
817	38	210
818	38	210
819	38	210
820	38	210
821	38	215
822	38	215
823	38	215
824	38	215
825	38	215
826	38	215
827	38	215
828	38	215
829	38	215
830	38	215
831	38	215
832	38	215
833	38	215
834	38	215
835	38	215
836	38	215
837	38	213
838	38	204
839	38	203
840	38	203
841	38	203
842	38	203
843	38	203
844	33	203
845	32	203
846	32	203
847	32	203
848	32	203
849	32	203
850	32	203
851	32	203
852	32	203
853	32	203
854	32	203
855	32	203
856	32	203
857	32	203
858	32	203
859	32	203
860	32	203
861	32	203
862	32	203
863	32	203
864	32	203
865	32	203
866	32	203
867	32	203
868	32	203
869	32	203
870	32	203
871	32	203
872	32	203
873	32	203
874	32	203
875	32	203
876	32	203
877	32	203
878	32	203
879	32	203
880	32	203
881	32	203
882	32	203
883	32	203
884	32	203
885	32	203
886	32	203
887	32	203
888	32	203
889	32	203
890	32	203
891	32	203
892	32	203
893	32	203
894	32	203
895	32	203
896	32	203
897	32	203
898	32	203
899	32	203
900	32	203
901	32	203
902	32	203
903	32	203
904	32	203
905	32	203
906	32	203
907	32	203
908	32	203
909	32	203
910	32	203
911	32	203
912	32	203
913	32	203
914	32	203
915	32	203
916	32	203
917	32	203
918	32	203
919	32	203
920	32	203
921	32	203
922	32	209
923	32	210
924	32	212
925	32	212
926	32	212
927	32	212
928	32	212
929	32	212
930	32	212
931	32	212
932	32	212
933	32	212
934	32	213
935	32	213
936	32	213
937	32	213
938	32	213
939	32	213
940	32	213
941	32	213
942	32	213
943	32	213
944	32	213
945	32	213
946	32	213
947	32	213
948	32	213
949	32	213
950	32	213
951	32	213
952	32	213
953	32	213
954	32	213
955	32	212
956	32	209
957	32	209
958	32	209
959	32	211
960	32	211
961	32	211
962	31	216
963	31	218
964	31	218
965	31	218
966	31	218
967	31	218
968	31	223
969	31	223
970	31	223
971	31	223
972	31	223
973	31	223
974	31	223
975	31	223
976	31	223
977	31	223
978	31	223
979	31	223
980	31	223
981	31	223
982	31	223
983	31	223
984	31	223
985	31	231
986	31	232
987	31	232
988	31	232
989	31	232
990	32	235
991	32	243
992	32	245
993	32	246
994	32	246
995	32	246
996	32	246
997	32	246
998	32	246
999	32	246
1000	32	246
1001	32	246
1002	32	246
1003	32	246
1004	32	246
1005	32	246
1006	32	246
1007	32	246
1008	32	246
1009	32	246
1010	32	246
1011	32	246
1012	32	246
1013	32	246
1014	32	246
1015	32	246
1016	32	246
1017	32	246
1018	32	246
1019	32	246
1020	32	246
1021	32	247
1022	32	247
1023	32	247
1024	32	247
1025	32	247
1026	32	247
1027	32	247
1028	32	247
1029	32	247
1030	32	247
1031	32	253
1032	32	255
1033	32	258
1034	32	260
1035	32	260
1036	32	260
1037	32	260
1038	32	257
1039	32	255
1040	32	253
1041	32	168
1042	31	166
1043	31	160
1044	31	160
1045	31	160
1046	31	160
1047	20	160
1048	20	160
1049	19	160
1050	19	160
1051	19	160
1052	19	160
1053	19	160
1054	19	160
1055	19	160
1056	19	160
1057	20	164
1058	20	164
1059	20	164
1060	20	164
1061	20	164
1062	20	164
1063	20	164
1064	20	164
1065	20	164
1066	20	160
1067	20	155
1068	20	167
1069	20	169
1070	20	173
1071	20	175
1072	19	175
1073	15	175
1074	15	175
1075	15	175
1076	15	175
1077	15	175
1078	15	175
1079	15	175
1080	15	175
1081	15	175
1082	15	175
1083	15	175
1084	15	175
1085	15	175
1086	15	175
1087	15	175
1088	15	175
1089	15	175
1090	15	175
1091	15	175
1092	15	175
1093	15	175
1094	15	175
1095	15	175
1096	15	175
1097	15	175
1098	15	175
1099	15	175
1100	15	175
1101	15	175
1102	15	175
1103	15	175
1104	15	170
1105	15	170
1106	15	170
1107	15	170
1108	15	170
1109	15	170
1110	14	170
1111	14	172
1112	14	173
1113	14	173
1114	14	173
1115	14	173
1116	14	173
1117	14	173
1118	14	173
1119	14	173
1120	14	173
1121	14	173
1122	14	173
1123	14	173
1124	14	173
1125	14	179
1126	14	180
1127	14	180
1128	14	180
1129	14	180
1130	14	180
1131	14	180
1132	14	180
1133	14	180
1134	14	180
1135	14	180
1136	14	180
1137	14	180
1138	14	180
1139	14	180
1140	14	180
1141	14	180
1142	14	180
1143	14	180
1144	14	180
1145	14	180
1146	14	180
1147	14	180
1148	14	181
1149	14	181
1150	14	181
1151	14	181
1152	14	181
1153	14	181
1154	14	181
1155	14	181
1156	14	186
1157	14	189
1158	14	189
1159	14	189
1160	14	189
1161	14	189
1162	14	189
1163	14	189
1164	14	189
1165	14	189
1166	14	189
1167	14	189
1168	14	189
1169	14	189
1170	14	189
1171	14	189
1172	14	189
1173	14	189
1174	14	189
1175	14	189
1176	14	189
1177	14	189
1178	14	189
1179	14	189
1180	14	189
1181	14	189
1182	14	189
1183	14	189
1184	14	189
1185	14	189
1186	14	189
1187	14	189
1188	15	191
1189	15	191
1190	15	191
1191	15	191
1192	15	191
1193	15	191
1194	15	191
1195	15	191
1196	15	199
1197	15	202
1198	15	202
1199	15	203
1200	15	203
1201	15	203
1202	15	203
1203	15	203
1204	15	203
1205	15	203
1206	15	203
1207	15	203
1208	15	203
1209	15	203
1210	15	203
1211	15	203
1212	15	203
1213	15	203
1214	15	203
1215	15	203
1216	15	203
1217	15	203
1218	15	203
1219	15	203
1220	15	203
1221	15	203
1222	15	203
1223	15	203
1224	15	203
1225	15	203
1226	15	203
1227	15	203
1228	15	203
1229	15	203
1230	15	203
1231	15	203
1232	15	203
1233	15	203
1234	15	203
1235	15	209
1236	15	211
1237	15	211
1238	15	211
1239	15	211
1240	15	211
1241	15	211
1242	15	211
1243	15	211
1244	15	211
1245	15	219
1246	15	219
1247	15	219
1248	15	219
1249	15	219
1250	15	219
1251	15	219
1252	15	219
1253	15	219
1254	15	219
1255	15	219
1256	15	219
1257	15	219
1258	15	229
1259	15	232
1260	15	233
1261	15	236
1262	15	238
1263	15	238
1264	15	243
1265	15	245
1266	15	245
1267	15	246
1268	15	246
1269	15	246
1270	15	246
1271	15	246
1272	15	246
1273	15	246
1274	15	246
1275	15	246
1276	15	246
1277	15	246
1278	15	246
1279	15	246
1280	15	248
1281	15	248
1282	15	248
1283	15	248
1284	15	248
1285	15	248
1286	15	248
1287	15	251
1288	15	251
1289	15	251
1290	15	251
1291	15	251
1292	15	251
1293	15	251
1294	15	251
1295	15	251
1296	15	258
1297	15	257
1298	15	257
1299	15	233
1300	15	233
1301	15	228
1302	15	228
1303	15	228
1304	15	228
1305	14	228
1306	14	228
1307	14	228
1308	14	228
1309	14	228
1310	14	228
1311	14	228
1312	14	230
1313	14	231
1314	14	231
1315	14	231
1316	14	231
1317	14	231
1318	14	231
1319	14	231
1320	14	231
1321	14	231
1322	14	231
1323	14	231
1324	14	231
1325	14	231
1326	14	231
1327	14	231
1328	14	231
1329	14	231
1330	14	231
1331	14	231
1332	14	231
1333	14	231
1334	14	231
1335	14	231
1336	14	231
1337	14	231
1338	14	231
1339	14	231
1340	14	231
1341	14	231
1342	14	231
1343	14	230
1344	14	229
1345	14	224
1346	14	225
1347	14	225
1348	14	225
1349	14	225
1350	14	225
1351	14	225
1352	14	225
1353	14	225
1354	14	225
1355	14	225
1356	14	225
1357	14	225
1358	14	225
1359	14	225
1360	14	225
1361	14	225
1362	14	225
1363	14	225
1364	14	225
1365	14	225
1366	14	225
1367	14	225
1368	14	225
1369	14	225
1370	14	225
1371	14	225
1372	14	224
1373	14	224
1374	14	224
1375	14	219
1376	14	219
1377	14	219
1378	14	219
1379	14	219
1380	14	219
1381	13	219
1382	13	219
1383	13	219
1384	13	219
1385	13	219
1386	13	219
1387	13	213
1388	13	213
1389	13	207
1390	13	192
1391	13	192
1392	13	192
1393	13	192
1394	13	192
1395	12	192
1396	12	192
1397	12	192
1398	12	189
1399	12	177
1400	12	172
1401	12	166
1402	12	166
1403	12	166
1404	12	166
1405	11	166
1406	11	160
1407	11	160
1408	11	160
1409	11	160
1410	11	160
1411	11	160
1412	11	160
1413	11	160
1414	11	160
1415	11	160
1416	11	160
1417	11	160
1418	11	160
1419	11	160
1420	11	160
1421	11	160
1422	11	160
1423	11	159
1424	11	158
1425	11	158
1426	11	158
1427	11	158
1428	11	158
1429	11	158
1430	11	158
1431	11	158
1432	11	158
1433	11	158
1434	11	158
1435	11	158
1436	11	158
1437	11	158
1438	11	158
1439	11	158
1440	11	158
1441	11	158
1442	11	158
1443	11	158
1444	11	158
1445	11	158
1446	11	158
1447	11	158
1448	11	158
1449	11	158
1450	11	158
1451	11	158
1452	11	158
1453	11	158
1454	11	158
1455	11	158
1456	11	161
1457	11	162
1458	11	162
1459	11	162
1460	11	162
1461	11	162
1462	11	162
1463	11	162
1464	11	162
1465	11	162
1466	11	162
1467	11	162
1468	11	162
1469	11	162
1470	11	162
1471	11	162
1472	11	162
1473	11	162
1474	11	162
1475	11	162
1476	11	162
1477	11	162
1478	11	162
1479	11	162
1480	11	162
1481	11	162
1482	11	162
1483	11	162
1484	11	172
1485	11	176
1486	11	176
1487	11	177
1488	11	178
1489	11	178
1490	11	178
1491	11	178
1492	11	178
1493	11	178
1494	11	178
1495	11	178
1496	11	178
1497	11	178
1498	11	178
1499	11	178
1500	11	178
1501	11	178
1502	11	178
1503	11	178
1504	11	178
1505	11	178
1506	11	178
1507	11	178
1508	11	178
1509	11	178
1510	11	178
1511	11	178
1512	11	178
1513	11	178
1514	11	178
1515	11	178
1516	11	178
1517	11	178
1518	11	178
1519	11	178
1520	11	178
1521	11	178
1522	11	178
1523	11	178
1524	11	178
1525	11	178
1526	11	178
1527	11	178
1528	11	178
1529	11	178
1530	11	178
1531	11	178
1532	11	178
1533	11	179
1534	11	179
1535	11	179
1536	11	179
1537	11	179
1538	11	179
1539	11	179
1540	11	179
1541	11	179
1542	11	179
1543	11	179
1544	11	179
1545	11	179
1546	11	179
1547	11	179
1548	11	179
1549	11	179
1550	11	179
1551	11	179
1552	11	179
1553	11	179
1554	11	179
1555	11	179
1556	11	179
1557	11	179
1558	11	179
1559	11	179
1560	11	179
1561	11	179
1562	11	179
1563	11	179
1564	11	179
1565	11	179
1566	11	177
1567	11	174
1568	11	177
1569	11	178
1570	11	178
1571	11	178
1572	11	178
1573	10	178
1574	10	179
1575	10	179
1576	10	179
1577	10	179
1578	10	179
1579	10	176
1580	10	176
1581	10	176
1582	10	169
1583	10	178
1584	10	179
1585	10	180
1586	10	180
1587	10	180
1588	10	180
1589	10	186
1590	10	191
1591	10	192
1592	10	193
1593	10	193
1594	10	193
1595	10	193
1596	10	193
1597	10	193
1598	10	193
1599	10	193
1600	10	193
1601	10	193
1602	10	193
1603	10	193
1604	10	193
1605	10	193
1606	10	193
1607	10	193
1608	10	193
1609	10	193
1610	10	193
1611	10	193
1612	10	193
1613	10	193
1614	10	193
1615	10	193
1616	10	193
1617	10	193
1618	10	193
1619	10	193
1620	10	193
1621	10	193
1622	10	193
1623	10	193
1624	10	193
1625	10	193
1626	10	193
1627	10	193
1628	10	193
1629	10	193
1630	10	193
1631	10	193
1632	10	193
1633	10	193
1634	10	193
1635	10	193
1636	10	193
1637	10	193
1638	10	193
1639	10	193
1640	10	193
1641	10	193
1642	10	193
1643	10	193
1644	10	193
1645	10	193
1646	10	193
1647	10	193
1648	10	193
1649	10	193
1650	10	193
1651	10	193
1652	10	193
1653	10	193
1654	10	193
1655	10	193
1656	10	193
1657	10	193
1658	10	194
1659	10	194
1660	10	194
1661	10	194
1662	10	194
1663	10	194
1664	10	194
1665	10	194
1666	10	194
1667	10	194
1668	10	194
1669	10	194
1670	9	194
1671	9	194
1672	9	194
1673	9	181
1674	9	114
1675	9	113
1676	9	113
1677	9	113
1678	9	113
1679	9	113
1680	6	113
1681	6	113
1682	6	113
1683	6	113
1684	6	113
1685	6	113
1686	6	113
1687	6	113
1688	6	113
1689	6	113
1690	6	113
1691	6	113
1692	6	113
1693	6	113
1694	6	113
1695	6	113
1696	6	113
1697	6	113
1698	6	113
1699	6	113
1700	6	113
1701	6	113
1702	6	113
1703	6	113
1704	6	113
1705	6	113
1706	6	113
1707	6	113
1708	6	113
1709	6	116
1710	6	118
1711	6	116
1712	6	116
1713	6	116
1714	6	116
1715	6	116
1716	6	116
1717	6	116
1718	6	116
1719	6	116
1720	6	116
1721	6	116
1722	6	116
1723	6	116
1724	6	116
1725	6	116
1726	6	116
1727	6	116
1728	6	116
1729	6	118
1730	6	118
1731	6	119
1732	6	119
1733	6	119
1734	6	119
1735	6	111
1736	6	113
1737	6	113
1738	6	113
1739	6	113
1740	6	113
1741	4	113
1742	4	114
1743	4	115
1744	4	115
1745	4	115
1746	4	115
1747	4	115
1748	4	115
1749	4	115
1750	4	115
1751	4	115
1752	4	115
1753	4	115
1754	4	115
1755	4	115
1756	4	115
1757	4	115
1758	4	115
1759	4	115
1760	4	115
1761	4	115
1762	4	115
1763	4	115
1764	4	115
1765	4	115
1766	4	115
1767	4	115
1768	4	115
1769	4	115
1770	4	115
1771	4	115
1772	4	115
1773	4	115
1774	4	115
1775	4	115
1776	4	115
1777	4	115
1778	4	115
1779	4	115
1780	4	115
1781	4	115
1782	4	115
1783	4	115
1784	4	115
1785	4	115
1786	4	115
1787	4	115
1788	4	115
1789	4	115
1790	4	115
1791	4	115
1792	4	114
1793	4	113
1794	4	112
1795	4	112
1796	4	111
1797	4	102
1798	4	102
1799	4	102
1800	4	102
1801	4	102
1802	4	102
1803	4	102
1804	4	102
1805	4	102
1806	4	102
1807	4	102
1808	4	102
1809	4	102
1810	4	102
1811	4	102
1812	4	102
1813	4	102
1814	4	102
1815	4	102
1816	4	102
1817	4	102
1818	4	102
1819	4	102
1820	4	102
1821	4	102
1822	4	102
1823	4	102
1824	4	102
1825	4	102
1826	4	102
1827	4	107
1828	4	107
1829	4	107
1830	4	107
1831	4	107
1832	4	107
1833	4	107
1834	4	107
1835	4	107
1836	4	108
1837	4	108
1838	4	112
1839	4	113
1840	4	113
1841	4	113
1842	4	113
1843	4	113
1844	4	113
1845	4	113
1846	4	113
1847	4	113
1848	4	113
1849	4	113
1850	4	113
1851	4	113
1852	4	113
1853	4	113
1854	4	113
1855	4	113
1856	4	113
1857	4	113
1858	4	113
1859	4	113
1860	4	113
1861	4	113
1862	4	113
1863	4	113
1864	4	113
1865	4	113
1866	4	113
1867	4	113
1868	4	113
1869	4	113
1870	4	113
1871	4	113
1872	4	113
1873	4	113
1874	4	121
1875	4	122
1876	4	122
1877	4	123
1878	4	123
1879	4	123
1880	4	123
1881	4	124
1882	4	126
1883	4	127
1884	4	128
1885	4	128
1886	4	128
1887	4	128
1888	4	128
1889	4	128
1890	4	128
1891	4	128
1892	4	128
1893	4	128
1894	4	128
1895	4	128
1896	4	128
1897	4	128
1898	4	128
1899	4	128
1900	4	128
1901	4	128
1902	4	128
1903	4	128
1904	4	128
1905	4	128
1906	4	128
1907	4	128
1908	4	128
1909	4	124
1910	4	122
1911	4	122
1912	4	119
1913	4	119
1914	4	119
1915	4	119
1916	4	119
1917	4	119
1918	3	119
1919	3	119
1920	3	119
1921	3	119
1922	3	125
1923	3	126
1924	3	126
1925	3	126
1926	3	126
1927	3	126
1928	3	126
1929	3	126
1930	3	126
1931	3	126
1932	3	126
1933	3	126
1934	3	126
1935	3	126
1936	3	126
1937	3	126
1938	3	126
1939	3	126
1940	3	126
1941	3	125
1942	3	124
1943	3	124
1944	3	124
1945	3	124
1946	3	124
1947	3	124
1948	3	124
1949	3	124
1950	3	124
1951	3	124
1952	3	124
1953	3	124
1954	3	124
1955	3	118
1956	3	115
1957	3	111
1958	3	111
1959	3	111
1960	3	111
1961	3	111
1962	3	111
1963	3	111
1964	3	111
1965	3	111
1966	3	110
1967	3	109
1968	3	106
1969	3	95
1970	3	95
1971	3	95
1972	3	95
1973	3	95
1974	2	95
1975	2	95
1976	2	95
1977	2	95
1978	2	95
1979	2	96
1980	2	96
1981	2	96
1982	2	96
1983	2	96
1984	2	96
1985	2	96
1986	2	96
1987	2	96
1988	2	96
1989	2	96
1990	2	96
1991	2	96
1992	2	96
1993	2	96
1994	2	96
1995	2	96
1996	2	96
1997	2	96
1998	2	96
1999	2	96
[truncated: 27,904 more rows]
