# Supplementary material for: Targeted metagenomics reveals association between severity and pathogen co-detection in infants with respiratory syncytial virus
Source: Nat Commun. 2024 Mar 16;15:2379. doi: 10.1038/s41467-024-46648-3 (PMC10944482; doi:10.1038/s41467-024-46648-3)
Supplement: Supplementary file 6 — Source Data [file 41467_2024_46648_MOESM6_ESM.zip › Source Data/FigS11b_tree.txt]

(NL-134:0.002776874354,((((((NL-094:0.0001910597806,(((NL-071:1.0000005e-06,NL-096:1.0000005e-06):1.0000005e-06,NL-066:1.0000005e-06):1.0000005e-06,NL-082:0.0001483183253):1.0000005e-06):0.001346968755,NL-148:0.00194880546):0.001259073058,(((ES-003:0.0005937536725,(ES-005:0.0002223782927,(ES-001:7.409825125e-05,ES-002:0.0001482095864):1.0000005e-06):1.0000005e-06):0.001493686457,(NL-104:9.586158732e-05,NL-087:0.0003011762557):0.001719126329):0.0006055066532,(GB-014:0.002022384993,GB-109:0.001643839151):0.001638523779):0.000746984652):0.0003059505431,((ES-007:0.0002012614127,ES-004:0.0004457231564):0.002290783246,(NL-137:0.0002965668112,(NL-131:0.0002225793456,NL-145:0.0001514588482):1.0000005e-06):0.003629863688):0.0006566263749):7.617346791e-05,(((ES-006:0.002563700549,NL-035:0.003854573745):0.0008823192147,(NL-069:0.006650297593,NL-085:0.002885235255):0.000180636937):7.371673765e-05,(((NL-083:0.0001484349077,(NL-095:0.0001841123431,NL-097:7.317867958e-05):1.013867567e-06):1.0000005e-06,NL-070:7.417994048e-05):1.0000005e-06,NL-092:0.0005199492):0.003075902373):1.0000005e-06):0.0008976397412,(((GB-125:0.002099617543,(((NL-001:0.0002223635319,NL-114:0.0001481736481):1.0000005e-06,NL-002:0.0001481783427):1.0000005e-06,NL-102:0.0003706586884):0.0009668711649):0.001119359494,((((NL-173:0.0001484248369,(NL-153:1.0000005e-06,((NL-057:1.0000005e-06,NL-036:0.0001483661683):0.0002225668342,NL-159:0.000148374468):1.0000005e-06):1.0000005e-06):1.0000005e-06,NL-183:0.000371034559):0.002765597756,(((GB-095:0.00231595595,((GB-032:0.002239978378,(NL-187:0.001539751287,(GB-023:0.002338730813,(NL-117:0.001344371054,(GB-097:0.001866547494,(((NL-009:0.0001483961462,(NL-017:1.0000005e-06,((NL-008:1.0000005e-06,NL-125:1.0000005e-06):1.0000005e-06,NL-019:1.0000005e-06):1.0000005e-06):7.415226074e-05):7.428587559e-05,NL-012:0.0001656208308):0.000146052011,ES-020:0.0008202556837):0.0006730766771):7.15153148e-05):0.0005003263175):7.329225208e-05):9.972751797e-05):1.0000005e-06,((GB-074:0.001766049958,(ES-044:0.001264975687,(GB-072:0.0008921363369,(GB-105:0.000743094185,(((GB-021:7.410670638e-05,GB-047:1.0000005e-06):0.001492135522,GB-068:0.0009703540597):7.080888704e-05,(NL-138:0.0009956456658,(((NL-010:0.0003712269457,(NL-005:0.0001483851069,NL-006:1.0000005e-06):1.0000005e-06):7.423296158e-05,NL-007:0.0001483200029):0.0002229458352,(GB-036:7.375446659e-05,GB-066:0.0002973312814):0.0003719689875):0.0002226174874):0.0002226736006):1.0000005e-06):0.0002225731016):1.0000005e-06):7.431279433e-05):7.407005956e-05,((GB-155:0.001803114967,((GB-058:1.0000005e-06,GB-140:1.0000005e-06):1.0000005e-06,GB-138:1.0000005e-06):0.00217959402):0.0002866709917,(NL-169:0.00141482373,(NL-139:0.001266079398,(ES-027:0.0001490761192,(((((ES-034:1.0000005e-06,(ES-051:1.0000005e-06,ES-050:1.0000005e-06):1.0000005e-06):1.0000005e-06,(ES-031:0.000222694431,(ES-063:1.0000005e-06,ES-062:1.0000005e-06):0.0001484479714):1.0000005e-06):1.0000005e-06,ES-049:1.0000005e-06):1.0000005e-06,ES-032:7.420032898e-05):1.0000005e-06,ES-046:0.0002969737661):7.364880147e-05):0.001042653047):1.0000005e-06):0.0002226443759):1.0000005e-06):0.0001483746799):1.0000005e-06):0.0002969918256,(NL-023:0.001639510685,((GB-003:0.001415144893,((ES-073:0.0006706163577,GB-016:0.001867057489):0.0005199364418,(ES-021:0.0008188043452,((ES-070:1.0000005e-06,ES-066:1.0000005e-06):1.0000005e-06,ES-025:1.0000005e-06):0.0006710948481):0.0009692947386):0.0001474719551):1.0000005e-06,(((ES-072:0.0009675173861,(GB-011:0.001270650296,(GB-152:0.0001475286446,GB-022:0.0002978275122):0.001498422214):6.801955282e-05):0.0001490238511,(GB-131:0.002019644884,ES-009:0.001123110132):0.0002166973326):1.0000005e-06,((ES-011:0.0001486045749,ES-057:0.000222768315):0.0008930143654,NL-132:0.001202331029):1.0000005e-06):1.0000005e-06):7.371890439e-05):7.465695317e-05):7.418003064e-05,((((NL-098:0.001264822218,((GB-096:1.0000005e-06,GB-127:1.0000005e-06):0.001044160321,((GB-052:0.0008932967888,GB-004:0.0008937630814):1.0000005e-06,(GB-037:0.001269180294,(GB-133:0.0003721395512,(((GB-034:1.0000005e-06,GB-086:1.0000005e-06):0.0004454431057,GB-157:0.0008916339415):1.0000005e-06,(GB-113:0.0002967765867,(GB-153:7.419580332e-05,GB-159:7.417538923e-05):7.414525196e-05):1.0000005e-06):7.325194192e-05):0.0007457503437):0.0004440259178):7.410211274e-05):0.0002208984309):1.0000005e-06,((GB-001:0.001119064703,GB-079:0.001044092876):0.0001462286032,(NL-126:0.0005954008837,(GB-056:0.0001483658607,GB-121:0.0001484180693):0.0001480512768):0.0003721296033):0.0002229019657):1.0000005e-06,(NL-020:0.001567339892,(NL-046:0.001191145308,(((GB-012:0.0004115507709,(ES-033:0.0008189278251,GB-041:0.0002226380771):7.398626977e-05):0.0002973779215,((GB-069:0.0005201349834,(NL-147:0.0002287714932,NL-119:1.0000005e-06):0.0005947328068):0.0003716498488,GB-130:0.001041514866):1.0000005e-06):1.0000005e-06,(GB-081:0.0008911076043,(GB-050:0.0004451166456,(GB-116:0.0004452345799,(GB-124:1.0000005e-06,GB-100:1.0000005e-06):1.0000005e-06):0.0002223939667):1.0000005e-06):0.0008174123301):0.0001489458782):7.273474214e-05):0.0002978673531):8.986760859e-05,(GB-115:0.002208775138,((GB-071:7.421090064e-05,GB-093:1.0000005e-06):0.0009547494591,GB-141:0.001743363191):0.000235480675):0.0002403381173):5.848245606e-05):1.0000005e-06):0.000222522888,((((GB-111:1.0000005e-06,(GB-073:0.0001537297034,GB-013:0.000148218035):7.391422448e-05):0.00186409546,((GB-126:0.001721238759,(NL-078:0.0001481659556,(GB-024:0.001638429281,NL-065:0.0001484708987):7.375878257e-05):0.001045167468):0.000143739329,(NL-112:1.0000005e-06,NL-073:0.0003224542747):0.001860623322):0.0002961818325):0.000521794799,((GB-007:1.0000005e-06,GB-008:7.405969936e-05):0.001412973131,(ES-017:0.001942637068,(NL-100:0.0002224088429,(NL-068:1.0000005e-06,(NL-099:7.411211919e-05,NL-115:0.001041316662):1.0000005e-06):1.0000005e-06):0.001348035925):0.000517463755):1.0000005e-06):0.0001482138919,(((NL-086:0.0007030944209,(NL-077:0.001947293047,((NL-144:0.001043977305,GB-002:0.0009680824514):0.0005199717485,(NL-011:7.40243642e-05,NL-004:1.0000005e-06):0.00171528075):0.001054677843):6.504239969e-05):7.435812906e-05,(GB-118:0.001924921568,(GB-076:0.001847512767,(((NL-091:0.000593328496,NL-111:0.0004447072098):1.0000005e-06,NL-107:1.0000005e-06):0.0003702975928,(NL-155:0.0003405659385,NL-185:8.362608201e-05):0.001448965672):0.0009127132216):7.081592887e-05):0.0006875675917):1.0000005e-06,((ES-056:0.00205594357,(((GB-135:0.0001031411656,NL-140:0.0003138008739):0.0004162175466,((GB-033:1.0000005e-06,GB-094:0.0001012329243):7.456130665e-05,GB-039:0.000593513061):0.0005946639039):0.0005103451264,GB-018:0.001954723332):0.0007960764518):0.0003346646076,NL-127:0.002143510415):7.14481546e-05):1.0000005e-06):0.000222482742):1.0000005e-06):0.0005964668022,(NL-093:0.001874777002,(NL-106:0.0002988736938,NL-113:0.0001461858989):0.002102874324):0.0008190339542):6.797178753e-05):0.001090502022,GB-057:0.00160680606):0;
