# Supplementary material for: Targeted metagenomics reveals association between severity and pathogen co-detection in infants with respiratory syncytial virus
Source: Nat Commun. 2024 Mar 16;15:2379. doi: 10.1038/s41467-024-46648-3 (PMC10944482; doi:10.1038/s41467-024-46648-3)
Supplement: Supplementary file 6 — Source Data [file 41467_2024_46648_MOESM6_ESM.zip › Source Data/FigS8.csv]

ID	Haemo	Mora	Strep
ES-001	No	Yes	Yes
ES-002	No	Yes	Yes
ES-003	No	Yes	Equivocal
ES-004	Yes	No	Yes
ES-005	No	No	No
ES-006	No	Yes	Yes
ES-007	Yes	No	Yes
ES-008	No	Yes	No
ES-009	No	Yes	Equivocal
ES-010	No	No	No
ES-011	Yes	Yes	Yes
ES-012	Equivocal	Yes	Yes
ES-013	Yes	Yes	Yes
ES-014	Yes	Yes	Yes
ES-015	Yes	Yes	Equivocal
ES-016	Yes	Yes	Yes
ES-017	No	Yes	Yes
ES-018	No	Yes	Yes
ES-019	Yes	Yes	Yes
ES-020	No	Yes	Yes
ES-021	No	Yes	Yes
ES-022	No	No	No
ES-023	Yes	Yes	Yes
ES-024	Yes	Yes	No
ES-025	No	Yes	No
ES-026	No	Yes	No
ES-027	No	No	Yes
ES-028	No	No	No
ES-029	Yes	Yes	Yes
ES-030	Yes	Yes	Yes
ES-031	Yes	Yes	Yes
ES-032	No	Yes	No
ES-033	No	Yes	Yes
ES-034	Yes	Yes	Yes
ES-035	Yes	Yes	Equivocal
ES-036	No	Yes	Yes
ES-037	No	Yes	Yes
ES-038	No	Yes	Yes
ES-039	Yes	Yes	Yes
ES-040	Yes	Yes	Yes
ES-041	Yes	Yes	Yes
ES-042	No	No	Yes
ES-043	No	Yes	Yes
ES-044	No	Yes	No
ES-045	No	Yes	Equivocal
ES-046	No	No	No
ES-047	No	No	No
ES-048	Yes	Yes	Yes
ES-049	No	Yes	Equivocal
ES-050	No	Yes	No
ES-051	No	No	Yes
ES-052	No	No	No
ES-053	Yes	Yes	Yes
ES-054	Yes	Yes	Yes
ES-055	No	No	No
ES-056	Yes	Yes	Yes
ES-057	Yes	Yes	Yes
ES-058	No	Yes	Yes
ES-059	No	No	Yes
ES-060	No	Yes	Yes
ES-061	No	Yes	Yes
ES-062	Yes	Yes	Yes
ES-063	Yes	No	Yes
ES-064	Yes	No	Yes
ES-065	Yes	Yes	Equivocal
ES-066	No	Yes	Equivocal
ES-067	Yes	Yes	Yes
ES-068	Yes	Yes	Yes
ES-069	Yes	Yes	Equivocal
ES-070	No	Yes	Equivocal
ES-071	No	Yes	Yes
ES-072	Yes	Yes	Yes
ES-073	Yes	Yes	Yes
ES-074	Yes	Yes	Yes
ES-075	Yes	Yes	Yes
ES-076	Yes	Yes	Yes
ES-077	No	No	No
GB-001	No	Yes	Yes
GB-002	Yes	No	No
GB-003	No	No	No
GB-004	Yes	No	Equivocal
GB-005	No	Yes	Yes
GB-006	No	No	No
GB-007	No	Yes	Yes
GB-008	Yes	Yes	Yes
GB-009	Yes	No	Yes
GB-010	No	Yes	Yes
GB-011	No	Yes	No
GB-012	No	Yes	Yes
GB-013	No	Yes	Equivocal
GB-014	No	No	Equivocal
GB-015	Yes	No	No
GB-016	No	Yes	Yes
GB-017	No	Yes	Equivocal
GB-018	Yes	Yes	No
GB-019	No	Yes	No
GB-020	No	Yes	Equivocal
GB-021	No	Yes	No
GB-022	No	Yes	Yes
GB-023	No	Yes	Yes
GB-024	No	Yes	No
GB-025	No	No	Yes
GB-026	No	Yes	No
GB-027	Yes	No	Yes
GB-028	No	No	Equivocal
GB-029	No	Yes	Yes
GB-030	No	Yes	Yes
GB-031	No	Yes	No
GB-032	No	No	Yes
GB-033	No	No	Yes
GB-034	No	Yes	No
GB-035	No	Yes	No
GB-036	No	No	No
GB-037	Yes	Yes	Yes
GB-038	Yes	Yes	Yes
GB-039	No	Yes	Yes
GB-040	No	Yes	No
GB-041	No	Yes	Yes
GB-042	Yes	Yes	Equivocal
GB-043	No	Yes	Equivocal
GB-044	No	Yes	Yes
GB-045	Yes	Yes	Yes
GB-046	No	Yes	Yes
GB-047	No	Yes	Yes
GB-049	Yes	Yes	Yes
GB-050	Equivocal	Equivocal	No
GB-051	Yes	Yes	Yes
GB-052	No	Yes	Yes
GB-053	No	No	Yes
GB-054	Yes	No	Yes
GB-055	No	No	Equivocal
GB-056	Yes	Yes	Yes
GB-057	Equivocal	Yes	Yes
GB-058	No	Yes	Equivocal
GB-059	Yes	Equivocal	No
GB-060	No	Yes	Yes
GB-061	No	Yes	No
GB-062	Yes	Yes	Yes
GB-063	No	Yes	No
GB-064	No	Yes	No
GB-065	No	Yes	Yes
GB-066	No	Yes	No
GB-067	No	Yes	Yes
GB-068	Yes	Yes	Yes
GB-069	Yes	Yes	Yes
GB-070	Yes	Yes	Yes
GB-071	No	Yes	No
GB-072	No	Yes	Yes
GB-073	Yes	Yes	Yes
GB-074	No	No	Yes
GB-075	No	Yes	No
GB-076	No	Yes	Yes
GB-077	No	No	Equivocal
GB-078	No	Yes	Yes
GB-079	No	Yes	Yes
GB-080	Equivocal	Yes	Yes
GB-081	No	Yes	Yes
GB-082	Yes	No	Yes
GB-083	No	Yes	Yes
GB-084	No	Yes	Yes
GB-085	Yes	Yes	Yes
GB-086	No	No	Yes
GB-087	No	No	Yes
GB-088	No	No	No
GB-089	Yes	Yes	Equivocal
GB-090	No	Yes	Yes
GB-091	No	No	Equivocal
GB-092	Yes	Yes	Yes
GB-093	No	Equivocal	Yes
GB-094	Yes	Yes	Yes
GB-095	Yes	Yes	Yes
GB-096	No	Yes	Yes
GB-097	No	Yes	Yes
GB-098	Yes	Yes	Yes
GB-099	Yes	Yes	Yes
GB-100	Equivocal	No	Yes
GB-101	Yes	No	Yes
GB-102	No	Yes	Yes
GB-103	Yes	Yes	Yes
GB-104	Equivocal	Yes	Yes
GB-105	Yes	Yes	Yes
GB-106	No	Yes	Yes
GB-107	Yes	Yes	Equivocal
GB-108	Yes	Yes	Yes
GB-109	No	Yes	Yes
GB-110	No	Yes	Yes
GB-111	Yes	Yes	Yes
GB-112	No	Yes	Yes
GB-113	No	Yes	Yes
GB-114	Yes	Yes	Yes
GB-115	No	Yes	Yes
GB-116	No	Yes	No
GB-117	Yes	No	Yes
GB-118	No	Yes	Yes
GB-119	Yes	Yes	Yes
GB-120	No	Yes	Yes
GB-121	No	Yes	Yes
GB-122	No	Yes	Yes
GB-123	No	No	Equivocal
GB-124	Yes	No	Yes
GB-125	No	Yes	Yes
GB-126	Yes	No	Yes
GB-127	Yes	Yes	No
GB-128	Yes	Yes	Yes
GB-129	Yes	Yes	Yes
GB-130	No	No	Yes
GB-131	No	Equivocal	Yes
GB-132	Yes	Yes	No
GB-133	No	No	Equivocal
GB-134	Yes	Yes	No
GB-135	No	Yes	No
GB-136	No	Yes	Equivocal
GB-137	Yes	Yes	Yes
GB-138	No	Yes	Yes
GB-139	No	Yes	Yes
GB-140	No	Yes	Yes
GB-141	Yes	Yes	Yes
GB-142	Yes	Yes	Yes
GB-143	No	Yes	No
GB-144	Yes	Yes	Yes
GB-145	Yes	Yes	Yes
GB-146	Yes	Yes	Yes
GB-147	No	No	Yes
GB-148	Yes	No	No
GB-149	No	Yes	Yes
GB-150	Yes	Yes	Yes
GB-151	No	Yes	No
GB-152	Yes	Yes	Yes
GB-153	No	Yes	Equivocal
GB-154	No	Yes	No
GB-155	Yes	No	Yes
GB-157	No	Yes	Equivocal
GB-158	No	Yes	Yes
GB-159	No	Yes	Yes
GB-160	No	Yes	Yes
GB-161	Yes	Yes	Equivocal
GB-162	No	No	Yes
GB-163	No	No	No
GB-164	No	Yes	Yes
GB-165	No	No	Yes
GB-166	No	Yes	No
GB-167	No	Yes	No
GB-168	No	Yes	No
GB-169	Yes	Equivocal	Equivocal
NL-001	No	No	Equivocal
NL-002	Yes	Yes	Yes
NL-003	Yes	Yes	No
NL-004	No	No	Yes
NL-005	Yes	Yes	Yes
NL-006	No	Yes	Yes
NL-007	Yes	Yes	Yes
NL-008	Yes	No	Equivocal
NL-009	Equivocal	Yes	Yes
NL-010	Yes	Yes	Yes
NL-011	Yes	Yes	Yes
NL-012	Yes	Yes	Yes
NL-014	Yes	Yes	Yes
NL-015	No	Yes	Equivocal
NL-016	Yes	Yes	No
NL-017	No	Yes	Equivocal
NL-018	Yes	Yes	Yes
NL-019	No	Yes	Yes
NL-020	No	Yes	No
NL-021	No	Yes	No
NL-022	Yes	Yes	Yes
NL-023	No	Yes	Yes
NL-024	No	Yes	Yes
NL-025	No	Yes	Yes
NL-026	Yes	Yes	Yes
NL-027	Yes	Yes	Yes
NL-028	No	Yes	Yes
NL-029	Yes	Yes	Yes
NL-030	Yes	Yes	Yes
NL-031	No	Yes	Yes
NL-032	Yes	Yes	Yes
NL-033	Yes	Yes	Yes
NL-034	Yes	Yes	Yes
NL-035	No	Yes	Yes
NL-036	Yes	Yes	Yes
NL-037	Yes	Yes	Equivocal
NL-038	No	Yes	Equivocal
NL-039	Yes	Yes	Yes
NL-040	Yes	Yes	Yes
NL-041	Yes	Yes	Yes
NL-042	Yes	Yes	Yes
NL-043	No	Yes	Yes
NL-044	Yes	Yes	No
NL-045	No	No	Equivocal
NL-046	No	Yes	Yes
NL-048	Yes	Yes	Yes
NL-049	Yes	Yes	Yes
NL-050	Yes	Yes	Yes
NL-051	Yes	Yes	Yes
NL-052	No	Yes	Yes
NL-053	No	Yes	No
NL-054	No	Yes	Yes
NL-055	No	No	Equivocal
NL-056	No	No	No
NL-057	No	No	Yes
NL-058	No	No	Equivocal
NL-059	Yes	Yes	Yes
NL-060	No	Yes	Equivocal
NL-061	Yes	Yes	Yes
NL-062	No	Yes	Equivocal
NL-064	No	No	No
NL-065	Yes	Yes	Yes
NL-066	No	No	Equivocal
NL-067	Yes	Yes	Yes
NL-068	No	Yes	No
NL-069	Yes	Yes	Yes
NL-070	Yes	No	Yes
NL-071	Yes	Yes	Yes
NL-072	Yes	Yes	Yes
NL-073	Yes	No	Equivocal
NL-074	Yes	Yes	Yes
NL-075	No	No	No
NL-076	No	No	No
NL-077	Yes	Yes	Yes
NL-078	Yes	Yes	Yes
NL-079	No	No	No
NL-080	Yes	Yes	Yes
NL-081	No	No	Yes
NL-082	No	No	No
NL-083	No	No	Equivocal
NL-084	No	Yes	Yes
NL-085	Yes	Yes	Yes
NL-086	Yes	No	Equivocal
NL-087	No	Yes	Yes
NL-088	No	Yes	Yes
NL-089	Equivocal	Yes	Yes
NL-090	Equivocal	Yes	Equivocal
NL-091	Yes	Yes	Yes
NL-092	Yes	Yes	Yes
NL-093	No	Yes	Yes
NL-094	Yes	Yes	Equivocal
NL-095	Yes	Yes	Yes
NL-096	Yes	Yes	Yes
NL-097	Equivocal	Yes	No
NL-098	Yes	Yes	Yes
NL-099	Yes	Yes	Yes
NL-100	No	No	Equivocal
NL-101	Yes	Yes	Yes
NL-102	Yes	Yes	Yes
NL-103	Yes	Yes	Yes
NL-104	No	No	No
NL-105	Yes	Yes	Yes
NL-106	Yes	No	Yes
NL-107	Yes	No	Yes
NL-108	Yes	Yes	Yes
NL-109	No	No	Yes
NL-110	No	Yes	Equivocal
NL-111	Yes	Yes	Yes
NL-112	No	Yes	Yes
NL-113	Yes	Yes	Yes
NL-114	Yes	No	Yes
NL-115	No	No	Yes
NL-116	Equivocal	No	Yes
NL-117	Yes	Yes	Yes
NL-118	Yes	Yes	Yes
NL-119	No	No	Equivocal
NL-120	No	Yes	Equivocal
NL-121	Yes	Yes	Yes
NL-122	Equivocal	Yes	Yes
NL-123	No	Yes	Yes
NL-124	Yes	Yes	Yes
NL-125	Yes	Yes	Yes
NL-126	Yes	Yes	Yes
NL-127	No	Yes	Yes
NL-128	No	Yes	Yes
NL-129	No	Yes	Yes
NL-130	Yes	Yes	Yes
NL-131	No	Yes	Yes
NL-132	No	Yes	Yes
NL-133	No	No	Equivocal
NL-134	Yes	Yes	Yes
NL-135	No	Yes	Yes
NL-136	No	Yes	Yes
NL-137	No	Yes	Equivocal
NL-138	Yes	Equivocal	Equivocal
NL-139	No	No	Equivocal
NL-140	Yes	No	Yes
NL-141	Yes	No	Yes
NL-142	No	Equivocal	Yes
NL-144	Yes	Yes	Equivocal
NL-145	Yes	Yes	No
NL-146	Yes	Yes	Yes
NL-147	Yes	Yes	No
NL-148	Yes	No	Yes
NL-149	Yes	Yes	Yes
NL-150	Yes	Yes	Yes
NL-151	No	Yes	Yes
NL-152	No	Yes	Yes
NL-153	Yes	No	Yes
NL-154	Yes	Yes	No
NL-155	No	No	Yes
NL-156	No	No	Yes
NL-157	Yes	Yes	Yes
NL-158	Yes	No	Yes
NL-159	No	No	No
NL-160	Yes	Yes	No
NL-161	Yes	Yes	No
NL-162	Yes	No	Yes
NL-163	No	Yes	Yes
NL-164	Yes	Yes	Equivocal
NL-165	No	Yes	Yes
NL-166	Equivocal	Yes	Yes
NL-167	Yes	Yes	Equivocal
NL-168	Yes	No	Yes
NL-169	Yes	No	Yes
NL-170	Yes	Yes	Yes
NL-171	Yes	Yes	Yes
NL-173	No	Yes	Yes
NL-174	No	Yes	Equivocal
NL-175	No	Yes	Yes
NL-176	Yes	Yes	Yes
NL-177	No	Yes	Yes
NL-178	Equivocal	No	Yes
NL-179	Yes	Yes	Yes
NL-180	No	No	No
NL-181	Yes	Yes	Yes
NL-182	No	Yes	No
NL-183	Yes	Yes	Yes
NL-184	Yes	Yes	Yes
NL-185	Yes	Yes	Yes
NL-186	No	Yes	Yes
NL-187	No	Yes	Yes
NL-188	Yes	Yes	Yes
NL-189	No	Yes	No
NL-190	No	Yes	Yes
NL-191	No	No	Yes
NL-192	No	Yes	Yes
NL-193	Yes	No	Yes
NL-194	Yes	Yes	Yes
