# Supplementary material for: Targeted metagenomics reveals association between severity and pathogen co-detection in infants with respiratory syncytial virus
Source: Nat Commun. 2024 Mar 16;15:2379. doi: 10.1038/s41467-024-46648-3 (PMC10944482; doi:10.1038/s41467-024-46648-3)
Supplement: Supplementary file 6 — Source Data [file 41467_2024_46648_MOESM6_ESM.zip › Source Data/FigS5_tree.txt]

(((((((((NL-067-01:0.00925559908,(MN306025_RV-B83_US_2019:0.005844801581,ES-001:0.00497428295)48:0.00314371662)100:0.2185858665,(MT512399_RV-B79_CN_2018:0.01969611928,GB-128-03:0.0199621563)100:0.1776492784)100:0.08388620482,MZ629139_RV-B100_US_2021:0.2786959353)80:0.06380749694,(GB-053-07:0.01870248581,LC495296_RV-B_JP_2017:0.01638456805)100:0.2480201123)43:0.05095678222,(GB-132-02:0.003996894501,(ES-037:0.01078926114,(ES-041:0.01204371645,((GB-146-09:0.001080915755,GB-167:0.0007343461951)100:0.005299631822,ES-022:0.005721980671)91:0.005558423871)75:0.003894162636)53:0.002743428677)100:0.2346751753)100:0.1819077704,(MK989741_RV-B_KE_2015:0.1631585539,(OL770290_RV-B52_AU_2019:0.1629509704,((KX494871_RV-B91_CN_2016:0.125713148,(MK501735_RV-B70_CO_2018:0.0103846233,(NL-062:0.008315312613,ES-064-01:0.009466039558)80:0.006276897512)100:0.1159055122)100:0.08550780947,NL-087-07:0.1651934219)69:0.04014333813)73:0.05773060314)100:0.2748816735)99:0.1521429234,(((GB-098-02:0.006570013552,MN212904_RV-B_AU_2019:0.006065173166)100:0.01846176928,MH828512_RV-B_VN_2014:0.01638105636)100:0.3512150585,((NL-186:0.0320713859,KY369883_RV-B97_US_2016:0.02523825253)100:0.1316734601,(GB-060:0.03936673846,(ES-068-03:0.01553922131,(ON311185_RV-B27_US_2021:0.001674259944,ON311188_RV-B27_US_2020:0.001582266105)100:0.01612478215)100:0.0343956187)100:0.1753940705)100:0.2198443171)100:0.153017738)100:1.311816357,(((MN245406_EV-D68_CH_2018:0.0008710150112,OK085434_EV-D68_AU_2018:0.003176272894)91:0.008896543577,((MG757146_EV-D68_US_2017:0.008191936336,LC629447_EV-D68_PH_2017:0.004744494656)99:0.002547197364,MN245434_EV-D68_NL_2018:0.013485904)82:0.004983043374)75:0.04611469493,((GB-126-08:0.002761209594,(((MN245444_EV-D68_SE_2018:0.001140889547,MN245396_EV-D68_BE_2018:0.002294493547)99:0.001470453491,MW664343_EV-D68_GB_2018:0.0006456600609)40:1.0000005e-06,MN245412_EV-D68_ES_2018:0.00179268236)76:0.0004662952258)100:0.0139020956,(LC495298_EV-D68_JP_2018:0.01544072006,((NL-042:0.004452309912,NL-031:0.004813676774)91:0.01126503581,MK105983_EV-D68_FR_2018:0.01267792957)82:0.002500821554)76:0.007045796052)91:0.09245507975)100:1.951738765)100:0.4006911052,(((((((((((GB-054-01:0.009489193659,NL-134:0.004065905713)41:0.0008811852598,GB-003-02:0.003582999286)35:0.0006792867409,GB-096:0.0004249821173)100:0.08119651639,GB-048:0.09995457798)100:0.20291286,GB-074:0.2117422517)100:0.1354854254,((ES-036:1.0000005e-06,ES-035:0.001172446203)100:0.1927158885,(MK501733_RV-A_CO_2018:0.07974341436,ES-023:0.0701228214)100:0.1539933003)100:0.1389693444)76:0.06709961768,(MH517019_RV-A103_IN_2018:0.3662711621,GB-103:0.3165615025)94:0.08457875305)100:0.228876706,(KX398052_RV-A12_MX_2010:0.01750035968,((GB-026:0.01922258546,MT364381_RV-A12_CN_2017:0.009148703633)79:0.00585550446,NL-037:0.02185999726)38:0.007006510008)100:0.5537253809)84:0.09592654219,((GB-001:0.0004614432402,GB-008:0.0005725516341)99:0.01958484456,(GB-012:0.02348034156,GB-115:0.02212849488)100:0.03809254397)100:0.4764551591)52:0.06967596572,(((ES-053-08:0.1575359594,NL-166:0.1412751303)100:0.08697012375,NL-065-02:0.1818141156)100:0.4764514905,(((MW679010_RV-A_US_2020:0.2900209512,LC530048_RV-A49_JP_2019:0.3474284335)100:0.1345294036,(LC699422_RV-A60_JP_2020:0.278917506,(MN163129_RV-A18_CN_2017:0.24891979,((ES-045:0.241335415,(GB-147:0.1911693715,NL-171-02:0.1574462671)100:0.1092092601)80:0.04474880338,(NL-115:0.250200618,ON311207_RV-A100_US_2019:0.2210575797)100:0.1142797163)31:0.04099844579)86:0.07425200383)35:0.06064133229)50:0.05144007628,(KY342346_RV-A22_GB_2015:0.3254117762,((MW713773_RV-A101_KE_2017:0.004921018564,MW713777_RV-A15_KE_2016:0.002633903925)100:0.2290466305,OL770292_RV-A9_AU_2019:0.2774621523)77:0.06422059943)100:0.08306533628)100:0.2359031866)92:0.07982185961)100:0.7842737142,((ON311155_RV-C43_US_2021:0.2855883523,(NL-139:0.1288451504,((MN228693_RV-C3_US_2019:0.01811050543,LC699425_RV-C3_JP_2018:0.0201636456)100:0.09970024242,LC720414_RV-C6_JP_2021:0.1254920006)98:0.06276383037)100:0.2054567736)100:0.3576250702,((ES-008:0.1524140229,(NL-169-06:0.1420583563,MN163127_RV-C11_CN_2017:0.1657863507)100:0.09208793676)100:0.5792829565,((NL-006:0.5848630997,((GB-099-01:0.4075435023,((ES-010:0.01265808609,GB-021:0.01681020362)100:0.4003540841,(NL-054:0.02550253964,(ON311173_RV-C15_US_2020:0.02207180128,MG881840_RV-C15_AR_2015:0.008419293962)92:0.01634520943)100:0.3530192642)80:0.08751723754)100:0.1353664137,(LC428177_RV-C_JP_2014:0.4423563247,(MH752985_RV-C42_US_2016:0.2703588444,ES-044:0.2993103247)100:0.195610546)100:0.2452486534)100:0.125303952)58:0.06847389059,(((MF806525_RV-C47_US_2017:0.2443757694,(NL-009:0.295544099,(ES-059-03:0.01834928289,GB-137-01:0.01678447051)100:0.1295173826)99:0.07129191789)100:0.3324570963,MK989748_RV-C_KE_2015:0.5970818804)59:0.1624507095,(MW679007_RV-C_US_2020:0.6149557614,(LC428175_RV-C_JP_2015:0.4697106481,(ES-028:0.006780792735,(NL-107-01:0.002155850947,NL-181:0.008026282244)57:1.0000005e-06)100:0.4331791363)100:0.1966174974)52:0.08822350663)100:0.1725723931)52:0.07634246624)98:0.1635456192)100:0.9006101235)100:0.2982356808);
