# Supplementary material for: Targeted metagenomics reveals association between severity and pathogen co-detection in infants with respiratory syncytial virus
Source: Nat Commun. 2024 Mar 16;15:2379. doi: 10.1038/s41467-024-46648-3 (PMC10944482; doi:10.1038/s41467-024-46648-3)
Supplement: Supplementary file 6 — Source Data [file 41467_2024_46648_MOESM6_ESM.zip › Source Data/FigS10.csv]

ID	Breastfed	Acinetobacter	Actinomyces	Aggregatibacter	Burkholderia	Citrobacter	Corynebacterium	Dolosigranulum	Enterobacter	Enterococcus	Escherichia	Gemella	Granulicatella	Haemophilus	Klebsiella	Lactococcus	Moraxella	Neisseria	Pasteurella	Pseudomonas	Rothia	Staphylococcus	Stenotrophomonas	Streptococcus	Veillonella	Xanthomonas
ES-001	0	No	No	No	No	No	NA	Yes	No	No	No	No	No	No	No	No	Yes	No	No	No	No	No	No	Yes	No	No
ES-002	1	No	No	No	No	No	No	No	No	No	No	No	No	No	No	No	Yes	No	No	No	No	No	No	Yes	No	No
ES-003	1	No	No	No	No	No	NA	No	No	No	No	No	No	No	No	No	Yes	No	No	No	No	No	No	NA	No	No
ES-004	0	NA	No	No	No	No	No	No	No	No	No	No	No	Yes	No	No	No	No	No	No	No	No	No	Yes	No	No
ES-005	0	No	No	No	No	No	No	Yes	No	No	No	No	No	No	No	No	No	No	No	No	No	No	No	No	No	No
ES-007	0	No	No	No	No	No	No	No	No	No	No	No	No	Yes	No	No	No	No	No	No	No	No	No	Yes	No	No
ES-008	1	No	No	No	No	No	No	No	No	No	No	No	No	No	No	No	Yes	No	No	No	No	No	No	No	No	No
ES-009	1	No	No	No	No	No	No	Yes	No	No	No	No	No	No	No	No	Yes	No	No	No	No	Yes	No	NA	No	No
ES-010	1	No	No	No	No	No	No	No	No	No	No	No	No	No	No	No	No	No	No	No	No	No	No	No	No	No
ES-011	1	No	No	No	No	No	No	No	No	No	No	No	No	Yes	No	No	Yes	No	No	No	No	No	No	Yes	No	No
ES-012	0	No	No	No	No	No	No	No	No	No	No	No	No	NA	No	No	Yes	No	No	No	No	No	No	Yes	No	No
ES-013	0	No	No	No	No	No	No	No	No	No	No	No	No	Yes	No	No	Yes	No	No	No	No	No	No	Yes	No	No
ES-014	0	No	No	No	No	No	No	No	No	No	No	No	No	Yes	No	No	Yes	No	No	No	No	No	No	Yes	No	No
ES-015	0	No	No	No	No	No	No	No	No	No	No	No	No	Yes	No	No	Yes	No	No	No	No	No	No	NA	No	No
ES-016	0	No	No	No	No	No	No	No	No	No	No	No	No	Yes	No	No	Yes	No	No	No	No	No	No	Yes	No	No
ES-017	1	No	No	No	No	No	No	No	No	No	No	No	No	No	No	No	Yes	No	No	No	No	No	No	Yes	No	No
ES-018	1	No	No	No	No	No	No	No	No	No	No	No	No	No	No	No	Yes	No	No	No	No	No	No	Yes	No	No
GB-011	0	No	No	No	No	No	No	No	No	No	No	No	No	No	No	No	Yes	No	No	No	No	No	No	No	No	No
GB-012	0	No	No	No	No	No	No	No	No	No	No	No	No	No	No	No	Yes	No	No	No	No	No	No	Yes	No	No
GB-014	1	No	No	No	No	No	No	No	No	No	No	No	No	No	No	No	No	No	No	No	No	No	No	NA	No	No
GB-017	1	No	No	No	No	No	No	No	No	No	No	No	No	No	No	No	Yes	No	No	No	No	No	No	NA	No	No
GB-018	0	No	No	No	No	No	No	No	No	No	No	No	No	Yes	No	No	Yes	No	No	No	No	No	No	No	No	No
GB-033	1	No	No	No	No	No	No	No	No	No	No	No	No	No	No	No	No	No	No	No	No	No	No	Yes	No	No
GB-035	1	No	No	No	No	No	No	No	No	No	No	No	No	No	No	No	Yes	No	No	No	No	No	No	No	No	No
GB-036	1	No	No	No	No	No	No	Yes	No	No	No	No	No	No	No	No	No	No	No	No	No	No	No	No	No	No
GB-038	1	No	No	No	No	No	No	No	No	No	No	No	No	Yes	No	Yes	Yes	No	No	No	No	No	No	Yes	No	No
GB-039	1	No	No	No	No	No	No	No	No	No	No	No	No	No	No	No	Yes	No	No	No	No	No	No	Yes	No	No
NL-003	1	No	No	No	No	No	No	No	No	No	No	No	No	Yes	No	No	Yes	No	No	No	No	No	No	No	No	No
NL-004	1	No	No	No	No	No	No	No	No	No	No	No	No	No	No	No	No	NA	No	No	No	NA	No	Yes	No	No
NL-006	0	No	No	No	No	No	No	Yes	No	No	No	No	No	No	No	No	Yes	No	No	No	No	No	No	Yes	No	No
NL-007	0	No	No	No	No	No	No	No	No	No	No	No	No	Yes	No	No	Yes	NA	No	No	No	No	No	Yes	No	No
NL-008	0	No	No	No	No	No	No	Yes	No	No	No	No	No	Yes	No	No	No	Yes	No	NA	No	Yes	No	NA	No	No
NL-009	1	No	No	No	No	No	No	Yes	No	No	No	Yes	Yes	NA	No	No	Yes	Yes	No	No	No	No	No	Yes	No	No
NL-010	0	No	No	No	No	No	No	No	No	No	No	No	No	Yes	No	No	Yes	No	No	NA	No	No	No	Yes	No	No
NL-011	1	No	No	No	No	No	No	No	No	No	No	No	No	Yes	No	No	Yes	No	No	No	No	No	No	Yes	No	No
NL-012	1	No	No	No	No	No	No	No	No	No	No	No	No	Yes	No	No	Yes	No	No	No	No	No	No	Yes	No	No
NL-014	0	No	No	No	No	No	No	No	No	No	No	No	No	Yes	No	No	Yes	No	No	No	No	No	No	Yes	No	No
NL-015	0	No	No	No	No	No	No	Yes	No	No	No	No	No	No	No	No	Yes	No	No	No	No	No	No	NA	No	No
NL-016	1	No	No	No	No	No	No	No	No	No	No	No	No	Yes	No	No	Yes	No	No	No	No	Yes	No	No	No	No
NL-017	1	No	No	No	No	No	No	Yes	No	No	No	No	No	No	No	No	Yes	NA	No	No	No	No	No	NA	No	No
NL-018	1	No	No	No	No	No	No	No	No	No	No	No	No	Yes	No	No	Yes	No	No	No	No	No	No	Yes	No	No
NL-019	0	No	No	No	No	No	No	No	No	No	No	No	No	No	No	No	Yes	No	No	No	No	No	No	Yes	No	No
NL-020	1	No	No	No	No	No	No	No	No	No	No	No	No	No	No	No	Yes	No	No	No	No	No	No	No	No	No
NL-021	1	No	No	No	No	No	No	Yes	No	No	No	No	No	No	No	No	Yes	No	No	No	No	No	No	No	No	No
NL-022	0	No	No	No	NA	No	No	No	No	No	No	No	No	Yes	No	No	Yes	No	No	No	No	No	No	Yes	No	No
NL-023	0	No	No	No	No	No	NA	No	No	No	No	No	No	No	No	No	Yes	No	No	No	No	Yes	No	Yes	No	No
NL-024	0	No	No	No	No	No	No	NA	No	No	No	No	No	No	No	No	Yes	No	No	No	No	No	No	Yes	No	No
NL-025	0	No	No	No	NA	No	No	No	No	No	No	No	No	No	No	No	Yes	No	No	No	No	No	No	Yes	No	No
NL-026	1	No	No	No	No	No	No	No	No	No	No	No	No	Yes	No	No	Yes	No	No	No	No	No	No	Yes	No	No
NL-028	1	No	No	No	NA	No	No	No	No	No	No	Yes	No	No	No	No	Yes	No	No	No	No	No	No	Yes	No	No
NL-029	0	No	No	No	No	No	No	No	No	No	No	No	No	Yes	No	No	Yes	No	No	No	No	No	No	Yes	No	No
