# Supplementary material for: Targeted metagenomics reveals association between severity and pathogen co-detection in infants with respiratory syncytial virus
Source: Nat Commun. 2024 Mar 16;15:2379. doi: 10.1038/s41467-024-46648-3 (PMC10944482; doi:10.1038/s41467-024-46648-3)
Supplement: Supplementary file 6 — Source Data [file 41467_2024_46648_MOESM6_ESM.zip › Source Data/FigS2b_tree.txt]

((((((((((((((((ES-002:0.0001505014334,ES-001:7.524400321e-05)24:1.0000005e-06,ES-005:0.0002258160164)65:1.0000005e-06,ES-003:0.0006028797165)100:0.001515614132,((NL-104-01:9.714472401e-05,NL-087-01:0.0003204108574)100:0.0009670762345,MH327947:0.00166618959)100:0.0007571746356)100:0.0006799940517,(GB-014:0.002052678029,GB-109-01:0.001668142375)100:0.001599176954)98:0.000682560967,MH760653:0.001212260286)35:7.295606581e-05,(MN167844:0.0007599532824,(MK749905:0.0005280620051,MK749866:0.0008304345907)99:0.0004527992044)100:0.001136653466)15:1.0000005e-06,((NL-094:0.0001930271373,(NL-082-01:0.0001505921366,((NL-071:1.0000005e-06,NL-066:1.0000005e-06)31:1.0000005e-06,NL-096:1.0000005e-06)85:1.0000005e-06)100:1.0000005e-06)100:0.001291277117,(NL-148:0.001597403867,LC385006:0.001518372753)100:0.0004451206861)100:0.001288957873)17:1.0000005e-06,KY249682:0.001967972496)92:0.0003772328467,(MH760670:0.002906895934,(((NL-035:0.003431591858,MN365509:0.0009900364765)99:0.0005317988479,ES-006:0.002660944197)83:7.975252732e-05,KY684758:0.003413079802)97:0.0005358499808)90:0.0002114313062)38:7.385211786e-05,(((NL-085:0.001742604516,MG839547:0.0006786610629)100:0.001372889781,(((NL-134:0.002850989623,GB-057:0.001605653904)100:0.0005576546195,LC474551:0.0007189687969)100:0.000567056562,((NL-093:0.001903411473,(NL-113-03:0.0001484719806,NL-106-01:0.0003034133028)100:0.002135077012)100:0.0008311416972,((GB-125:0.002131704841,((NL-114-01:0.0001504736937,(NL-001:0.0002258105973,NL-002:0.0001504788863)27:1.0000005e-06)49:1.0000005e-06,NL-102-01:0.0003764035909)100:0.0009821930877)100:0.001136228857,(((LC474552:0.001591588702,(GB-118-02:0.001959826691,(((NL-155:0.0003456069907,NL-185:8.501886029e-05)100:0.00146939885,(NL-107-05:1.0000005e-06,(NL-111-01:0.0004515981303,NL-091-01:0.0006024852876)22:1.0000005e-06)100:0.0003776635281)100:0.0009172702773,(GB-076-01:0.0009843873439,MN306044:0.001364198879)100:0.0008963871973)39:7.71738635e-05)57:0.0001568180775)95:0.0005309793106,(((((GB-007:1.0000005e-06,GB-008:7.520411772e-05)100:0.00143469142,(ES-017:0.001972020647,(NL-099:7.525856889e-05,((NL-100:0.0002258519767,NL-115:0.001057576126)17:1.0000005e-06,NL-068:1.0000005e-06)15:1.0000005e-06)100:0.001368024761)100:0.0005257948757)39:1.0000005e-06,((GB-111-01:1.0000005e-06,(GB-013:0.0001505242407,GB-073-02:0.0001562087627)67:7.506230631e-05)100:0.001892750874,((NL-073:0.0003275822314,NL-112:1.0000005e-06)100:0.00188920787,(GB-126-02:0.001747846111,(NL-078-01:0.000150518784,(NL-065-02:0.0001509744364,GB-024:0.00166379123)78:7.465447337e-05)100:0.00106137852)89:0.0001458419417)94:0.0003008126881)100:0.000529784338)72:0.0001504737982,(ES-056-01:0.002084238526,(GB-018:0.001987206153,((GB-135:0.0001047443413,NL-140:0.0003159252259)99:0.0004226956554,((GB-094:0.0001024112525,GB-033:1.0000005e-06)97:7.580721117e-05,GB-039:0.0006026422827)100:0.0006036985186)100:0.0005141193676)100:0.0008080734718)88:0.0004160593557)18:1.0000005e-06,((MK481079:0.000983435991,((NL-144:0.001059939741,GB-002-01:0.0009827834354)100:0.0005270033064,(NL-011:7.517004292e-05,NL-004:1.0000005e-06)100:0.001742474361)100:0.0009104011834)90:0.0002244774949,((NL-077:0.002043061039,NL-086-01:0.0007131325943)23:1.0000005e-06,(NL-127:0.002175570172,(MK534511:0.002047168095,MN163125:0.0007568083509)81:0.0002257855159)43:7.339418799e-05)6:1.0000005e-06)34:7.524496135e-05)20:1.0000005e-06)91:0.0002258989644,(((((NL-187:0.001563792707,(((GB-097:0.001895056646,(ES-020:0.0008328217754,(NL-012:0.0001684113633,(NL-009:0.0001506870675,((NL-125:1.0000005e-06,(NL-019:1.0000005e-06,NL-008:1.0000005e-06)31:1.0000005e-06)96:1.0000005e-06,NL-017:1.0000005e-06)83:7.530421838e-05)81:7.543562739e-05)92:0.0001484133328)100:0.0006832555648)81:7.285910056e-05,NL-117:0.001364278213)100:0.0005079205692,GB-023:0.002374472293)45:7.466384994e-05)72:0.0001010034019,(((LC495297:0.001076600725,GB-095:0.001215166536)100:0.001136832566,GB-032:0.002274512193)43:1.0000005e-06,(((((((((MT107528:0.0005279541037,(GB-036:7.495426166e-05,GB-066-01:0.00030186892)100:0.0003773182208)5:1.0000005e-06,(NL-007:0.0001506150507,(NL-010:0.0003769674422,(NL-006:1.0000005e-06,NL-005:0.0001506842906)52:1.0000005e-06)75:7.538598725e-05)95:0.0002261628023)94:0.0002260267703,NL-138:0.001011247391)95:0.000226178753,GB-105:0.0007545965342)28:1.0000005e-06,(GB-068-01:0.0009860768799,(GB-047:1.0000005e-06,GB-021:7.525640966e-05)100:0.001515946401)78:7.107371752e-05)91:0.0002260249202,GB-072:0.0009058924738)25:1.0000005e-06,ES-044:0.001284503446)56:7.531270058e-05,GB-074:0.001791351657)65:7.536918279e-05,((((GB-138:1.0000005e-06,GB-140-02:1.0000005e-06)26:1.0000005e-06,GB-058-01:1.0000005e-06)100:0.002211866563,GB-155:0.001829629484)91:0.0002922918581,(NL-169-01:0.001436546789,(NL-139:0.001285579297,(ES-027:0.0001513852913,(((((ES-031:0.0002261332124,ES-046:0.0003015506389)25:1.0000005e-06,ES-032:7.534817564e-05)2:1.0000005e-06,ES-049:1.0000005e-06)0:1.0000005e-06,((ES-050:1.0000005e-06,ES-051:1.0000005e-06)12:1.0000005e-06,ES-034:1.0000005e-06)12:1.0000005e-06)8:1.0000005e-06,(ES-063-01:1.0000005e-06,ES-062:1.0000005e-06)84:0.0001507439765)81:7.478319808e-05)100:0.001058709447)45:1.0000005e-06)85:0.000226088479)14:1.0000005e-06)90:0.0001506762449)14:1.0000005e-06)95:0.0003016042283,(NL-023:0.001664664622,((((ES-072-01:0.0009825007068,((GB-022:0.0003023294741,GB-152:0.0001498447009)100:0.001521507856,GB-011:0.001290478317)60:6.883037661e-05)79:0.0001513629421,(MT373704:0.001815754905,(ES-009-01:0.001142895923,GB-131-02:0.002048496579)55:6.706375273e-05)77:0.0001538964699)9:1.0000005e-06,(NL-132:0.001221390967,(ES-011:0.000150965478,ES-057-01:0.0002261705281)100:0.0009068042096)48:1.0000005e-06)6:1.0000005e-06,(((ES-073-03:0.0006810937547,GB-016:0.001895647191)99:0.0005278422228,(ES-021:0.0008314878284,((ES-025:1.0000005e-06,ES-066:1.0000005e-06)33:1.0000005e-06,ES-070:1.0000005e-06)100:0.0006814654032)100:0.0009842296834)66:0.0001497474652,GB-003-01:0.001437049849)51:1.0000005e-06)51:7.488017025e-05)75:7.579088114e-05)68:7.532637885e-05,((NL-173:0.0001507226735,((NL-159:0.000150673696,(NL-057:1.0000005e-06,NL-036:0.0001506680364)95:0.0002260163245)39:1.0000005e-06,NL-153:1.0000005e-06)27:1.0000005e-06)92:1.0000005e-06,NL-183:0.0003767784792)100:0.002807859698)16:1.0000005e-06,(((GB-141-04:0.001769590479,(GB-093:1.0000005e-06,GB-071:7.534957333e-05)100:0.0009689453036)89:0.0002394379525,GB-115:0.002242355258)83:0.0002440100073,(NL-098-02:0.001284328627,(((GB-096:1.0000005e-06,GB-127:1.0000005e-06)100:0.001060251075,((GB-037:0.001288646373,(GB-133-02:0.0003777508495,((GB-157:0.0009053597184,(GB-034:1.0000005e-06,GB-086:1.0000005e-06)100:0.0004523307906)32:1.0000005e-06,((GB-153-01:7.534232308e-05,GB-159:7.532137433e-05)70:7.529411892e-05,GB-113:0.0003013675691)20:1.0000005e-06)70:7.451084822e-05)100:0.0007571918832)99:0.0004507457761,(GB-052-01:0.0009071216749,GB-004-01:0.0009075517875)42:1.0000005e-06)49:7.525054086e-05)89:0.0002243229691,(((GB-079-01:0.001059740475,GB-001:0.001135893915)85:0.000148939807,(NL-126:0.0006045437124,(GB-056-02:0.0001506486053,GB-121-01:0.0001507370978)89:0.0001503555709)100:0.0003778601456)95:0.0002263440389,(NL-020:0.001591666272,(NL-046:0.001209774142,((GB-069-01:0.0005281901598,(NL-147:0.0002323313494,NL-119:1.0000005e-06)100:0.0006039874032)98:0.0003774274003,((GB-130-01:0.001057714394,(GB-081:0.0009050145282,(GB-050:0.0004520791336,(GB-116-01:0.0004521980806,(GB-100-01:1.0000005e-06,GB-124-01:1.0000005e-06)98:1.0000005e-06)97:0.0002258715976)47:1.0000005e-06)100:0.000830138011)20:1.0000005e-06,((GB-041:0.0002261326237,ES-033:0.000831503359)70:7.515102201e-05,GB-012:0.0004171500499)99:0.0003019426026)21:1.0000005e-06)74:0.00015144375)82:7.341033327e-05)98:0.0003027667809)22:1.0000005e-06)22:1.0000005e-06)61:9.117796578e-05)40:5.946763669e-05)84:0.0002259793553)54:1.0000005e-06)100:0.0006054325164)67:7.176324101e-05)100:0.0008389698403)39:6.98196412e-05,KY674984:0.003729622407)48:1.0000005e-06)13:1.0000005e-06,((((MK167041:0.001828104966,(NL-137:0.0002300213183,(NL-131:0.0002261525027,NL-145:0.0001537944322)84:7.103715003e-05)100:0.002128511638)100:0.001606892246,(ES-004:0.0004534870635,ES-007:0.0002053980142)100:0.00229856848)88:9.045976602e-05,(LC385004:0.0003167693337,LC385008:0.0002114152268)100:0.002127419801)98:0.0005912687658,((MH760729:0.001285888626,(((MN365447:0.0006381172941,MN365564:0.0006749590467)100:0.001192124566,MK749872:0.0006478390016)100:0.0008663067909,(MH760706:0.0008345592286,KY249681:0.0001475479194)100:0.001138494391)64:1.0000005e-06)58:0.0005299642874,((NL-083:0.0001507114758,(NL-070-01:7.531869321e-05,(NL-095:0.0001867979312,NL-097:3.767118811e-05)69:3.766375092e-05)25:1.0000005e-06)45:1.0000005e-06,NL-092-01:0.0005279512871)100:0.0028188115)49:0.000225917076)17:7.464699431e-05)50:0.0007097949047,LC474545:0.003635914406)99:0.001082295009,(NL-069:0.004816120901,(LC384998:0.002918746376,LC385003:0.003453556541)100:0.0006666026316)99:0.0005585415403)100:0.00166836901,(LC474536:0.001968481482,LC474540:0.002372069422)100:0.002999412266)98:0.001866760583,(MF001046:0.00248525674,(MN365554:0.0004575451382,(MN365364:0.0003038551922,MN365338:0.0003011419166)82:7.08138436e-05)100:0.006217334754)100:0.002298927031)100:0.006034177536;
