# Supplementary material for: Targeted metagenomics reveals association between severity and pathogen co-detection in infants with respiratory syncytial virus
Source: Nat Commun. 2024 Mar 16;15:2379. doi: 10.1038/s41467-024-46648-3 (PMC10944482; doi:10.1038/s41467-024-46648-3)
Supplement: Supplementary file 6 — Source Data [file 41467_2024_46648_MOESM6_ESM.zip › Source Data/FigS9.csv]

ID	Age_M	Top3
ES-001	5	Yes
ES-002	4	Yes
ES-003	4	Yes
ES-004	3	Yes
ES-005	4	No
ES-006	2	Yes
ES-007	4	Yes
ES-008	2	Yes
ES-009	2	Yes
ES-010	3	No
ES-011	11	Yes
ES-012	11	Yes
ES-013	12	Yes
ES-014	5	Yes
ES-015	2	Yes
ES-016	3	Yes
ES-017	3	Yes
ES-018	4	Yes
ES-019	3	Yes
ES-020	2	Yes
ES-021	11	Yes
ES-022	11	No
ES-023	11	Yes
ES-024	10	Yes
ES-025	10	Yes
ES-026	10	Yes
ES-027	9	Yes
ES-028	9	No
ES-029	8	Yes
ES-030	8	Yes
ES-031	8	Yes
ES-032	8	Yes
ES-033	8	Yes
ES-034	7	Yes
ES-035	7	Yes
ES-036	7	Yes
ES-037	6	Yes
ES-038	5	Yes
ES-039	6	Yes
ES-040	6	Yes
ES-041	5	Yes
ES-042	5	Yes
ES-043	6	Yes
ES-044	5	Yes
ES-045	6	Yes
ES-046	5	No
ES-047	4	No
ES-048	4	Yes
ES-049	3	Yes
ES-050	4	Yes
ES-051	4	Yes
ES-052	4	No
ES-053	2	Yes
ES-054	2	Yes
ES-055	3	No
ES-056	4	Yes
ES-057	2	Yes
ES-058	1	Yes
ES-059	4	Yes
ES-060	3	Yes
ES-061	7	Yes
ES-062	12	Yes
ES-063	11	Yes
ES-064	3	Yes
ES-065	7	Yes
ES-066	11	Yes
ES-067	3	Yes
ES-068	2	Yes
ES-069	10	Yes
ES-070	8	Yes
ES-071	2	Yes
ES-072	3	Yes
ES-073	1	Yes
ES-074	12	Yes
ES-075	12	Yes
ES-076	3	Yes
ES-077	3	No
GB-001	11	Yes
GB-002	1	Yes
GB-003	3	No
GB-004	1	Yes
GB-005	2	Yes
GB-006	2	No
GB-007	2	Yes
GB-008	3	Yes
GB-009	1	Yes
GB-010	5	Yes
GB-011	7	Yes
GB-012	4	Yes
GB-013	10	Yes
GB-014	6	Equivocal
GB-015	3	Yes
GB-016	7	Yes
GB-017	12	Yes
GB-018	12	Yes
GB-019	6	Yes
GB-020	4	Yes
GB-021	4	Yes
GB-022	3	Yes
GB-023	6	Yes
GB-024	5	Yes
GB-025	6	Yes
GB-026	6	Yes
GB-027	7	Yes
GB-028	4	Equivocal
GB-029	NA	Yes
GB-030	5	Yes
GB-031	2	Yes
GB-032	2	Yes
GB-033	8	Yes
GB-034	5	Yes
GB-035	5	Yes
GB-036	4	No
GB-037	8	Yes
GB-038	9	Yes
GB-039	8	Yes
GB-040	8	Yes
GB-041	5	Yes
GB-042	1	Yes
GB-043	9	Yes
GB-044	7	Yes
GB-045	9	Yes
GB-046	7	Yes
GB-047	6	Yes
GB-049	8	Yes
GB-050	2	Equivocal
GB-051	12	Yes
GB-052	3	Yes
GB-053	4	Yes
GB-054	2	Yes
GB-055	2	Equivocal
GB-056	1	Yes
GB-057	3	Yes
GB-058	1	Yes
GB-059	9	Yes
GB-060	5	Yes
GB-061	5	Yes
GB-062	3	Yes
GB-063	11	Yes
GB-064	2	Yes
GB-065	7	Yes
GB-066	5	Yes
GB-067	8	Yes
GB-068	9	Yes
GB-069	12	Yes
GB-070	10	Yes
GB-071	4	Yes
GB-072	11	Yes
GB-073	8	Yes
GB-074	2	Yes
GB-075	5	Yes
GB-076	4	Yes
GB-077	2	Equivocal
GB-078	1	Yes
GB-079	3	Yes
GB-080	7	Yes
GB-081	3	Yes
GB-082	9	Yes
GB-083	1	Yes
GB-084	9	Yes
GB-085	9	Yes
GB-086	6	Yes
GB-087	4	Yes
GB-088	1	No
GB-089	2	Yes
GB-090	1	Yes
GB-091	5	Equivocal
GB-092	11	Yes
GB-093	1	Yes
GB-094	8	Yes
GB-095	10	Yes
GB-096	2	Yes
GB-097	6	Yes
GB-098	5	Yes
GB-099	11	Yes
GB-100	9	Yes
GB-101	6	Yes
GB-102	9	Yes
GB-103	10	Yes
GB-104	6	Yes
GB-105	3	Yes
GB-106	10	Yes
GB-107	5	Yes
GB-108	9	Yes
GB-109	4	Yes
GB-110	5	Yes
GB-111	10	Yes
GB-112	3	Yes
GB-113	12	Yes
GB-114	10	Yes
GB-115	NA	Yes
GB-116	2	Yes
GB-117	2	Yes
GB-118	3	Yes
GB-119	7	Yes
GB-120	6	Yes
GB-121	3	Yes
GB-122	10	Yes
GB-123	2	Equivocal
GB-124	9	Yes
GB-125	9	Yes
GB-126	3	Yes
GB-127	2	Yes
GB-128	2	Yes
GB-129	4	Yes
GB-130	1	Yes
GB-131	3	Yes
GB-132	2	Yes
GB-133	1	Equivocal
GB-134	5	Yes
GB-135	4	Yes
GB-136	4	Yes
GB-137	11	Yes
GB-138	6	Yes
GB-139	6	Yes
GB-140	1	Yes
GB-141	7	Yes
GB-142	5	Yes
GB-143	10	Yes
GB-144	7	Yes
GB-145	5	Yes
GB-146	6	Yes
GB-147	2	Yes
GB-148	6	Yes
GB-149	3	Yes
GB-150	8	Yes
GB-151	3	Yes
GB-152	5	Yes
GB-153	5	Yes
GB-154	1	Yes
GB-155	4	Yes
GB-157	2	Yes
GB-158	8	Yes
GB-159	8	Yes
GB-160	1	Yes
GB-161	6	Yes
GB-162	2	Yes
GB-163	2	No
GB-164	4	Yes
GB-165	2	Yes
GB-166	3	Yes
GB-167	4	Yes
GB-168	2	Yes
GB-169	2	Yes
NL-001	2	Equivocal
NL-002	2	Yes
NL-003	2	Yes
NL-004	11	Yes
NL-005	11	Yes
NL-006	11	Yes
NL-007	10	Yes
NL-008	10	Yes
NL-009	10	Yes
NL-010	9	Yes
NL-011	9	Yes
NL-012	10	Yes
NL-014	9	Yes
NL-015	8	Yes
NL-016	8	Yes
NL-017	7	Yes
NL-018	5	Yes
NL-019	5	Yes
NL-020	5	Yes
NL-021	2	Yes
NL-022	12	Yes
NL-023	2	Yes
NL-024	12	Yes
NL-025	12	Yes
NL-026	12	Yes
NL-027	11	Yes
NL-028	11	Yes
NL-029	10	Yes
NL-030	11	Yes
NL-031	11	Yes
NL-032	10	Yes
NL-033	10	Yes
NL-034	11	Yes
NL-035	10	Yes
NL-036	10	Yes
NL-037	9	Yes
NL-038	9	Yes
NL-039	10	Yes
NL-040	10	Yes
NL-041	8	Yes
NL-042	8	Yes
NL-043	8	Yes
NL-044	8	Yes
NL-045	6	Equivocal
NL-046	7	Yes
NL-048	7	Yes
NL-049	6	Yes
NL-050	6	Yes
NL-051	6	Yes
NL-052	5	Yes
NL-053	6	Yes
NL-054	4	Yes
NL-055	5	Equivocal
NL-056	5	No
NL-057	5	Yes
NL-058	4	Equivocal
NL-059	3	Yes
NL-060	2	Yes
NL-061	3	Yes
NL-062	2	Yes
NL-064	1	No
NL-065	3	Yes
NL-066	2	Equivocal
NL-067	2	Yes
NL-068	5	Yes
NL-069	7	Yes
NL-070	10	Yes
NL-071	5	Yes
NL-072	9	Yes
NL-073	4	Yes
NL-074	3	Yes
NL-075	2	No
NL-076	3	No
NL-077	12	Yes
NL-078	2	Yes
NL-079	4	No
NL-080	2	Yes
NL-081	4	Yes
NL-082	2	No
NL-083	8	Equivocal
NL-084	4	Yes
NL-085	3	Yes
NL-086	1	Yes
NL-087	4	Yes
NL-088	2	Yes
NL-089	7	Yes
NL-090	2	Yes
NL-091	2	Yes
NL-092	1	Yes
NL-093	2	Yes
NL-094	7	Yes
NL-095	1	Yes
NL-096	12	Yes
NL-097	8	Yes
NL-098	1	Yes
NL-099	10	Yes
NL-100	3	Equivocal
NL-101	12	Yes
NL-102	1	Yes
NL-103	5	Yes
NL-104	1	No
NL-105	6	Yes
NL-106	2	Yes
NL-107	2	Yes
NL-108	1	Yes
NL-109	3	Yes
NL-110	6	Yes
NL-111	2	Yes
NL-112	5	Yes
NL-113	1	Yes
NL-114	3	Yes
NL-115	2	Yes
NL-116	1	Yes
NL-117	3	Yes
NL-118	5	Yes
NL-119	8	Equivocal
NL-120	3	Yes
NL-121	5	Yes
NL-122	6	Yes
NL-123	2	Yes
NL-124	1	Yes
NL-125	6	Yes
NL-126	1	Yes
NL-127	2	Yes
NL-128	2	Yes
NL-129	2	Yes
NL-130	2	Yes
NL-131	1	Yes
NL-132	2	Yes
NL-133	1	Equivocal
NL-134	2	Yes
NL-135	1	Yes
NL-136	1	Yes
NL-137	2	Yes
NL-138	2	Yes
NL-139	3	Equivocal
NL-140	6	Yes
NL-141	3	Yes
NL-142	1	Yes
NL-144	8	Yes
NL-145	8	Yes
NL-146	9	Yes
NL-147	7	Yes
NL-148	6	Yes
NL-149	7	Yes
NL-150	11	Yes
NL-151	6	Yes
NL-152	7	Yes
NL-153	3	Yes
NL-154	3	Yes
NL-155	1	Yes
NL-156	1	Yes
NL-157	2	Yes
NL-158	1	Yes
NL-159	1	No
NL-160	4	Yes
NL-161	4	Yes
NL-162	2	Yes
NL-163	2	Yes
NL-164	1	Yes
NL-165	2	Yes
NL-166	1	Yes
NL-167	2	Yes
NL-168	2	Yes
NL-169	7	Yes
NL-170	3	Yes
NL-171	1	Yes
NL-173	7	Yes
NL-174	2	Yes
NL-175	6	Yes
NL-176	5	Yes
NL-177	3	Yes
NL-178	2	Yes
NL-179	11	Yes
NL-180	1	No
NL-181	10	Yes
NL-182	3	Yes
NL-183	12	Yes
NL-184	8	Yes
NL-185	7	Yes
NL-186	4	Yes
NL-187	5	Yes
NL-188	2	Yes
NL-189	2	Yes
NL-190	5	Yes
NL-191	2	Yes
NL-192	5	Yes
NL-193	5	Yes
NL-194	5	Yes
