# Supplementary material for: Targeted metagenomics reveals association between severity and pathogen co-detection in infants with respiratory syncytial virus
Source: Nat Commun. 2024 Mar 16;15:2379. doi: 10.1038/s41467-024-46648-3 (PMC10944482; doi:10.1038/s41467-024-46648-3)
Supplement: Supplementary file 6 — Source Data [file 41467_2024_46648_MOESM6_ESM.zip › Source Data/TableS17.csv]

ID	Study	Subgroup	Season	Country	Age_D	Age_M	Age	Sex	GA	Comorbidity	ReSVinet	Severity	Fever	Hospitalisation	ICU_admission	RespSupport	SIMV	Antibiotics	Peak_dedup	Peak_duration	Haemo
ES-007	1	B	2017-18	ES	120	4	3 to <6 mo	M	Term	N	16	Severe	1	1	1	1	0	N	5.512105129	4	Yes
ES-023	1	A	2019-20	ES	330	11	>=6 mo	F	Term	N	4	Mild	1	0	0	0	0	N	4.734063384	2	Yes
ES-030	1	A	2019-20	ES	240	8	>=6 mo	M	Term	N	4	Mild	0	0	0	0	0	N	4.277425832	2	Yes
ES-035	1	A	2019-20	ES	210	7	>=6 mo	M	Term	N	7	Mild	0	0	0	0	0	Y	3.798926739	0	Yes
ES-053	2	A	2018-19	ES	60	2	<3 mo	F	Term	N	8	Moderate	1	1	0	1	0	N	4.491039356	3	Yes
ES-054	2	A	2018-19	ES	60	2	<3 mo	M	Term	N	6	Mild	0	1	0	0	0	N	4.726180942	3	Yes
ES-056	2	B	2018-19	ES	120	4	3 to <6 mo	F	Term	N	13	Moderate	1	1	0	1	0	Y	4.019573202	7	Yes
ES-057	2	B	2018-19	ES	60	2	<3 mo	M	Term	N	8	Moderate	1	1	0	1	0	N	3.903198547	4	Yes
ES-062	2	B	2019-20	ES	360	12	>=6 mo	F	Term	N	3	Mild	0	0	0	0	0	N	4.301095135	4	Yes
ES-063	2	B	2019-20	ES	330	11	>=6 mo	F	Term	N	12	Moderate	1	1	1	1	0	Y	4.335136825	5	Yes
ES-064	2	A	2019-20	ES	90	3	<3 mo	M	Term	N	11	Moderate	1	1	0	0	0	Y	4.844402612	2	Yes
ES-065	2	A	2019-20	ES	210	7	>=6 mo	F	Term	N	8	Moderate	1	0	0	0	0	N	3.949048292	7	Yes
ES-067	2	A	2019-20	ES	90	3	<3 mo	M	Preterm	Y	17	Severe	1	1	1	1	1	Y	4.9598329	6	Yes
ES-068	2	A	2019-20	ES	60	2	<3 mo	F	Term	N	7	Mild	0	1	0	1	0	N	2.562292864	8	Yes
ES-069	2	A	2019-20	ES	300	10	>=6 mo	F	Preterm	Y	8	Moderate	1	1	0	1	0	Y	4.125643892	2	Yes
ES-072	2	B	2018-19	ES	90	3	<3 mo	F	Term	N	12	Moderate	1	1	0	1	0	N	4.978427049	3	Yes
ES-073	2	B	2018-19	ES	30	1	<3 mo	F	Term	N	13	Moderate	1	1	0	1	1	N	3.959804317	5	Yes
ES-074	2	A	2019-20	ES	360	12	>=6 mo	M	Preterm	Y	10	Moderate	1	1	0	1	0	N	4.606564074	4	Yes
ES-075	2	A	2019-20	ES	360	12	>=6 mo	M	Preterm	Y	10	Moderate	1	1	0	1	0	Y	4.226419449	6	Yes
ES-076	2	A	2019-20	ES	90	3	<3 mo	M	Term	Y	8	Moderate	0	1	0	1	0	N	4.209702632	3	Yes
GB-002	2	B	2018-19	GB	30	1	<3 mo	M	Term	N	18	Severe	0	1	0	1	1	Y	4.117735179	7	Yes
GB-004	2	B	2018-19	GB	30	1	<3 mo	M	Term	N	18	Severe	0	1	0	1	1	Y	4.999748036	5	Yes
GB-008	2	B	2018-19	GB	90	3	<3 mo	M	Term	N	10	Moderate	0	1	0	1	0	N	3.94319763	4	Yes
GB-009	2	A	2018-19	GB	30	1	<3 mo	M	Term	N	4	Mild	1	0	0	NA	NA	N	4.193903403	2	Yes
GB-018	1	B	2019-20	GB	360	12	>=6 mo	M	Term	N	4	Mild	1	0	0	0	0	N	3.308137379	3	Yes
GB-027	1	A	2019-20	GB	210	7	>=6 mo	F	Term	N	1	Mild	0	0	0	0	0	N	4.134336511	8	Yes
GB-037	1	B	2019-20	GB	240	8	>=6 mo	F	Term	N	8	Moderate	1	0	0	0	0	N	5.16614582	5	Yes
GB-038	1	B	2018-19	GB	270	9	>=6 mo	M	Term	N	2	Mild	1	0	0	0	0	N	1.176091259	8	Yes
GB-042	2	A	2019-20	GB	30	1	<3 mo	M	Term	N	10	Moderate	0	1	0	0	0	N	4.34271869	4	Yes
GB-045	2	A	2018-19	GB	270	9	>=6 mo	M	Term	N	6	Mild	1	1	0	0	0	N	5.113659298	3	Yes
GB-049	2	A	2019-20	GB	240	8	>=6 mo	F	Term	N	8	Moderate	1	1	0	0	0	N	5.184810633	3	Yes
GB-051	2	A	2018-19	GB	360	12	>=6 mo	F	Term	N	6	Mild	1	0	0	0	0	N	4.632183874	2	Yes
GB-054	2	A	2017-18	GB	60	2	<3 mo	F	Preterm	Y	16	Severe	0	1	1	1	1	Y	4.13309161	3	Yes
GB-056	2	B	2018-19	GB	30	1	<3 mo	M	Term	N	11	Moderate	0	1	0	1	0	N	4.028001579	5	Yes
GB-059	2	A	2018-19	GB	270	9	>=6 mo	F	Term	N	10	Moderate	1	1	0	1	0	N	4.548671894	6	Yes
GB-062	2	A	2019-20	GB	90	3	<3 mo	F	Term	N	7	Mild	0	1	0	1	0	N	4.707910666	3	Yes
GB-068	2	B	2018-19	GB	270	9	>=6 mo	F	Preterm	Y	11	Moderate	0	1	1	1	0	N	4.508623974	5	Yes
GB-069	2	B	2018-19	GB	360	12	>=6 mo	M	Preterm	Y	17	Severe	1	1	1	1	1	Y	4.140539467	4	Yes
GB-070	2	A	2018-19	GB	300	10	>=6 mo	M	Term	N	3	Mild	0	1	0	0	0	N	3.984617313	4	Yes
GB-073	2	B	2018-19	GB	240	8	>=6 mo	M	Term	N	11	Moderate	1	1	0	1	0	N	3.066325925	5	Yes
GB-082	2	A	2018-19	GB	270	9	>=6 mo	M	Term	N	8	Moderate	1	1	0	0	0	N	5.552831198	4	Yes
GB-085	2	A	2018-19	GB	270	9	>=6 mo	F	Term	N	7	Mild	1	1	0	0	0	N	2.670245853	3	Yes
GB-089	2	A	2018-19	GB	60	2	<3 mo	M	Term	N	9	Moderate	1	1	0	0	0	N	5.08920544	4	Yes
GB-092	2	A	2018-19	GB	330	11	>=6 mo	M	Term	Y	12	Moderate	0	1	0	1	0	Y	3.824841472	7	Yes
GB-094	2	B	2018-19	GB	240	8	>=6 mo	M	Term	N	8	Moderate	0	1	0	1	0	N	2.597695186	2	Yes
GB-095	2	B	2019-20	GB	300	10	>=6 mo	M	Term	N	4	Mild	1	1	0	0	0	N	3.560384923	3	Yes
GB-098	2	A	2018-19	GB	150	5	3 to <6 mo	M	Term	N	12	Moderate	1	1	0	1	0	N	3.694780636	6	Yes
GB-099	2	A	2018-19	GB	330	11	>=6 mo	M	Preterm	Y	10	Moderate	0	1	0	1	0	N	4.944803339	3	Yes
GB-101	2	A	2017-18	GB	180	6	3 to <6 mo	F	Term	N	13	Moderate	0	1	1	1	0	N	4.865038796	3	Yes
GB-103	2	A	2019-20	GB	300	10	>=6 mo	F	Term	N	1	Mild	0	0	0	0	0	N	2.665580991	2	Yes
GB-105	2	B	2018-19	GB	90	3	<3 mo	F	Term	Y	7	Mild	0	1	0	1	0	Y	4.5834255	2	Yes
GB-107	2	A	2019-20	GB	150	5	3 to <6 mo	F	Term	N	5	Mild	0	1	0	1	0	N	4.266184642	3	Yes
GB-108	2	A	2018-19	GB	270	9	>=6 mo	F	Term	N	10	Moderate	1	1	0	1	0	N	5.377235199	4	Yes
GB-111	2	B	2018-19	GB	300	10	>=6 mo	M	Term	N	6	Mild	0	0	0	NA	NA	N	4.75591295	4	Yes
GB-114	2	A	2019-20	GB	300	10	>=6 mo	M	Term	N	4	Mild	1	0	0	0	0	N	3.008174184	3	Yes
GB-117	2	A	2019-20	GB	60	2	<3 mo	F	Term	N	6	Mild	0	1	0	1	0	N	5.328075695	4	Yes
GB-119	2	A	2018-19	GB	210	7	>=6 mo	M	Term	N	9	Moderate	0	1	0	0	0	N	4.304382802	4	Yes
GB-124	2	B	2018-19	GB	270	9	>=6 mo	F	Preterm	Y	5	Mild	0	1	0	0	0	N	5.186535391	3	Yes
GB-126	2	B	2018-19	GB	90	3	<3 mo	F	Preterm	Y	18	Severe	0	1	1	1	1	Y	3.901621764	3	Yes
GB-127	2	B	2018-19	GB	60	2	<3 mo	M	Term	N	NA	NA	NA	1	0	0	0	N	4.679555077	3	Yes
GB-128	2	B	2018-19	GB	60	2	<3 mo	M	Term	N	12	Moderate	0	1	0	1	0	Y	2.068185862	7	Yes
GB-129	2	A	2018-19	GB	120	4	3 to <6 mo	M	Preterm	Y	14	Severe	1	1	0	1	0	N	3.739730529	6	Yes
GB-132	2	A	2018-19	GB	60	2	<3 mo	F	Term	N	12	Moderate	0	1	0	1	0	N	4.025756315	5	Yes
GB-134	2	A	2019-20	GB	150	5	3 to <6 mo	M	Term	N	0	Mild	0	0	0	0	0	N	4.830274221	3	Yes
GB-137	2	A	2018-19	GB	330	11	>=6 mo	M	Term	N	7	Mild	1	1	0	0	0	Y	4.941387189	3	Yes
GB-141	2	NA	2018-19	GB	210	7	>=6 mo	F	Term	N	10	Moderate	1	1	0	1	0	N	4.048169799	3	Yes
GB-142	2	A	2018-19	GB	150	5	3 to <6 mo	M	Term	N	8	Moderate	0	1	0	1	0	N	4.086822357	4	Yes
GB-144	2	A	2019-20	GB	210	7	>=6 mo	F	Term	Y	6	Mild	0	1	0	1	0	N	4.282214133	7	Yes
GB-145	2	A	2019-20	GB	150	5	3 to <6 mo	F	Term	N	5	Mild	0	1	0	0	0	N	1.892094603	7	Yes
GB-146	2	A	2019-20	GB	180	6	3 to <6 mo	M	Term	N	10	Moderate	0	1	0	1	0	N	4.996975489	3	Yes
GB-148	2	A	2019-20	GB	180	6	3 to <6 mo	M	Term	N	14	Severe	1	1	0	NA	NA	N	3.558948446	5	Yes
GB-150	2	A	2019-20	GB	240	8	>=6 mo	F	Term	N	9	Moderate	1	1	0	1	0	N	4.032417279	4	Yes
GB-152	2	B	2019-20	GB	150	5	3 to <6 mo	M	Term	N	9	Moderate	0	1	0	0	0	N	4.405482963	4	Yes
GB-155	2	B	2019-20	GB	120	4	3 to <6 mo	M	Term	N	7	Mild	0	1	0	0	0	N	4.917227094	6	Yes
GB-161	2	A	2019-20	GB	180	6	3 to <6 mo	M	Term	N	7	Mild	0	1	0	1	0	N	4.188816031	4	Yes
GB-169	2	A	2019-20	GB	60	2	<3 mo	M	Term	N	10	Moderate	0	1	0	1	0	N	3.923088515	4	Yes
NL-002	1	B	2017-18	NL	60	2	<3 mo	M	Term	N	11	Moderate	1	1	0	1	0	N	4.039295118	5	Yes
NL-005	1	B	2018-19	NL	330	11	>=6 mo	F	Term	N	9	Moderate	1	0	0	0	0	N	4.301659267	3	Yes
NL-007	1	B	2018-19	NL	300	10	>=6 mo	M	Term	N	4	Mild	1	0	0	0	0	N	4.09635376	4	Yes
NL-026	1	A	2019-20	NL	360	12	>=6 mo	F	Term	N	9	Moderate	1	0	0	0	0	N	4.348324338	5	Yes
NL-027	1	A	2019-20	NL	330	11	>=6 mo	M	Term	N	6	Mild	1	0	0	0	0	N	3.706803097	4	Yes
NL-029	1	A	2019-20	NL	300	10	>=6 mo	F	Term	N	6	Mild	1	0	0	0	0	N	3.881042108	3	Yes
NL-030	1	A	2019-20	NL	330	11	>=6 mo	M	Term	N	5	Mild	0	0	0	0	0	N	3.013679697	3	Yes
NL-032	1	A	2019-20	NL	300	10	>=6 mo	F	Term	N	5	Mild	1	0	0	0	0	N	4.147367108	3	Yes
NL-033	1	A	2019-20	NL	300	10	>=6 mo	M	Term	N	7	Mild	1	1	0	NA	NA	N	4.74561342	3	Yes
NL-036	1	B	2019-20	NL	300	10	>=6 mo	M	Term	N	7	Mild	1	0	0	0	0	N	5.48632136	3	Yes
NL-037	1	A	2019-20	NL	270	9	>=6 mo	M	Term	N	5	Mild	1	0	0	0	0	N	4.960218595	4	Yes
NL-044	1	A	2019-20	NL	240	8	>=6 mo	F	NA	N	7	Mild	1	1	0	NA	NA	N	3.334654767	4	Yes
NL-048	1	A	2019-20	NL	210	7	>=6 mo	F	Term	N	5	Mild	0	0	0	0	0	N	3.633266411	3	Yes
NL-049	1	A	2019-20	NL	180	6	3 to <6 mo	F	Term	N	6	Mild	1	0	0	0	0	N	4.974893777	2	Yes
NL-051	1	A	2019-20	NL	180	6	3 to <6 mo	M	Term	N	4	Mild	0	0	0	0	0	N	5.069479393	3	Yes
NL-059	1	A	2019-20	NL	90	3	<3 mo	M	NA	N	8	Moderate	1	0	0	0	0	N	5.468069529	4	Yes
NL-061	1	A	2019-20	NL	90	3	<3 mo	M	Term	N	6	Mild	1	0	0	0	0	N	3.777716739	4	Yes
NL-065	2	B	2017-18	NL	90	3	<3 mo	F	Term	N	14	Severe	0	1	1	1	1	N	3.378761175	10	Yes
NL-067	2	A	2017-18	NL	60	2	<3 mo	M	Term	N	6	Mild	0	1	0	1	0	N	4.517829057	4	Yes
NL-069	2	B	2017-18	NL	210	7	>=6 mo	F	Term	N	8	Moderate	1	0	0	0	0	N	3.441223674	4	Yes
NL-070	2	B	2017-18	NL	300	10	>=6 mo	M	Term	N	17	Severe	1	1	1	1	1	Y	4.603404222	5	Yes
NL-071	2	B	2017-18	NL	150	5	3 to <6 mo	M	Term	N	11	Moderate	1	1	0	1	0	N	3.944680034	4	Yes
NL-072	2	B	2017-18	NL	270	9	>=6 mo	F	Term	Y	17	Severe	1	1	0	1	0	Y	2.123851641	7	Yes
NL-073	2	B	2017-18	NL	120	4	3 to <6 mo	M	Term	N	14	Severe	0	1	0	1	0	Y	2.829946696	6	Yes
NL-074	2	A	2017-18	NL	90	3	<3 mo	F	Term	N	11	Moderate	0	1	1	1	1	Y	2.926856709	5	Yes
NL-077	2	B	2017-18	NL	360	12	>=6 mo	F	Term	Y	4	Mild	1	0	0	0	0	N	4.851460157	4	Yes
NL-078	2	B	2017-18	NL	60	2	<3 mo	M	Term	N	15	Severe	0	1	1	1	1	Y	3.654176542	5	Yes
NL-080	2	A	2017-18	NL	60	2	<3 mo	M	Term	N	4	Mild	1	1	0	0	0	N	4.618016701	1	Yes
NL-085	2	B	2017-18	NL	90	3	<3 mo	M	Term	N	3	Mild	0	0	0	0	0	N	3.221153322	3	Yes
NL-086	2	B	2017-18	NL	30	1	<3 mo	F	Term	N	13	Moderate	0	1	1	1	1	Y	2.813580989	8	Yes
NL-091	2	B	2017-18	NL	60	2	<3 mo	M	Term	N	18	Severe	0	1	1	1	1	Y	4.941228105	2	Yes
NL-092	2	B	2017-18	NL	30	1	<3 mo	M	Term	N	13	Moderate	0	1	1	1	1	Y	4.299659809	5	Yes
NL-094	2	B	2017-18	NL	210	7	>=6 mo	F	Term	N	5	Mild	1	0	0	0	0	Y	3.005609445	4	Yes
NL-095	2	B	2017-18	NL	30	1	<3 mo	M	Term	N	7	Mild	0	1	0	1	0	N	2.768638101	4	Yes
NL-096	2	B	2017-18	NL	360	12	>=6 mo	F	Term	N	4	Mild	1	0	0	0	0	N	5.078956803	4	Yes
NL-098	2	B	2017-18	NL	30	1	<3 mo	M	Term	N	17	Severe	1	1	1	1	1	Y	3.981138783	5	Yes
NL-099	2	B	2017-18	NL	300	10	>=6 mo	M	Term	N	2	Mild	1	0	0	0	0	Y	4.254040258	5	Yes
NL-101	2	A	2017-18	NL	360	12	>=6 mo	M	Term	N	10	Moderate	1	1	0	1	0	Y	4.961387868	3	Yes
NL-102	2	B	2017-18	NL	30	1	<3 mo	M	Term	N	15	Severe	0	1	1	1	1	Y	4.819728143	4	Yes
NL-103	2	A	2017-18	NL	150	5	3 to <6 mo	F	Term	N	17	Severe	1	1	1	1	1	Y	3.878349422	6	Yes
NL-105	2	A	2017-18	NL	180	6	3 to <6 mo	F	Term	N	12	Moderate	1	1	0	1	0	N	1.204119983	8	Yes
NL-106	2	B	2017-18	NL	60	2	<3 mo	M	Term	N	17	Severe	1	1	1	1	1	Y	4.845445337	3	Yes
NL-107	2	B	2017-18	NL	60	2	<3 mo	M	Preterm	Y	18	Severe	0	1	1	1	1	Y	3.802636918	7	Yes
NL-108	2	A	2017-18	NL	30	1	<3 mo	F	Term	N	8	Moderate	0	1	1	1	1	Y	4.396774537	4	Yes
NL-111	2	B	2017-18	NL	60	2	<3 mo	F	Term	N	11	Moderate	0	1	1	1	1	N	4.049605613	5	Yes
NL-113	2	B	2017-18	NL	30	1	<3 mo	F	Term	N	14	Severe	0	1	1	1	1	Y	3.557146142	8	Yes
NL-114	2	B	2017-18	NL	90	3	<3 mo	M	Term	N	10	Moderate	1	1	1	1	1	N	4.468243915	5	Yes
NL-117	2	B	2018-19	NL	90	3	<3 mo	F	Term	N	11	Moderate	0	1	0	1	0	N	3.834484285	2	Yes
NL-118	2	A	2018-19	NL	150	5	3 to <6 mo	M	Term	N	13	Moderate	0	1	1	1	1	Y	3.934700402	6	Yes
NL-121	2	A	2018-19	NL	150	5	3 to <6 mo	F	Term	N	11	Moderate	1	1	0	1	0	N	3.77188132	3	Yes
NL-124	2	A	2018-19	NL	30	1	<3 mo	M	Preterm	Y	16	Severe	0	1	1	1	1	Y	4.048208667	6	Yes
NL-125	2	B	2018-19	NL	180	6	3 to <6 mo	F	Term	N	15	Severe	0	1	1	1	1	Y	4.310098272	3	Yes
NL-126	2	B	2018-19	NL	30	1	<3 mo	M	Term	N	13	Moderate	0	1	1	1	1	Y	4.758359215	4	Yes
NL-130	2	A	2018-19	NL	60	2	<3 mo	M	Term	N	18	Severe	0	1	1	1	1	Y	3.302330929	6	Yes
NL-134	2	B	2018-19	NL	60	2	<3 mo	F	Term	N	15	Severe	0	1	1	1	1	Y	3.48586333	5	Yes
NL-138	2	B	2018-19	NL	60	2	<3 mo	M	Term	N	11	Moderate	1	1	1	1	1	Y	3.297760511	4	Yes
NL-140	2	B	2018-19	NL	180	6	3 to <6 mo	F	Term	N	13	Moderate	0	1	1	1	1	Y	2.851258349	8	Yes
NL-141	2	B	2018-19	NL	90	3	<3 mo	F	Term	N	15	Severe	0	1	1	1	1	N	1.079181246	4	Yes
NL-144	2	B	2018-19	NL	240	8	>=6 mo	F	Term	N	5	Mild	0	0	0	0	0	N	5.105281907	3	Yes
NL-145	2	B	2018-19	NL	240	8	>=6 mo	F	Term	N	6	Mild	0	0	0	0	0	Y	2.991226076	2	Yes
NL-146	2	A	2018-19	NL	270	9	>=6 mo	M	Term	N	5	Mild	1	0	0	0	0	N	4.05380806	2	Yes
NL-147	2	B	2018-19	NL	210	7	>=6 mo	M	Term	N	3	Mild	0	0	0	0	0	N	2.774516966	2	Yes
NL-148	2	B	2018-19	NL	180	6	3 to <6 mo	F	Term	N	1	Mild	0	0	0	0	0	N	5.908545601	1	Yes
NL-149	2	A	2018-19	NL	210	7	>=6 mo	M	Term	N	5	Mild	0	0	0	0	0	N	4.380428335	4	Yes
NL-150	2	B	2018-19	NL	330	11	>=6 mo	M	Term	N	3	Mild	0	0	0	0	0	N	0.903089987	6	Yes
NL-153	2	B	2019-20	NL	90	3	<3 mo	M	Term	N	2	Mild	0	1	0	0	0	N	3.973035441	2	Yes
NL-154	2	A	2019-20	NL	90	3	<3 mo	M	Preterm	Y	13	Moderate	0	1	1	1	1	Y	4.413618242	3	Yes
NL-157	2	A	2019-20	NL	60	2	<3 mo	M	Term	N	11	Moderate	0	1	1	1	1	Y	4.511268232	1	Yes
NL-158	2	A	2019-20	NL	30	1	<3 mo	M	Term	N	12	Moderate	0	1	1	1	1	Y	4.520640715	5	Yes
NL-160	2	A	2019-20	NL	120	4	3 to <6 mo	F	Term	N	15	Severe	1	1	1	1	0	Y	3.172310969	4	Yes
NL-161	2	NA	2019-20	NL	120	4	3 to <6 mo	M	Term	N	10	Moderate	0	1	1	1	0	Y	4.425713509	3	Yes
NL-162	2	A	2019-20	NL	60	2	<3 mo	M	Term	N	8	Moderate	0	1	0	1	0	N	4.591398551	2	Yes
NL-164	2	A	2019-20	NL	30	1	<3 mo	M	Term	N	17	Severe	0	1	1	1	1	Y	5.216490512	2	Yes
NL-167	2	A	2019-20	NL	60	2	<3 mo	M	Term	N	16	Severe	0	1	1	1	1	Y	3.478566496	2	Yes
NL-168	2	A	2019-20	NL	60	2	<3 mo	M	Term	N	17	Severe	0	1	1	1	1	Y	4.85954657	4	Yes
NL-169	2	B	2019-20	NL	210	7	>=6 mo	F	Term	N	9	Moderate	1	1	0	1	0	Y	4.518039905	4	Yes
NL-170	2	A	2019-20	NL	90	3	<3 mo	M	Term	N	14	Severe	1	1	1	1	1	N	3.605089462	5	Yes
NL-171	2	A	2019-20	NL	30	1	<3 mo	M	Term	N	11	Moderate	1	1	1	1	1	Y	3.10002573	4	Yes
NL-176	2	A	2019-20	NL	150	5	3 to <6 mo	M	Term	N	4	Mild	0	0	0	NA	NA	N	4.056676215	4	Yes
NL-179	2	B	2019-20	NL	330	11	>=6 mo	M	Term	N	4	Mild	0	0	0	NA	NA	N	2.255272505	4	Yes
NL-181	2	A	2019-20	NL	300	10	>=6 mo	F	Term	N	5	Mild	0	0	0	NA	NA	N	2.821513528	4	Yes
NL-183	2	B	2019-20	NL	360	12	>=6 mo	F	Term	N	3	Mild	0	0	0	NA	NA	N	3.500648063	5	Yes
NL-184	2	A	2019-20	NL	240	8	>=6 mo	M	Term	N	3	Mild	0	0	0	NA	NA	N	4.220421922	4	Yes
NL-185	2	B	2019-20	NL	210	7	>=6 mo	F	Term	N	4	Mild	0	0	0	NA	NA	N	2.88592634	6	Yes
NL-188	2	B	2019-20	NL	60	2	<3 mo	M	Term	N	5	Mild	0	0	0	NA	NA	N	1.819543936	3	Yes
NL-193	2	A	2019-20	NL	150	5	3 to <6 mo	M	Term	N	1	Mild	0	0	0	NA	NA	N	3.472024698	4	Yes
NL-194	2	B	2019-20	NL	150	5	3 to <6 mo	F	Term	N	2	Mild	0	0	0	NA	NA	N	1.69019608	4	Yes
