# Supplementary material for: Targeted metagenomics reveals association between severity and pathogen co-detection in infants with respiratory syncytial virus
Source: Nat Commun. 2024 Mar 16;15:2379. doi: 10.1038/s41467-024-46648-3 (PMC10944482; doi:10.1038/s41467-024-46648-3)
Supplement: Supplementary file 6 — Source Data [file 41467_2024_46648_MOESM6_ESM.zip › Source Data/TableS16.csv]

ID	Bacteria	Site	M_catarrhalis	S_pneumoniae	H_influenzae	S_aureus	Moraxella
GB-069	H. influenzae; Moraxella	Nasopharyngeal swab; Bronchial wash	Yes	No	Yes	No	Yes
NL-070	E. coli; H. influenzae; K. pneumoniae	Bronchial wash	No	Yes	Yes	No	No
NL-074	S. pyogenes; S. aureus	Bronchial wash	Yes	Yes	Yes	Yes	Yes
NL-087	S. aureus	Bronchial wash	Yes	Yes	No	No	Yes
NL-092	E. claocae complex; M. catarrhalis; S. aureus	Bronchial wash	Yes	No	No	Yes	Yes
NL-098	S. aureus; S. pneumoniae	Bronchial wash	No	Yes	Equivocal	Yes	Yes
NL-103	S. aureus; S. pneumoniae	Bronchial wash	Yes	No	No	Yes	Yes
NL-107	H. influenzae	Bronchial wash	No	Yes	Yes	Yes	No
NL-108	S. aureus	Bronchial wash	No	Yes	No	Yes	Yes
NL-113	H. influenzae	Bronchial wash	Yes	Yes	Yes	Yes	Yes
NL-115	S. aureus	Bronchial wash	No	No	No	Yes	No
NL-116	S. pneumoniae	Bronchial wash	No	Yes	No	No	No
NL-118	M. catarrhalis; S. aureus	Bronchial wash	Yes	Equivocal	No	Yes	Yes
NL-124	M. catarrhalis; S. aureus	Bronchial wash	Yes	Yes	No	No	Yes
NL-125	M. catarrhalis; S. aureus; S. pneumoniae	Bronchial wash	Yes	Yes	Yes	No	Yes
NL-126	H. influenzae; S. pneumoniae	Bronchial wash	Yes	Yes	Yes	No	Yes
NL-130	H. influenzae; S. aureus; S. pneumoniae	Bronchial wash	Yes	Yes	Yes	No	Yes
NL-133	M. catarrhalis	Bronchial wash	No	No	No	No	No
NL-134	S. aureus	Bronchial wash	Yes	Yes	Equivocal	No	Yes
NL-136	S. aureus	Bronchial wash	Yes	Equivocal	No	Yes	Yes
NL-138	H. influenzae; M. catarrhalis	Bronchial wash	No	Equivocal	Yes	No	Equivocal
NL-140	H. influenzae; M. catarrhalis	Bronchial wash	No	No	Yes	No	No
NL-142	S. aureus	Bronchial wash	No	Yes	No	No	Equivocal
NL-158	K. pneumoniae	Bronchial wash	No	No	Yes	No	No
NL-167	H. influenzae; M. catarrhalis; S. aureus	Bronchial wash	Yes	No	Yes	Yes	Yes
NL-168	S. aureus	Bronchial wash	No	Equivocal	No	Yes	No
NL-171	S. agalactiae; S. aureus	Bronchial wash	Yes	No	No	Yes	Yes
