# Supplementary material for: Targeted metagenomics reveals association between severity and pathogen co-detection in infants with respiratory syncytial virus
Source: Nat Commun. 2024 Mar 16;15:2379. doi: 10.1038/s41467-024-46648-3 (PMC10944482; doi:10.1038/s41467-024-46648-3)
Supplement: Supplementary file 6 — Source Data [file 41467_2024_46648_MOESM6_ESM.zip › Source Data/TableS12.csv]

ID	MC	SP	HI	NM	SA	Acinetobacter	Actinomyces	Aggregatibacter	Burkholderia	Citrobacter	Corynebacterium	Dolosigranulum	Enterobacter	Enterococcus	Escherichia	Gemella	Granulicatella	Haemophilus	Klebsiella	Lactococcus	Moraxella	Neisseria	Pasteurella	Pseudomonas	Rothia	Staphylococcus	Stenotrophomonas	Streptococcus	Veillonella	Xanthomonas
ES-001	No	Yes	No	No	No	No	No	No	No	No	NA	Yes	No	No	No	No	No	No	No	No	Yes	No	No	No	No	No	No	Yes	No	No
ES-002	Yes	Yes	No	No	No	No	No	No	No	No	No	No	No	No	No	No	No	No	No	No	Yes	No	No	No	No	No	No	Yes	No	No
ES-003	Yes	No	No	No	No	No	No	No	No	No	NA	No	No	No	No	No	No	No	No	No	Yes	No	No	No	No	No	No	NA	No	No
ES-004	No	No	Yes	No	No	NA	No	No	No	No	No	No	No	No	No	No	No	Yes	No	No	No	No	No	No	No	No	No	Yes	No	No
ES-005	No	No	No	No	No	No	No	No	No	No	No	Yes	No	No	No	No	No	No	No	No	No	No	No	No	No	No	No	No	No	No
ES-006	No	Yes	No	No	No	No	No	No	No	No	No	Yes	No	No	No	No	No	No	No	No	Yes	No	No	No	No	No	No	Yes	No	No
ES-007	No	Yes	Yes	No	No	No	No	No	No	No	No	No	No	No	No	No	No	Yes	No	No	No	No	No	No	No	No	No	Yes	No	No
ES-008	No	No	No	No	No	No	No	No	No	No	No	No	No	No	No	No	No	No	No	No	Yes	No	No	No	No	No	No	No	No	No
ES-009	Yes	No	No	No	No	No	No	No	No	No	No	Yes	No	No	No	No	No	No	No	No	Yes	No	No	No	No	Yes	No	NA	No	No
ES-010	No	No	No	No	No	No	No	No	No	No	No	No	No	No	No	No	No	No	No	No	No	No	No	No	No	No	No	No	No	No
ES-011	No	Yes	Yes	No	No	No	No	No	No	No	No	No	No	No	No	No	No	Yes	No	No	Yes	No	No	No	No	No	No	Yes	No	No
ES-012	Yes	NA	No	No	No	No	No	No	No	No	No	No	No	No	No	No	No	NA	No	No	Yes	No	No	No	No	No	No	Yes	No	No
ES-013	Yes	Yes	Yes	No	No	No	No	No	No	No	No	No	No	No	No	No	No	Yes	No	No	Yes	No	No	No	No	No	No	Yes	No	No
ES-014	Yes	Yes	Yes	No	No	No	No	No	No	No	No	No	No	No	No	No	No	Yes	No	No	Yes	No	No	No	No	No	No	Yes	No	No
ES-015	Yes	NA	Yes	No	No	No	No	No	No	No	No	No	No	No	No	No	No	Yes	No	No	Yes	No	No	No	No	No	No	NA	No	No
ES-016	No	Yes	Yes	No	No	No	No	No	No	No	No	No	No	No	No	No	No	Yes	No	No	Yes	No	No	No	No	No	No	Yes	No	No
ES-017	Yes	Yes	No	No	No	No	No	No	No	No	No	No	No	No	No	No	No	No	No	No	Yes	No	No	No	No	No	No	Yes	No	No
ES-018	Yes	NA	No	No	No	No	No	No	No	No	No	No	No	No	No	No	No	No	No	No	Yes	No	No	No	No	No	No	Yes	No	No
ES-019	Yes	Yes	Yes	No	No	No	No	No	No	No	No	No	No	No	No	No	No	Yes	No	No	Yes	No	No	No	No	No	No	Yes	No	No
ES-020	No	No	No	No	No	No	No	No	No	No	No	No	No	No	No	No	No	No	No	No	Yes	No	No	No	No	No	No	Yes	No	No
ES-021	Yes	Yes	No	No	No	No	No	No	No	No	No	No	No	No	No	No	No	No	No	No	Yes	No	No	No	No	No	No	Yes	No	No
ES-022	No	No	No	No	No	No	No	No	No	No	No	No	No	No	No	No	No	No	No	No	No	No	No	No	No	No	No	No	No	No
ES-023	Yes	No	Yes	No	No	No	No	No	No	No	No	No	No	No	No	No	No	Yes	No	No	Yes	No	No	No	No	No	No	Yes	No	No
ES-024	Yes	No	Yes	No	No	No	No	No	No	No	No	No	No	No	No	No	No	Yes	No	No	Yes	No	No	No	No	No	No	No	No	No
ES-025	Yes	No	No	No	No	No	No	No	No	No	No	No	No	No	No	No	No	No	No	No	Yes	No	No	No	No	No	No	No	No	No
ES-026	Yes	No	No	No	No	No	No	No	No	No	No	NA	No	No	No	No	No	No	No	No	Yes	No	No	No	No	No	No	No	No	No
ES-027	No	Yes	No	No	No	No	No	No	No	No	No	No	No	No	No	No	No	No	No	No	No	No	No	No	No	No	No	Yes	No	No
ES-028	No	No	No	No	No	No	No	No	No	No	No	No	No	No	No	No	No	No	No	No	No	No	No	No	No	No	No	No	No	No
ES-029	Yes	Yes	Yes	No	No	No	No	No	No	No	No	No	No	No	No	No	No	Yes	No	No	Yes	No	No	No	No	No	No	Yes	No	No
ES-030	Yes	Yes	Yes	No	No	No	No	No	No	No	No	No	No	No	No	No	No	Yes	No	No	Yes	No	No	No	No	No	No	Yes	No	No
ES-031	Yes	Yes	Yes	No	No	No	No	No	No	No	No	No	No	No	No	No	No	Yes	No	No	Yes	No	No	No	No	No	No	Yes	No	No
ES-032	No	No	No	No	No	No	No	No	NA	No	No	No	No	No	No	No	No	No	No	No	Yes	No	No	No	No	No	No	No	No	No
ES-033	Yes	Yes	No	No	No	No	No	No	No	No	No	No	No	No	No	No	No	No	No	No	Yes	No	No	No	No	No	No	Yes	No	No
ES-034	Yes	Yes	Yes	No	No	No	No	No	No	No	No	No	No	No	No	NA	Yes	Yes	No	No	Yes	Yes	No	No	No	No	No	Yes	No	No
ES-035	Yes	No	Yes	No	No	No	No	No	No	No	No	NA	No	No	No	No	No	Yes	No	No	Yes	No	No	No	No	No	No	NA	No	No
ES-036	Yes	Yes	No	No	No	No	No	No	No	No	No	No	No	No	No	No	No	No	No	No	Yes	No	No	No	No	No	No	Yes	No	No
ES-037	Yes	No	No	No	No	No	No	No	No	No	No	No	No	No	No	No	No	No	No	No	Yes	No	No	No	No	No	No	Yes	No	No
ES-038	Yes	No	No	No	No	No	No	No	No	No	No	No	No	No	No	No	No	No	No	No	Yes	No	No	No	No	No	No	Yes	No	No
ES-039	Yes	Yes	Yes	No	No	No	No	No	No	No	No	No	No	No	No	No	No	Yes	No	No	Yes	No	No	No	No	No	No	Yes	No	No
ES-040	Yes	Yes	Yes	No	No	No	No	No	No	No	No	No	No	No	No	No	No	Yes	No	No	Yes	No	No	No	No	No	NA	Yes	No	No
ES-041	Yes	Yes	Yes	No	NA	No	No	No	No	No	No	Yes	No	No	No	No	No	Yes	No	No	Yes	No	No	No	No	NA	No	Yes	No	No
ES-042	No	No	No	No	No	No	No	Yes	No	No	No	No	No	No	No	NA	No	No	No	No	No	No	No	No	No	No	No	Yes	No	No
ES-043	No	No	No	No	No	No	No	No	No	No	No	No	No	No	No	No	No	No	No	No	Yes	NA	No	No	No	No	No	Yes	No	No
ES-044	Yes	No	No	No	No	No	No	No	No	No	No	No	No	No	No	No	No	No	No	No	Yes	No	No	No	No	No	No	No	No	No
ES-045	No	NA	No	No	No	No	No	No	No	No	No	No	No	No	No	No	No	No	No	No	Yes	Yes	No	No	No	No	No	NA	No	No
ES-046	No	No	No	No	No	No	No	No	No	No	No	No	No	No	No	No	No	No	No	No	No	No	No	No	No	No	No	No	No	No
ES-047	No	No	No	No	No	No	No	No	No	No	No	No	No	No	No	No	No	No	No	No	No	No	No	No	No	No	No	No	No	No
ES-048	Yes	Yes	Yes	No	No	No	No	No	No	No	No	No	No	No	No	Yes	Yes	Yes	No	No	Yes	No	No	No	No	No	No	Yes	No	No
ES-049	No	No	No	No	No	No	No	No	No	No	No	No	No	No	No	No	No	No	No	No	Yes	No	No	No	No	No	No	NA	No	No
ES-050	Yes	No	No	No	No	No	No	No	NA	No	No	No	No	No	No	No	No	No	No	No	Yes	No	No	No	No	No	No	No	No	No
ES-051	No	Yes	No	No	No	No	No	No	No	No	No	No	No	No	No	No	No	No	No	No	No	No	No	No	No	No	No	Yes	No	No
ES-052	No	No	No	No	No	No	No	No	No	No	No	No	No	No	No	No	No	No	No	No	No	No	No	No	No	No	No	No	No	No
ES-053	Yes	Yes	Yes	No	No	Yes	No	No	No	No	No	Yes	No	NA	No	No	No	Yes	No	No	Yes	No	No	No	No	No	NA	Yes	No	No
ES-054	Yes	Yes	No	No	No	No	No	No	No	No	No	NA	No	No	No	No	Yes	Yes	No	No	Yes	Yes	No	No	No	No	No	Yes	No	No
ES-055	No	No	No	No	No	No	No	No	No	No	No	No	No	No	No	No	No	No	No	No	No	No	No	No	No	No	No	No	No	No
ES-056	Yes	Yes	Yes	No	No	No	No	No	No	No	No	No	No	No	No	No	No	Yes	No	No	Yes	No	No	No	No	No	No	Yes	No	No
ES-057	Yes	Yes	Yes	No	No	No	No	No	No	No	No	No	No	No	No	Yes	No	Yes	No	No	Yes	No	No	NA	NA	No	No	Yes	No	No
ES-058	Yes	No	No	No	No	No	No	No	No	No	No	No	No	No	No	No	No	No	No	No	Yes	No	No	No	No	No	No	Yes	No	No
ES-059	No	Yes	No	No	No	No	No	No	No	No	No	No	No	No	No	No	No	No	No	No	No	Yes	No	No	No	No	No	Yes	No	No
ES-060	Yes	Yes	No	No	No	No	No	No	No	No	No	No	No	No	No	No	No	No	No	No	Yes	No	No	No	No	No	No	Yes	No	No
ES-061	Yes	Yes	No	No	No	No	No	No	No	No	No	No	No	No	No	No	No	No	No	No	Yes	Yes	No	No	No	No	No	Yes	No	No
ES-062	Yes	Yes	Yes	No	No	No	No	No	No	No	No	No	No	No	No	No	No	Yes	No	No	Yes	No	No	No	No	No	No	Yes	No	No
ES-063	No	No	Yes	No	No	No	No	No	No	No	No	No	No	No	No	No	No	Yes	No	No	No	No	No	No	No	No	No	Yes	No	No
ES-064	No	Yes	Yes	No	No	No	No	No	No	No	No	No	No	No	No	No	No	Yes	No	No	No	No	No	No	No	No	No	Yes	No	No
ES-065	Yes	No	Yes	No	No	No	No	No	No	No	No	No	No	No	No	No	No	Yes	No	No	Yes	No	No	No	No	No	No	NA	No	No
ES-066	Yes	No	No	No	No	No	No	No	No	No	No	No	No	No	No	No	No	No	No	No	Yes	Yes	No	No	No	No	No	NA	No	No
ES-067	Yes	Yes	Yes	No	No	No	No	No	No	No	No	No	No	No	No	No	No	Yes	No	No	Yes	NA	No	No	No	No	No	Yes	No	No
ES-068	No	Yes	Yes	No	No	No	No	No	No	No	No	No	No	No	No	No	No	Yes	No	No	Yes	No	No	No	No	No	No	Yes	No	No
ES-069	Yes	No	Yes	No	No	No	No	No	No	No	No	No	No	No	No	No	No	Yes	No	No	Yes	No	No	No	No	No	No	NA	No	No
ES-070	Yes	No	No	No	No	No	No	No	No	No	No	No	No	No	No	No	No	No	No	No	Yes	No	No	No	No	No	No	NA	No	No
ES-071	No	Yes	No	No	No	No	No	No	No	No	No	No	No	No	No	No	No	No	No	No	Yes	No	No	No	No	No	No	Yes	No	No
ES-072	Yes	No	Yes	No	No	No	No	No	No	No	No	No	No	No	No	No	No	Yes	No	No	Yes	No	No	No	No	No	No	Yes	No	No
ES-073	Yes	Yes	Yes	No	No	No	No	No	No	No	No	No	No	No	No	No	No	Yes	No	No	Yes	No	No	No	No	No	No	Yes	No	No
ES-074	Yes	Yes	Yes	No	No	No	No	No	No	No	No	No	No	No	No	No	No	Yes	No	No	Yes	NA	No	No	No	No	No	Yes	No	No
ES-075	Yes	Yes	Yes	No	No	No	No	No	No	No	No	No	No	No	No	No	No	Yes	No	No	Yes	No	No	No	No	No	No	Yes	No	No
ES-076	Yes	Yes	Yes	No	Yes	No	No	No	No	No	No	No	No	No	No	No	No	Yes	No	No	Yes	No	No	No	No	Yes	No	Yes	No	No
ES-077	No	No	No	No	Yes	No	No	No	No	No	No	No	No	No	No	No	No	No	No	No	No	No	No	No	No	Yes	No	No	No	No
GB-001	Yes	Yes	No	No	No	No	No	No	No	No	No	No	No	No	No	No	No	No	No	No	Yes	No	No	No	No	No	No	Yes	No	No
GB-002	No	No	Yes	No	No	No	No	No	No	No	No	No	No	No	No	No	No	Yes	No	No	No	No	No	No	No	No	No	No	No	No
GB-003	No	No	No	No	No	No	No	No	No	No	No	No	No	No	No	No	No	No	No	No	No	No	No	No	No	No	No	No	No	No
GB-004	No	No	Yes	No	No	No	No	No	No	No	No	No	No	No	No	No	No	Yes	No	No	No	No	No	No	No	No	No	NA	No	No
GB-005	Yes	Yes	No	No	No	No	No	No	No	No	No	No	No	No	No	No	No	No	No	No	Yes	No	No	No	No	No	No	Yes	No	No
GB-006	No	No	No	No	No	No	No	No	No	No	No	No	No	No	No	No	No	No	Yes	No	No	No	No	No	No	Yes	No	No	No	No
GB-007	Yes	Yes	No	No	No	No	No	No	No	No	No	No	No	No	No	No	No	No	No	No	Yes	No	No	No	No	No	No	Yes	No	No
GB-008	Yes	Yes	No	No	No	No	No	No	No	No	No	No	No	No	No	No	No	Yes	No	No	Yes	NA	No	No	No	No	No	Yes	No	No
GB-009	No	Yes	Yes	No	No	No	No	No	No	No	No	No	No	No	No	No	No	Yes	No	No	No	No	No	No	No	No	No	Yes	No	No
GB-010	Yes	Yes	No	No	No	No	No	No	No	No	No	No	No	No	No	No	No	No	No	No	Yes	No	No	No	No	No	No	Yes	No	No
GB-011	Yes	No	No	No	No	No	No	No	No	No	No	No	No	No	No	No	No	No	No	No	Yes	No	No	No	No	No	No	No	No	No
GB-012	Yes	Yes	No	No	No	No	No	No	No	No	No	No	No	No	No	No	No	No	No	No	Yes	No	No	No	No	No	No	Yes	No	No
GB-013	Yes	No	No	No	No	No	No	No	No	No	No	No	No	No	No	No	No	No	No	No	Yes	No	No	No	No	No	No	NA	No	No
GB-014	No	No	No	No	No	No	No	No	No	No	No	No	No	No	No	No	No	No	No	No	No	No	No	No	No	No	No	NA	No	No
GB-015	No	No	Yes	No	No	No	No	No	No	No	No	No	No	No	No	No	No	Yes	No	No	No	No	No	No	No	No	No	No	No	No
GB-016	Yes	Yes	No	No	No	No	No	No	No	No	No	No	No	No	No	No	No	No	No	No	Yes	No	No	No	No	No	No	Yes	No	No
GB-017	Yes	No	No	No	No	No	No	No	No	No	No	No	No	No	No	No	No	No	No	No	Yes	No	No	No	No	No	No	NA	No	No
GB-018	Yes	No	Yes	No	No	No	No	No	No	No	No	No	No	No	No	No	No	Yes	No	No	Yes	No	No	No	No	No	No	No	No	No
GB-019	Yes	No	No	No	No	No	No	No	No	No	No	No	No	No	No	No	No	No	No	No	Yes	No	No	No	No	No	No	No	No	No
GB-020	Yes	No	No	No	No	No	No	No	No	No	No	No	No	No	No	No	No	No	No	No	Yes	No	No	No	No	No	No	NA	No	No
GB-021	Yes	No	No	No	No	No	No	No	Yes	No	No	No	No	No	No	No	No	No	No	No	Yes	No	No	No	No	No	No	No	No	No
GB-022	Yes	Yes	No	No	No	No	No	No	No	No	No	No	No	No	No	No	No	No	No	No	Yes	No	No	No	No	No	No	Yes	No	No
GB-023	Yes	Yes	No	No	No	No	No	No	NA	No	No	No	No	NA	No	No	No	No	No	No	Yes	No	No	No	No	No	No	Yes	No	No
GB-024	Yes	No	No	No	No	No	No	No	No	No	No	No	No	No	No	No	No	No	No	No	Yes	No	No	No	No	No	No	No	No	No
GB-025	No	Yes	No	No	No	No	No	No	NA	No	No	No	No	NA	No	No	No	No	No	No	No	No	No	No	No	No	No	Yes	No	No
GB-026	Yes	No	No	No	No	No	No	No	No	No	No	No	No	No	No	No	No	No	No	No	Yes	No	No	No	No	No	No	No	No	No
GB-027	No	Yes	No	No	No	No	No	No	Yes	No	No	Yes	No	Yes	No	No	No	Yes	No	No	No	Yes	No	No	No	No	No	Yes	No	No
GB-028	No	No	No	No	No	No	No	No	Yes	No	No	No	No	Yes	No	No	No	No	No	No	No	No	No	No	No	No	No	NA	No	No
GB-029	Yes	Yes	No	No	No	No	No	No	No	No	No	No	No	No	No	No	No	No	No	No	Yes	No	No	No	No	No	No	Yes	No	No
GB-030	Yes	Yes	No	No	No	No	No	No	No	No	No	No	No	No	No	No	No	No	No	No	Yes	No	No	No	No	No	No	Yes	No	No
GB-031	Yes	No	No	No	Yes	No	No	No	Yes	No	No	No	No	Yes	No	No	No	No	No	No	Yes	No	NA	No	No	Yes	No	No	No	No
GB-032	No	Yes	No	No	No	No	No	No	No	No	No	No	No	No	No	No	No	No	No	No	No	No	No	No	No	No	No	Yes	No	No
GB-033	No	Yes	No	No	No	No	No	No	No	No	No	No	No	No	No	No	No	No	No	No	No	No	No	No	No	No	No	Yes	No	No
GB-034	Yes	No	No	No	No	No	No	No	No	No	No	Yes	No	No	No	No	No	No	No	No	Yes	No	No	No	No	No	No	No	No	No
GB-035	Yes	No	No	No	No	No	No	No	No	No	No	No	No	No	No	No	No	No	No	No	Yes	No	No	No	No	No	No	No	No	No
GB-036	No	No	No	No	No	No	No	No	No	No	No	Yes	No	No	No	No	No	No	No	No	No	No	No	No	No	No	No	No	No	No
GB-037	Yes	Yes	Yes	No	No	No	No	No	No	No	No	No	No	No	No	No	No	Yes	No	No	Yes	No	No	No	No	No	No	Yes	No	No
GB-038	Yes	Yes	Yes	No	No	No	No	No	No	No	No	No	No	No	No	No	No	Yes	No	Yes	Yes	No	No	No	No	No	No	Yes	No	No
GB-039	Yes	Yes	No	No	No	No	No	No	No	No	No	No	No	No	No	No	No	No	No	No	Yes	No	No	No	No	No	No	Yes	No	No
GB-040	NA	No	No	No	No	No	No	No	Yes	No	No	Yes	No	No	No	No	No	No	No	No	Yes	No	No	No	No	No	No	No	No	No
GB-041	Yes	Yes	No	No	No	No	No	No	No	No	No	No	No	No	No	No	No	No	No	No	Yes	No	No	No	No	No	No	Yes	No	No
GB-042	Yes	No	Yes	No	No	No	No	No	Yes	No	No	No	No	NA	No	No	No	Yes	No	No	Yes	No	No	No	No	No	No	NA	No	No
GB-043	Yes	NA	No	No	No	No	No	No	No	No	No	No	No	No	No	No	No	No	No	No	Yes	No	No	No	No	No	No	NA	No	No
GB-044	Yes	Yes	No	No	No	No	No	No	No	No	No	No	No	No	No	No	No	No	No	No	Yes	No	No	No	No	No	No	Yes	No	No
GB-045	Yes	Yes	Yes	No	No	No	No	No	No	No	No	No	No	No	No	No	No	Yes	No	No	Yes	No	No	No	No	No	No	Yes	No	No
GB-046	Yes	No	No	No	No	No	No	No	No	No	No	No	No	No	No	No	No	No	No	No	Yes	No	No	No	No	No	No	Yes	No	No
GB-047	Yes	No	No	No	No	No	No	No	No	No	No	NA	No	No	No	No	No	No	No	No	Yes	No	No	No	No	No	No	Yes	No	No
GB-049	Yes	Yes	Yes	No	No	No	No	No	Yes	No	No	No	No	Yes	No	No	No	Yes	No	No	Yes	No	No	No	No	No	No	Yes	No	No
GB-050	NA	No	NA	No	No	No	No	No	No	No	No	No	No	No	No	No	No	NA	No	No	NA	No	No	No	No	No	No	No	No	No
GB-051	Yes	Yes	Yes	No	No	No	No	No	No	No	No	No	No	No	No	No	No	Yes	No	No	Yes	No	No	No	No	No	No	Yes	No	No
GB-052	No	No	No	No	Yes	No	No	No	No	No	No	No	No	No	No	No	No	No	No	No	Yes	No	No	No	No	Yes	No	Yes	No	No
GB-053	No	Yes	No	No	No	No	No	No	No	No	No	No	No	No	No	No	No	No	No	No	No	No	No	Yes	No	No	No	Yes	No	No
GB-054	No	No	No	No	No	No	No	No	No	No	No	No	No	Yes	No	No	No	Yes	No	No	No	No	No	No	No	Yes	No	Yes	No	No
GB-055	No	No	No	No	No	No	No	No	No	No	No	No	No	No	No	No	No	No	No	No	No	No	No	No	No	No	No	NA	No	No
GB-056	Yes	Yes	No	No	No	No	No	No	No	No	No	No	No	No	No	No	No	Yes	No	No	Yes	Yes	No	No	No	No	No	Yes	No	No
GB-057	Yes	Yes	NA	No	No	No	No	No	No	No	NA	No	No	No	No	No	No	NA	No	No	Yes	No	No	NA	No	No	No	Yes	No	No
GB-058	Yes	No	No	No	No	No	No	No	Yes	No	Yes	No	Yes	Yes	No	No	No	No	NA	No	Yes	No	No	No	Yes	Yes	No	NA	No	No
GB-059	No	No	Yes	No	No	No	No	No	No	No	No	No	No	No	No	No	No	Yes	No	No	NA	No	No	No	No	NA	No	No	No	No
GB-060	Yes	Yes	No	No	No	No	No	No	No	No	No	No	No	No	No	No	No	No	No	No	Yes	No	No	No	No	No	No	Yes	No	No
GB-061	Yes	No	No	No	No	No	No	No	No	No	No	No	No	No	No	No	No	No	No	No	Yes	No	No	No	No	No	No	No	No	No
GB-062	Yes	Yes	Yes	No	Yes	No	No	No	No	No	No	No	No	No	No	No	No	Yes	No	No	Yes	No	No	No	No	Yes	No	Yes	No	No
GB-063	Yes	No	No	No	No	No	No	No	No	No	No	Yes	No	No	No	No	No	No	No	No	Yes	No	No	No	No	No	No	No	No	No
GB-064	Yes	No	No	No	No	No	No	No	No	No	No	No	No	No	No	No	No	No	No	No	Yes	No	No	No	No	No	No	No	No	No
GB-065	Yes	Yes	No	No	No	No	No	No	No	No	No	No	No	No	No	No	No	No	No	No	Yes	No	No	No	No	No	No	Yes	No	No
GB-066	Yes	No	No	No	No	No	No	No	No	No	No	No	No	No	No	No	No	No	No	No	Yes	No	No	No	No	No	No	No	No	No
GB-067	Yes	Yes	No	No	No	No	No	No	No	No	No	No	No	No	No	No	No	No	No	No	Yes	No	No	No	No	No	No	Yes	No	No
GB-068	Yes	No	No	No	No	No	No	No	No	No	No	No	No	No	No	No	Yes	Yes	No	No	Yes	Yes	No	No	Yes	No	No	Yes	NA	No
GB-069	Yes	No	Yes	No	No	No	No	No	No	No	No	No	No	No	No	No	No	Yes	No	No	Yes	No	No	No	No	No	No	Yes	NA	No
GB-070	Yes	Yes	Yes	No	No	No	No	No	No	No	No	No	No	No	No	No	No	Yes	No	No	Yes	No	No	No	No	No	No	Yes	No	No
GB-071	Yes	No	No	No	No	No	No	No	No	No	No	No	No	No	No	No	No	No	No	No	Yes	No	No	No	No	No	No	No	No	No
GB-072	Yes	Yes	No	No	No	No	No	No	No	No	No	No	No	No	No	No	No	No	No	No	Yes	No	No	No	No	No	No	Yes	No	No
GB-073	Yes	Yes	Yes	No	No	No	No	No	No	No	No	No	No	No	No	No	No	Yes	No	No	Yes	No	No	No	No	No	No	Yes	No	No
GB-074	No	No	No	No	No	No	No	No	NA	No	NA	Yes	No	No	No	No	NA	No	No	No	No	No	No	No	NA	No	No	Yes	No	No
GB-075	No	No	No	No	No	No	No	No	No	No	No	No	No	No	No	No	No	No	No	No	Yes	No	No	No	No	No	No	No	No	No
GB-076	Yes	Yes	No	No	No	No	No	No	No	No	No	No	No	No	No	No	No	No	No	No	Yes	No	No	No	No	No	No	Yes	No	No
GB-077	No	No	No	No	No	No	No	No	No	No	No	No	No	No	No	No	No	No	No	No	No	No	No	No	No	Yes	No	NA	No	No
GB-078	Yes	No	No	No	No	No	No	No	No	No	No	No	No	No	No	No	No	No	No	No	Yes	No	No	No	No	No	No	Yes	No	No
GB-079	Yes	Yes	No	No	No	No	No	No	No	No	No	No	No	No	No	No	No	No	No	No	Yes	Yes	No	No	No	No	No	Yes	No	No
GB-080	Yes	Yes	No	No	No	No	No	No	No	No	No	No	No	No	No	No	No	NA	No	No	Yes	No	No	No	No	NA	No	Yes	No	No
GB-081	Yes	No	No	No	No	No	No	No	No	No	No	NA	No	No	No	No	No	No	No	No	Yes	No	No	No	No	No	No	Yes	No	No
GB-082	No	No	No	No	No	No	Yes	No	No	No	No	No	No	No	No	Yes	Yes	Yes	No	No	No	Yes	No	No	Yes	No	No	Yes	Yes	No
GB-083	Yes	Yes	No	No	No	No	No	No	No	No	No	No	No	No	No	No	No	No	No	No	Yes	No	No	No	No	No	No	Yes	No	No
GB-084	Yes	Yes	No	No	No	No	No	No	No	No	No	No	No	No	No	No	No	No	No	No	Yes	No	No	No	No	No	No	Yes	No	No
GB-085	Yes	Yes	Yes	No	No	No	No	No	No	No	No	No	No	No	No	No	No	Yes	No	No	Yes	No	No	No	No	No	No	Yes	No	No
GB-086	No	Yes	No	No	No	No	No	No	Yes	No	No	No	No	No	No	No	No	No	No	No	No	Yes	No	NA	No	No	No	Yes	No	No
GB-087	No	No	No	No	Yes	No	No	No	No	No	No	No	No	No	No	No	No	No	No	No	No	No	No	No	No	Yes	No	Yes	No	No
GB-088	No	No	No	No	No	No	No	No	No	No	No	No	No	No	No	No	No	No	No	No	No	No	No	No	No	No	No	No	No	No
GB-089	No	No	Yes	No	No	No	No	No	No	No	No	No	No	No	No	No	No	Yes	No	No	Yes	No	No	No	No	No	No	NA	No	No
GB-090	Yes	Yes	No	No	No	No	No	No	No	No	No	No	No	No	No	No	No	No	No	No	Yes	No	No	No	No	No	No	Yes	No	No
GB-091	No	No	No	No	No	No	No	No	No	No	No	No	No	No	No	No	No	No	No	No	No	No	No	No	No	No	No	NA	No	No
GB-092	Yes	Yes	Yes	No	No	No	No	No	No	No	No	No	No	No	No	No	No	Yes	No	No	Yes	No	No	No	No	No	No	Yes	No	No
GB-093	NA	No	No	No	No	No	No	No	No	No	No	No	No	No	No	No	No	No	No	No	NA	No	No	No	No	No	No	Yes	No	No
GB-094	Yes	NA	Yes	No	No	No	No	No	No	No	No	Yes	No	No	No	No	No	Yes	No	No	Yes	No	No	No	No	No	No	Yes	No	No
GB-095	NA	Yes	Yes	No	No	No	No	No	No	No	No	No	No	No	No	No	No	Yes	No	No	Yes	No	No	No	No	No	No	Yes	No	No
GB-096	Yes	Yes	No	No	No	No	No	No	No	No	No	No	No	No	No	No	No	No	No	No	Yes	No	No	No	No	No	No	Yes	No	No
GB-097	Yes	Yes	No	No	No	No	No	No	NA	No	No	No	No	No	No	No	No	No	No	No	Yes	No	No	No	No	No	No	Yes	No	No
GB-098	Yes	NA	Yes	No	No	No	No	No	No	No	No	No	No	No	No	No	No	Yes	No	No	Yes	No	No	No	No	No	No	Yes	No	No
GB-099	Yes	Yes	Yes	No	No	No	No	No	No	No	No	Yes	No	No	No	No	NA	Yes	No	No	Yes	Yes	No	No	No	No	No	Yes	No	No
GB-100	No	No	No	No	Yes	No	No	No	No	No	No	NA	No	No	No	No	No	NA	No	No	No	No	No	No	No	Yes	No	Yes	No	No
GB-101	No	NA	Yes	No	No	No	No	No	No	No	No	No	No	No	No	Yes	No	Yes	No	No	No	Yes	No	No	No	No	No	Yes	No	No
GB-102	Yes	Yes	No	No	No	No	No	No	Yes	No	No	No	No	Yes	No	No	No	No	No	No	Yes	No	Yes	No	No	No	No	Yes	No	No
GB-103	Yes	Yes	Yes	No	No	No	No	No	Yes	No	No	No	No	Yes	No	No	No	Yes	No	No	Yes	No	No	No	No	No	No	Yes	No	No
GB-104	Yes	Yes	No	No	No	No	No	No	No	No	No	No	No	No	No	No	No	NA	No	No	Yes	Yes	No	No	No	No	No	Yes	No	No
GB-105	Yes	Yes	Yes	No	No	No	No	No	No	No	No	No	No	No	No	No	No	Yes	No	No	Yes	No	No	No	No	No	No	Yes	No	No
GB-106	Yes	Yes	No	No	No	No	No	No	No	No	No	No	No	No	No	No	No	No	No	No	Yes	No	No	No	No	No	No	Yes	No	No
GB-107	Yes	No	Yes	No	No	No	No	No	Yes	No	No	No	No	No	No	No	No	Yes	No	No	Yes	NA	No	No	No	No	No	NA	No	No
GB-108	Yes	Yes	Yes	No	No	No	No	No	No	No	No	NA	No	No	No	No	No	Yes	No	No	Yes	No	No	No	No	No	No	Yes	No	No
GB-109	Yes	Yes	No	No	No	No	No	No	No	No	No	No	No	No	No	No	No	No	No	No	Yes	No	No	No	No	No	No	Yes	No	No
GB-110	Yes	Yes	No	No	No	No	No	No	Yes	No	No	No	No	NA	No	No	No	No	No	No	Yes	No	No	No	No	No	No	Yes	No	No
GB-111	Yes	Yes	Yes	No	No	No	No	No	No	No	No	No	No	No	No	No	No	Yes	No	No	Yes	No	No	No	No	No	No	Yes	No	No
GB-112	Yes	NA	No	No	No	No	No	No	No	No	No	Yes	No	No	NA	No	No	No	No	No	Yes	No	No	NA	No	No	No	Yes	No	No
GB-113	Yes	Yes	No	No	No	No	No	No	No	No	No	No	No	No	No	No	No	No	No	No	Yes	No	No	No	No	No	No	Yes	No	No
GB-114	Yes	Yes	Yes	No	No	No	No	No	Yes	No	No	No	No	Yes	No	No	No	Yes	No	No	Yes	No	No	No	No	No	No	Yes	No	No
GB-115	NA	Yes	No	No	No	No	No	No	NA	No	No	No	No	No	No	No	No	No	No	No	Yes	No	No	No	No	No	No	Yes	No	No
GB-116	Yes	No	No	No	No	No	No	No	No	No	No	No	No	No	No	No	No	No	No	No	Yes	No	No	No	No	No	No	No	No	No
GB-117	No	No	No	No	No	No	No	No	Yes	No	No	No	No	Yes	No	No	No	Yes	No	No	No	No	NA	No	No	No	No	Yes	No	No
GB-118	Yes	Yes	No	No	No	No	No	No	No	No	No	No	No	No	No	No	No	No	No	No	Yes	No	No	No	No	No	No	Yes	No	No
GB-119	Yes	Yes	Yes	No	No	No	No	No	No	No	No	No	No	No	No	No	No	Yes	No	No	Yes	No	No	No	No	No	No	Yes	No	No
GB-120	Yes	Yes	No	No	No	No	No	No	Yes	No	No	No	No	No	No	No	No	No	No	No	Yes	No	No	No	No	No	No	Yes	No	No
GB-121	Yes	Yes	No	No	No	No	No	No	No	No	No	No	No	No	No	No	No	No	No	No	Yes	No	No	No	No	No	No	Yes	No	No
GB-122	Yes	No	No	No	No	No	No	No	Yes	No	No	No	No	No	No	No	No	No	No	No	Yes	Yes	No	No	No	No	No	Yes	No	No
GB-123	No	No	No	No	No	No	No	No	No	No	No	No	No	No	No	No	No	No	No	No	No	No	No	No	No	No	No	NA	No	No
GB-124	No	No	No	No	No	No	No	No	No	No	No	NA	No	No	No	No	No	Yes	No	No	No	No	No	No	No	No	NA	Yes	No	No
GB-125	Yes	Yes	No	No	No	No	No	No	NA	No	No	NA	No	No	No	No	No	No	No	No	Yes	No	No	No	No	No	No	Yes	No	No
GB-126	No	Yes	No	No	NA	No	No	No	No	No	No	No	No	No	No	No	No	Yes	No	No	No	No	No	No	No	NA	No	Yes	No	No
GB-127	Yes	No	Yes	No	No	No	No	No	No	No	No	No	No	No	No	No	No	Yes	No	No	Yes	No	No	No	No	NA	No	No	No	No
GB-128	Yes	Yes	No	No	Yes	No	No	No	No	No	Yes	NA	No	No	No	No	No	Yes	No	No	Yes	Yes	No	No	No	Yes	No	Yes	No	No
GB-129	Yes	Yes	Yes	No	No	No	No	No	No	No	No	No	No	No	No	No	No	Yes	No	No	Yes	No	No	No	No	No	No	Yes	No	No
GB-130	No	No	No	No	No	No	No	No	No	No	No	NA	No	No	No	No	No	No	No	No	No	No	No	No	No	No	No	Yes	No	No
GB-131	NA	No	No	No	No	No	No	No	No	No	No	Yes	No	No	No	No	No	No	No	No	NA	No	No	No	No	No	No	Yes	No	No
GB-132	Yes	No	Yes	No	No	No	No	No	No	No	No	No	No	No	No	No	No	Yes	No	No	Yes	No	No	No	No	No	No	No	No	No
GB-133	No	NA	No	No	Yes	No	No	No	Yes	No	Yes	No	No	No	No	No	No	No	No	No	No	No	No	No	No	Yes	No	NA	No	No
GB-134	Yes	No	Yes	No	No	No	No	No	No	No	No	No	No	No	No	No	No	Yes	No	No	Yes	No	No	No	No	No	No	No	No	No
GB-135	Yes	No	No	No	No	No	No	No	No	No	No	No	No	No	No	No	No	No	No	No	Yes	No	No	No	No	No	No	No	No	No
GB-136	Yes	No	No	No	No	No	No	No	No	No	No	No	No	No	No	No	No	No	No	No	Yes	No	No	No	No	No	No	NA	No	No
GB-137	Yes	Yes	Yes	No	No	No	No	No	No	No	No	No	No	No	No	No	No	Yes	No	No	Yes	Yes	No	No	No	No	No	Yes	No	No
GB-138	Yes	No	No	No	No	No	No	No	No	No	No	No	No	No	No	No	No	No	No	No	Yes	No	No	No	No	No	No	Yes	No	No
GB-139	Yes	Yes	No	No	No	No	No	No	No	No	No	No	No	No	No	No	No	No	No	No	Yes	No	No	No	No	No	No	Yes	No	No
GB-140	Yes	No	No	No	No	No	No	No	Yes	Yes	No	No	No	No	No	No	No	No	No	No	Yes	No	No	No	No	Yes	No	Yes	No	No
GB-141	Yes	Yes	No	No	No	No	No	No	No	No	No	No	No	No	No	No	No	Yes	No	No	Yes	Yes	No	No	No	No	No	Yes	No	No
GB-142	Yes	Yes	Yes	No	No	No	No	No	No	No	No	No	No	No	No	No	No	Yes	No	No	Yes	No	No	No	No	No	No	Yes	No	No
GB-143	Yes	No	No	No	No	No	No	No	No	No	No	No	No	No	No	No	No	No	No	No	Yes	No	No	No	No	No	No	No	No	No
GB-144	Yes	Yes	Yes	No	No	No	No	No	No	No	No	No	No	No	No	No	No	Yes	No	No	Yes	NA	No	No	No	No	No	Yes	No	No
GB-145	Yes	No	Yes	No	No	No	No	No	Yes	No	No	No	No	NA	No	No	No	Yes	No	No	Yes	No	No	No	No	No	No	Yes	No	No
GB-146	Yes	Yes	No	No	No	No	No	No	NA	No	No	No	No	No	No	Yes	No	Yes	No	No	Yes	Yes	No	No	No	No	No	Yes	No	No
GB-147	No	No	No	No	Yes	No	No	No	NA	No	No	No	No	No	No	No	No	No	No	No	No	No	No	No	No	Yes	No	Yes	No	No
GB-148	No	No	Yes	No	No	No	No	No	NA	No	No	No	No	NA	No	No	No	Yes	No	No	No	No	No	No	No	No	No	No	No	No
GB-149	Yes	Yes	No	No	No	No	No	No	Yes	No	No	No	No	No	No	No	No	No	No	No	Yes	No	No	No	No	No	No	Yes	No	No
GB-150	Yes	Yes	Yes	No	No	No	No	No	NA	No	No	No	No	No	No	No	No	Yes	No	No	Yes	Yes	No	No	No	No	No	Yes	No	No
GB-151	No	No	No	No	No	No	No	No	No	No	No	No	No	No	No	No	No	No	No	No	Yes	No	No	No	No	No	No	No	No	No
GB-152	Yes	Yes	Yes	No	No	No	No	No	No	No	No	No	No	No	No	No	No	Yes	No	No	Yes	No	No	No	No	No	No	Yes	No	No
GB-153	Yes	No	No	Yes	Yes	No	No	No	No	No	No	No	No	No	No	No	No	No	No	No	Yes	Yes	No	No	No	Yes	No	NA	No	No
GB-154	Yes	No	No	No	No	No	No	No	NA	No	No	No	No	No	No	No	No	No	No	No	Yes	No	No	No	No	No	No	No	No	No
GB-155	No	Yes	Yes	No	No	No	No	No	No	No	No	NA	No	No	No	No	No	Yes	No	No	No	No	No	No	No	No	No	Yes	No	No
GB-157	Yes	No	No	No	No	No	No	No	No	No	No	No	No	No	No	No	No	No	No	No	Yes	No	No	No	No	No	No	NA	No	No
GB-158	Yes	Yes	No	No	NA	No	No	No	No	No	No	Yes	No	No	No	No	No	No	No	No	Yes	No	No	No	No	NA	No	Yes	No	No
GB-159	Yes	No	No	No	No	No	No	No	Yes	No	No	No	No	No	No	NA	No	No	No	No	Yes	No	No	No	No	No	No	Yes	No	No
GB-160	No	Yes	No	No	No	No	No	No	NA	No	No	No	No	No	No	No	No	No	No	No	Yes	No	No	No	No	No	No	Yes	No	No
GB-161	Yes	No	Yes	No	No	No	No	No	NA	No	No	No	No	No	No	No	No	Yes	No	No	Yes	No	No	No	No	No	No	NA	No	No
GB-162	No	Yes	No	No	Yes	No	No	No	Yes	No	No	No	No	NA	No	No	No	No	No	No	No	No	No	No	No	Yes	No	Yes	No	No
GB-163	No	No	No	No	No	No	No	No	No	No	No	No	No	No	No	No	No	No	No	No	No	No	No	No	No	No	No	No	No	No
GB-164	No	Yes	No	No	No	No	No	No	NA	No	No	No	No	No	No	No	No	No	No	No	Yes	No	No	No	No	No	No	Yes	No	No
GB-165	No	Yes	No	No	No	No	No	No	No	No	No	No	No	No	Yes	No	No	No	No	No	No	No	No	No	No	Yes	No	Yes	No	No
GB-166	Yes	No	No	No	No	No	No	No	No	No	No	No	No	No	No	No	No	No	No	No	Yes	NA	No	No	No	No	No	No	No	No
GB-167	Yes	No	No	No	No	No	No	No	Yes	No	No	No	No	No	No	No	No	No	No	No	Yes	No	No	No	NA	No	No	No	No	No
GB-168	Yes	No	No	No	No	No	No	No	No	No	No	No	No	No	No	No	No	No	No	No	Yes	No	No	No	No	No	No	No	No	No
GB-169	No	No	Yes	No	No	NA	No	No	Yes	No	No	No	No	No	No	No	No	Yes	No	No	NA	No	No	No	No	No	No	NA	No	Yes
NL-001	No	No	No	No	No	No	No	No	No	No	No	No	No	No	No	No	No	No	No	No	No	No	No	No	No	No	No	NA	No	No
NL-002	Yes	Yes	Yes	No	Yes	No	No	No	No	No	No	No	No	No	No	No	No	Yes	No	No	Yes	No	No	No	No	Yes	No	Yes	No	No
NL-003	Yes	No	Yes	No	No	No	No	No	No	No	No	No	No	No	No	No	No	Yes	No	No	Yes	No	No	No	No	No	No	No	No	No
NL-004	No	No	No	No	No	No	No	No	No	No	No	No	No	No	No	No	No	No	No	No	No	NA	No	No	No	NA	No	Yes	No	No
NL-005	Yes	Yes	Yes	No	No	No	No	No	No	No	No	No	No	No	No	NA	NA	Yes	No	No	Yes	NA	No	No	No	No	No	Yes	No	No
NL-006	Yes	Yes	No	No	No	No	No	No	No	No	No	Yes	No	No	No	No	No	No	No	No	Yes	No	No	No	No	No	No	Yes	No	No
NL-007	Yes	Yes	Yes	No	No	No	No	No	No	No	No	No	No	No	No	No	No	Yes	No	No	Yes	NA	No	No	No	No	No	Yes	No	No
NL-008	No	No	No	No	Yes	No	No	No	No	No	No	Yes	No	No	No	No	No	Yes	No	No	No	Yes	No	NA	No	Yes	No	NA	No	No
NL-009	Yes	Yes	No	No	No	No	No	No	No	No	No	Yes	No	No	No	Yes	Yes	NA	No	No	Yes	Yes	No	No	No	No	No	Yes	No	No
NL-010	Yes	No	Yes	No	No	No	No	No	No	No	No	No	No	No	No	No	No	Yes	No	No	Yes	No	No	NA	No	No	No	Yes	No	No
NL-011	Yes	No	Yes	No	No	No	No	No	No	No	No	No	No	No	No	No	No	Yes	No	No	Yes	No	No	No	No	No	No	Yes	No	No
NL-012	Yes	Yes	Yes	No	No	No	No	No	No	No	No	No	No	No	No	No	No	Yes	No	No	Yes	No	No	No	No	No	No	Yes	No	No
NL-014	Yes	Yes	Yes	No	No	No	No	No	No	No	No	No	No	No	No	No	No	Yes	No	No	Yes	No	No	No	No	No	No	Yes	No	No
NL-015	No	No	No	No	No	No	No	No	No	No	No	Yes	No	No	No	No	No	No	No	No	Yes	No	No	No	No	No	No	NA	No	No
NL-016	Yes	No	Yes	No	Yes	No	No	No	No	No	No	No	No	No	No	No	No	Yes	No	No	Yes	No	No	No	No	Yes	No	No	No	No
NL-017	Yes	NA	No	No	No	No	No	No	No	No	No	Yes	No	No	No	No	No	No	No	No	Yes	NA	No	No	No	No	No	NA	No	No
NL-018	Yes	Yes	Yes	No	No	No	No	No	No	No	No	No	No	No	No	No	No	Yes	No	No	Yes	No	No	No	No	No	No	Yes	No	No
NL-019	Yes	No	No	No	No	No	No	No	No	No	No	No	No	No	No	No	No	No	No	No	Yes	No	No	No	No	No	No	Yes	No	No
NL-020	Yes	No	No	No	No	No	No	No	No	No	No	No	No	No	No	No	No	No	No	No	Yes	No	No	No	No	No	No	No	No	No
NL-021	Yes	No	No	No	No	No	No	No	No	No	No	Yes	No	No	No	No	No	No	No	No	Yes	No	No	No	No	No	No	No	No	No
NL-022	Yes	Yes	Yes	No	No	No	No	No	NA	No	No	No	No	No	No	No	No	Yes	No	No	Yes	No	No	No	No	No	No	Yes	No	No
NL-023	No	Yes	No	No	Yes	No	No	No	No	No	NA	No	No	No	No	No	No	No	No	No	Yes	No	No	No	No	Yes	No	Yes	No	No
NL-024	Yes	Yes	No	No	No	No	No	No	No	No	No	NA	No	No	No	No	No	No	No	No	Yes	No	No	No	No	No	No	Yes	No	No
NL-025	Yes	Yes	No	No	No	No	No	No	NA	No	No	No	No	No	No	No	No	No	No	No	Yes	No	No	No	No	No	No	Yes	No	No
NL-026	Yes	Yes	Yes	No	No	No	No	No	No	No	No	No	No	No	No	No	No	Yes	No	No	Yes	No	No	No	No	No	No	Yes	No	No
NL-027	No	Yes	Yes	No	No	No	No	No	No	No	No	No	No	No	No	No	No	Yes	No	No	Yes	NA	No	No	No	No	No	Yes	No	No
NL-028	Yes	Yes	No	No	No	No	No	No	NA	No	No	No	No	No	No	Yes	No	No	No	No	Yes	No	No	No	No	No	No	Yes	No	No
NL-029	Yes	Yes	Yes	No	No	No	No	No	No	No	No	No	No	No	No	No	No	Yes	No	No	Yes	No	No	No	No	No	No	Yes	No	No
NL-030	No	Yes	Yes	No	No	No	No	No	No	No	No	No	No	No	No	No	No	Yes	No	No	Yes	No	No	No	No	No	No	Yes	No	No
NL-031	Yes	Yes	No	No	No	No	No	No	No	No	No	No	No	No	No	No	No	No	No	No	Yes	No	No	No	No	No	No	Yes	No	No
NL-032	No	Yes	Yes	No	No	No	No	No	No	No	No	No	No	No	No	No	No	Yes	No	No	Yes	No	No	No	No	No	No	Yes	No	No
NL-033	Yes	Yes	Yes	No	No	No	No	No	No	No	No	No	No	No	No	No	No	Yes	No	No	Yes	Yes	No	No	No	No	No	Yes	No	No
NL-034	Yes	Yes	Yes	No	No	No	No	No	NA	No	No	No	No	No	No	No	No	Yes	No	No	Yes	No	No	No	No	No	No	Yes	No	No
NL-035	Yes	Yes	No	No	No	No	No	No	No	No	No	No	No	No	No	No	No	No	No	No	Yes	No	No	No	No	No	No	Yes	No	No
NL-036	Yes	Yes	Yes	No	No	No	No	No	Yes	No	No	No	No	No	No	No	NA	Yes	No	No	Yes	No	No	No	No	No	No	Yes	No	No
NL-037	Yes	No	Yes	No	No	No	No	No	NA	No	No	No	No	No	No	No	No	Yes	No	No	Yes	No	No	No	No	No	No	NA	No	No
NL-038	Yes	No	No	No	No	No	No	No	No	No	No	No	No	No	No	No	No	No	No	No	Yes	No	No	No	No	No	No	NA	No	No
NL-039	Yes	Yes	Yes	No	NA	No	No	No	No	No	No	No	No	No	No	No	No	Yes	No	No	Yes	No	No	No	No	NA	No	Yes	No	No
NL-040	Yes	Yes	Yes	No	No	No	No	No	No	No	No	No	No	No	No	No	No	Yes	No	No	Yes	NA	No	No	No	No	No	Yes	No	No
NL-041	Yes	Yes	Yes	No	No	No	No	No	NA	No	No	No	No	No	No	NA	No	Yes	No	No	Yes	No	No	No	No	No	No	Yes	No	No
NL-042	Yes	No	Yes	No	No	No	No	No	No	No	No	No	No	No	No	No	No	Yes	No	No	Yes	No	No	No	No	No	No	Yes	No	No
NL-043	Yes	Yes	No	No	No	No	No	No	Yes	No	No	No	No	Yes	No	No	No	No	No	No	Yes	No	NA	No	No	No	No	Yes	No	No
NL-044	Yes	No	Yes	No	Yes	No	No	No	No	No	No	NA	No	No	No	No	No	Yes	No	No	Yes	No	No	No	No	Yes	No	No	No	No
NL-045	No	No	No	No	No	No	No	No	No	No	NA	No	No	No	No	No	No	No	No	No	No	No	No	No	No	No	No	NA	No	No
NL-046	Yes	Yes	No	No	No	No	No	No	Yes	No	NA	No	No	No	No	No	No	No	No	No	Yes	No	No	No	No	No	No	Yes	No	No
NL-048	Yes	Yes	Yes	No	No	No	No	No	No	No	No	No	No	No	No	No	No	Yes	No	No	Yes	No	No	No	No	No	No	Yes	No	No
NL-049	Yes	Yes	Yes	No	No	No	No	No	No	No	No	No	No	No	No	No	No	Yes	No	No	Yes	No	No	No	No	No	No	Yes	No	No
NL-050	NA	Yes	Yes	No	No	No	No	No	No	No	No	No	No	No	No	No	No	Yes	No	No	Yes	No	No	No	No	No	No	Yes	No	No
NL-051	Yes	Yes	Yes	No	No	No	No	No	No	No	No	No	No	No	No	No	No	Yes	No	No	Yes	No	No	No	No	No	No	Yes	No	No
NL-052	Yes	Yes	No	No	No	No	No	No	NA	No	No	No	No	No	No	No	No	No	No	No	Yes	No	No	No	No	No	No	Yes	No	No
NL-053	Yes	No	No	No	No	No	No	No	No	No	No	No	No	No	No	No	No	No	No	No	Yes	No	No	No	No	No	No	No	No	No
NL-054	Yes	Yes	No	No	Yes	No	No	No	No	No	No	No	No	No	No	No	No	No	No	No	Yes	No	No	No	No	Yes	No	Yes	No	No
NL-055	No	No	No	No	No	No	No	No	NA	No	No	No	No	No	No	No	No	No	No	No	No	No	No	No	No	No	No	NA	No	No
NL-056	No	No	No	No	No	No	No	No	NA	No	No	Yes	No	No	No	No	No	No	No	No	No	No	No	No	No	No	No	No	No	No
NL-057	No	No	No	No	No	No	No	No	NA	No	No	Yes	No	No	No	NA	No	No	No	No	No	No	No	No	No	No	No	Yes	No	No
NL-058	No	No	No	No	No	No	No	No	No	No	No	Yes	No	No	No	No	No	No	No	No	No	No	No	No	No	No	No	NA	No	No
NL-059	Yes	Yes	Yes	No	No	No	No	No	Yes	No	No	No	No	No	No	No	No	Yes	No	No	Yes	Yes	No	No	No	No	No	Yes	No	No
NL-060	No	No	No	No	No	No	No	No	NA	No	No	No	No	No	No	No	No	No	No	No	Yes	No	No	No	No	No	No	NA	No	No
NL-061	No	Yes	Yes	No	No	No	No	No	No	No	No	No	No	No	No	No	No	Yes	No	No	Yes	No	No	No	No	No	No	Yes	No	No
NL-062	Yes	No	No	No	No	No	No	No	No	No	No	Yes	No	No	No	No	No	No	No	No	Yes	No	No	No	No	Yes	No	NA	No	No
NL-064	No	No	No	No	No	No	No	No	No	No	Yes	No	No	No	No	No	No	No	No	No	No	No	No	No	No	No	No	No	No	No
NL-065	Yes	Yes	No	No	No	No	No	No	No	No	No	No	No	No	No	Yes	No	Yes	No	No	Yes	Yes	No	No	No	No	No	Yes	No	No
NL-066	No	No	No	No	NA	No	No	No	No	No	No	No	No	No	No	No	No	No	No	No	No	No	No	No	No	NA	No	NA	No	No
NL-067	Yes	Yes	Yes	No	No	No	No	No	No	No	No	No	No	No	No	No	No	Yes	No	No	Yes	No	No	No	No	No	No	Yes	No	No
NL-068	Yes	No	No	No	No	No	No	No	No	No	No	No	No	No	No	No	No	No	No	No	Yes	No	No	No	No	No	No	No	No	No
NL-069	Yes	Yes	Yes	No	No	No	No	No	No	No	No	Yes	No	No	No	No	No	Yes	No	No	Yes	No	No	No	No	No	No	Yes	No	No
NL-070	No	Yes	Yes	No	No	No	No	No	No	No	No	No	No	No	No	No	No	Yes	No	No	No	Yes	No	NA	No	NA	No	Yes	No	No
NL-071	Yes	No	Yes	No	No	No	No	No	No	No	No	No	No	No	No	No	No	Yes	No	No	Yes	No	No	No	No	No	No	Yes	No	No
NL-072	Yes	Yes	Yes	No	No	No	No	No	No	No	No	No	No	No	No	No	No	Yes	No	No	Yes	No	No	No	No	No	No	Yes	No	No
NL-073	No	NA	Yes	No	No	No	No	No	No	No	No	No	No	No	No	No	No	Yes	No	No	No	No	No	No	No	No	No	NA	No	No
NL-074	Yes	Yes	Yes	No	Yes	No	No	No	No	No	No	No	Yes	No	No	No	No	Yes	No	No	Yes	Yes	No	No	No	Yes	No	Yes	No	No
NL-075	No	No	No	No	No	No	No	No	No	No	No	No	No	No	No	No	No	No	No	No	No	No	No	No	No	No	No	No	No	No
NL-076	No	No	No	No	NA	No	No	No	No	No	No	Yes	No	No	No	No	No	No	No	No	No	No	No	No	No	NA	No	No	No	No
NL-077	Yes	Yes	Yes	No	No	No	No	No	No	No	No	No	No	No	No	No	No	Yes	No	No	Yes	No	No	No	No	No	No	Yes	No	No
NL-078	Yes	Yes	Yes	No	Yes	No	No	No	No	No	No	No	No	No	No	No	No	Yes	No	No	Yes	Yes	No	No	No	Yes	No	Yes	NA	No
NL-079	No	No	No	No	No	No	No	No	No	No	No	No	No	No	No	No	No	No	No	No	No	No	No	No	No	No	No	No	No	No
NL-080	Yes	Yes	Yes	No	No	No	No	No	No	No	No	No	No	No	No	No	No	Yes	No	No	Yes	No	No	No	No	No	No	Yes	No	No
NL-081	No	Yes	No	No	No	No	No	No	No	No	No	No	No	No	No	No	No	No	No	No	No	No	No	No	No	No	No	Yes	No	No
NL-082	No	No	No	No	No	No	No	No	No	No	No	No	No	No	No	No	No	No	No	No	No	No	No	No	No	No	No	No	No	No
NL-083	No	No	No	No	No	No	No	No	No	No	No	No	No	No	No	No	No	No	No	No	No	No	No	No	No	No	No	NA	No	No
NL-084	No	Yes	No	No	No	No	No	No	No	No	No	No	No	No	No	No	No	No	No	No	Yes	NA	No	No	No	No	No	Yes	No	No
NL-085	Yes	Yes	Yes	No	No	No	No	No	No	No	No	No	No	No	No	No	No	Yes	No	No	Yes	No	No	No	No	No	No	Yes	No	No
NL-086	No	No	Yes	No	No	No	No	No	No	No	No	No	No	No	No	No	No	Yes	No	No	No	No	No	No	No	No	No	NA	No	No
NL-087	Yes	Yes	No	No	No	No	No	No	No	No	No	NA	No	No	No	No	No	No	No	No	Yes	No	No	NA	No	No	No	Yes	No	No
NL-088	Yes	Yes	No	No	Yes	No	No	No	No	No	No	No	No	No	No	No	No	No	No	No	Yes	No	No	No	No	Yes	No	Yes	No	No
NL-089	Yes	Yes	NA	No	No	No	No	No	No	No	No	No	No	No	No	No	No	NA	No	No	Yes	No	No	No	No	No	No	Yes	No	No
NL-090	Yes	No	No	No	No	No	No	No	No	No	No	No	No	No	No	No	No	NA	No	No	Yes	No	No	No	No	No	No	NA	No	No
NL-091	Yes	NA	Yes	No	Yes	No	No	No	No	No	No	No	No	No	No	No	No	Yes	No	No	Yes	No	No	No	No	Yes	No	Yes	No	No
NL-092	Yes	No	No	No	Yes	No	No	No	No	No	No	No	Yes	No	No	Yes	No	Yes	No	No	Yes	Yes	No	No	No	Yes	No	Yes	No	No
NL-093	Yes	No	No	No	No	No	No	No	No	No	No	No	No	No	No	No	No	No	No	No	Yes	No	No	No	No	No	No	Yes	No	No
NL-094	Yes	No	Yes	No	No	No	No	No	No	No	No	No	No	No	No	No	No	Yes	No	No	Yes	No	No	No	No	No	No	NA	No	No
NL-095	Yes	Yes	Yes	No	No	No	No	No	No	No	No	No	No	No	No	No	No	Yes	No	No	Yes	No	No	No	No	Yes	No	Yes	No	No
NL-096	Yes	Yes	Yes	No	No	No	No	No	No	No	No	No	No	No	No	No	No	Yes	No	No	Yes	No	No	No	No	No	No	Yes	No	No
NL-097	Yes	No	NA	No	No	No	No	No	No	No	No	No	No	No	No	NA	No	NA	No	No	Yes	Yes	No	No	No	No	No	No	No	No
NL-098	No	Yes	NA	No	Yes	No	No	No	No	No	No	No	No	No	No	No	No	Yes	No	No	Yes	No	No	No	No	Yes	No	Yes	No	No
NL-099	Yes	Yes	Yes	No	No	No	No	No	No	No	No	No	No	No	No	No	No	Yes	No	No	Yes	No	No	No	No	No	No	Yes	No	No
NL-100	No	No	No	No	No	No	No	No	No	No	No	No	No	No	No	No	No	No	No	No	No	No	No	No	No	No	No	NA	No	No
NL-101	Yes	Yes	Yes	No	No	No	No	No	No	No	No	No	No	No	No	No	No	Yes	No	No	Yes	No	No	No	No	No	No	Yes	No	No
NL-102	Yes	Yes	Yes	No	No	No	No	No	No	No	No	No	Yes	No	Yes	NA	Yes	Yes	No	No	Yes	No	No	No	No	No	No	Yes	No	No
NL-103	Yes	No	No	No	Yes	No	No	Yes	No	No	No	No	No	No	No	No	NA	Yes	No	No	Yes	Yes	No	No	No	Yes	No	Yes	No	No
NL-104	No	No	No	No	No	No	No	No	No	No	No	No	No	No	No	No	No	No	No	No	No	No	No	No	No	No	No	No	No	No
NL-105	Yes	Yes	Yes	No	No	No	No	No	No	No	No	No	No	No	No	No	No	Yes	No	No	Yes	NA	No	No	No	No	No	Yes	No	No
NL-106	No	No	Yes	No	No	No	No	No	No	No	No	No	No	NA	Yes	No	No	Yes	No	No	No	NA	No	No	Yes	No	No	Yes	Yes	No
NL-107	No	Yes	Yes	No	Yes	No	No	No	No	No	No	No	No	No	Yes	No	No	Yes	Yes	No	No	Yes	No	No	No	Yes	No	Yes	No	No
NL-108	No	Yes	No	No	Yes	No	No	No	No	No	Yes	No	No	No	No	Yes	No	Yes	No	No	Yes	No	No	No	Yes	Yes	No	Yes	No	No
NL-109	No	No	No	No	Yes	No	No	No	No	No	No	No	No	No	Yes	No	No	No	No	No	No	No	No	No	No	Yes	Yes	Yes	No	No
NL-110	Yes	No	No	No	No	No	No	No	No	No	No	NA	No	No	No	No	No	No	No	No	Yes	No	No	No	No	No	No	NA	No	No
NL-111	Yes	No	No	No	Yes	No	No	No	No	No	No	No	No	No	No	No	No	Yes	No	No	Yes	Yes	No	No	No	Yes	No	Yes	No	No
NL-112	No	No	No	No	No	No	No	No	No	No	No	Yes	No	No	No	No	No	No	No	No	Yes	NA	No	No	No	No	No	Yes	No	No
NL-113	Yes	Yes	Yes	No	Yes	No	No	No	No	No	No	No	No	No	No	Yes	No	Yes	No	No	Yes	Yes	No	No	No	Yes	No	Yes	No	No
NL-114	No	No	No	No	No	No	No	No	No	No	No	No	No	No	No	No	No	Yes	No	No	No	No	No	No	No	No	No	Yes	No	No
NL-115	No	No	No	No	Yes	No	No	No	No	No	No	No	No	No	No	No	No	No	No	No	No	No	No	No	No	Yes	No	Yes	No	No
NL-116	No	Yes	No	No	No	No	No	No	No	No	No	No	No	No	No	No	No	NA	No	No	No	NA	No	No	No	No	No	Yes	No	No
NL-117	Yes	Yes	Yes	No	No	No	No	No	No	No	No	No	No	No	No	No	No	Yes	No	No	Yes	No	No	No	No	No	No	Yes	No	No
NL-118	Yes	NA	No	No	Yes	No	NA	No	No	No	No	No	No	No	No	No	No	Yes	No	No	Yes	Yes	No	No	No	Yes	No	Yes	No	No
NL-119	No	NA	No	No	No	No	No	No	No	No	No	No	No	No	No	No	No	No	No	No	No	Yes	No	No	No	No	No	NA	No	No
NL-120	Yes	No	No	No	No	No	No	No	No	No	No	Yes	No	No	No	No	No	No	No	No	Yes	No	No	No	No	No	No	NA	No	No
NL-121	Yes	Yes	Yes	No	Yes	No	No	No	No	No	No	No	No	No	No	No	No	Yes	No	No	Yes	No	No	No	No	Yes	No	Yes	No	No
NL-122	NA	Yes	NA	No	No	No	No	No	No	No	No	No	No	No	No	No	No	NA	No	No	Yes	No	No	No	No	No	No	Yes	No	No
NL-123	Yes	NA	No	No	No	No	No	No	No	No	No	No	Yes	No	No	Yes	No	No	No	No	Yes	No	No	No	No	No	No	Yes	NA	No
NL-124	Yes	Yes	No	No	No	No	No	No	No	No	No	No	No	No	No	Yes	No	Yes	No	No	Yes	Yes	No	No	No	Yes	No	Yes	No	No
NL-125	Yes	Yes	Yes	No	No	No	No	NA	No	No	No	No	No	No	No	No	No	Yes	No	No	Yes	Yes	No	No	No	No	No	Yes	No	No
NL-126	Yes	Yes	Yes	No	No	No	No	No	No	No	No	No	No	No	No	No	No	Yes	No	No	Yes	No	No	No	No	Yes	No	Yes	No	No
NL-127	Yes	Yes	No	No	No	No	No	No	No	No	No	No	No	No	No	No	No	No	No	No	Yes	No	No	No	No	No	No	Yes	No	No
NL-128	Yes	Yes	No	No	No	No	No	No	No	No	No	No	No	No	No	No	No	No	No	No	Yes	No	No	No	No	No	No	Yes	No	No
NL-129	No	No	No	No	No	No	No	No	No	No	No	No	No	No	No	No	No	No	No	No	Yes	No	No	No	No	No	No	Yes	No	No
NL-130	Yes	Yes	Yes	No	No	No	No	No	No	No	No	No	No	No	No	Yes	No	Yes	No	No	Yes	Yes	No	No	No	No	No	Yes	No	No
NL-131	Yes	Yes	No	No	No	No	No	No	No	No	No	No	No	No	No	No	No	No	No	No	Yes	No	No	No	No	No	No	Yes	No	No
NL-132	Yes	Yes	No	No	No	No	No	No	No	No	No	No	No	No	No	No	No	No	No	No	Yes	NA	No	No	No	No	No	Yes	No	No
NL-133	No	No	No	No	No	No	No	No	No	No	No	No	No	No	No	No	No	No	No	No	No	No	No	No	No	No	No	NA	No	No
NL-134	Yes	Yes	NA	No	No	No	No	No	No	No	No	No	No	No	No	Yes	No	Yes	No	No	Yes	Yes	No	No	No	No	No	Yes	No	No
NL-135	No	No	No	No	No	No	No	No	No	No	No	No	No	No	No	No	No	No	No	No	Yes	No	No	No	No	No	No	Yes	No	No
NL-136	Yes	NA	No	No	Yes	No	No	No	No	No	No	No	NA	No	No	Yes	No	No	No	No	Yes	No	No	No	No	Yes	No	Yes	No	No
NL-137	Yes	No	No	No	No	No	No	No	No	No	No	No	No	No	No	No	No	No	No	No	Yes	No	No	No	No	No	No	NA	No	No
NL-138	No	NA	Yes	No	No	No	No	No	No	No	No	No	No	No	No	No	No	Yes	No	No	NA	No	No	No	No	No	No	NA	No	No
NL-139	No	NA	No	No	No	No	No	No	No	No	No	No	No	No	No	No	No	No	No	No	No	No	No	No	No	No	No	NA	No	No
NL-140	No	No	Yes	No	No	No	No	NA	No	No	No	No	No	No	No	No	No	Yes	No	No	No	No	No	No	No	No	No	Yes	No	No
NL-141	No	No	No	No	No	No	NA	No	No	No	No	No	No	No	No	NA	Yes	Yes	No	No	No	Yes	No	No	Yes	No	No	Yes	Yes	No
NL-142	No	Yes	No	No	No	No	No	No	No	No	No	No	No	No	No	No	No	No	No	No	NA	No	No	No	No	No	No	Yes	No	No
NL-144	No	No	Yes	No	No	No	No	No	No	No	No	Yes	No	No	No	No	No	Yes	No	NA	Yes	No	No	No	No	No	No	NA	No	No
NL-145	Yes	No	Yes	No	No	No	No	No	No	No	No	No	No	No	No	No	No	Yes	No	No	Yes	No	No	No	No	No	No	No	No	No
NL-146	Yes	Yes	Yes	No	No	No	No	No	No	No	No	Yes	No	No	No	NA	NA	Yes	No	No	Yes	NA	No	No	No	No	No	Yes	No	No
NL-147	Yes	No	Yes	No	No	No	No	No	No	No	NA	No	No	No	No	No	No	Yes	No	No	Yes	No	No	No	No	No	No	No	No	No
NL-148	No	No	Yes	No	No	No	No	No	No	No	No	Yes	No	No	No	No	No	Yes	No	No	No	No	No	No	No	No	No	Yes	No	No
NL-149	Yes	Yes	Yes	No	No	No	No	No	No	No	No	No	No	No	No	No	No	Yes	No	No	Yes	No	No	No	No	No	No	Yes	No	No
NL-150	Yes	Yes	Yes	No	No	No	No	No	No	No	No	No	No	No	No	No	No	Yes	No	No	Yes	No	No	No	No	No	No	Yes	No	No
NL-151	Yes	Yes	No	No	No	No	No	No	No	No	No	No	No	No	No	No	No	No	No	No	Yes	No	No	No	No	No	No	Yes	No	No
NL-152	Yes	Yes	No	No	No	No	No	No	No	No	No	No	No	No	No	No	No	No	No	No	Yes	No	No	No	No	No	No	Yes	No	No
NL-153	No	No	No	No	No	No	No	No	No	No	No	No	No	No	No	Yes	NA	Yes	No	No	No	No	No	No	NA	No	No	Yes	NA	No
NL-154	Yes	No	Yes	No	No	No	No	No	No	No	No	No	No	No	No	No	No	Yes	No	No	Yes	No	No	No	No	No	No	No	No	No
NL-155	No	Yes	No	No	No	No	No	No	No	No	No	No	No	No	No	No	No	No	No	No	No	No	No	No	No	No	No	Yes	No	No
NL-156	No	Yes	No	No	No	No	No	No	Yes	No	No	No	No	NA	No	No	No	No	No	No	No	NA	No	NA	No	No	No	Yes	No	No
NL-157	No	Yes	Yes	No	No	No	NA	No	NA	No	No	No	No	No	No	Yes	No	Yes	No	No	Yes	Yes	No	No	Yes	No	No	Yes	NA	No
NL-158	No	No	Yes	No	No	No	No	No	Yes	No	No	No	No	Yes	No	No	No	Yes	No	No	No	No	NA	No	No	No	No	Yes	No	No
NL-159	No	No	No	No	No	No	No	No	Yes	No	No	No	No	No	No	No	No	No	No	No	No	No	No	No	No	No	No	No	No	No
NL-160	Yes	No	Yes	No	No	No	No	No	No	No	No	No	No	No	No	No	No	Yes	No	No	Yes	No	No	No	No	No	No	No	No	No
NL-161	Yes	No	Yes	No	No	No	No	No	No	No	No	No	No	No	No	No	No	Yes	No	No	Yes	No	No	No	No	No	No	No	No	No
NL-162	No	Yes	No	No	No	No	No	No	No	No	NA	No	No	No	No	No	No	Yes	No	No	No	Yes	No	No	No	No	No	Yes	No	No
NL-163	Yes	Yes	No	Yes	No	No	No	No	Yes	No	No	No	No	No	No	No	No	No	No	No	Yes	Yes	No	No	No	No	No	Yes	No	No
NL-164	Yes	No	Yes	No	No	No	No	No	Yes	No	No	No	No	Yes	No	No	No	Yes	No	No	Yes	Yes	No	No	No	No	No	NA	No	No
NL-165	No	Yes	No	No	No	No	No	No	NA	No	No	No	No	No	No	No	No	No	No	No	Yes	No	No	No	No	No	No	Yes	No	No
NL-166	Yes	Yes	No	No	No	No	No	No	NA	No	No	No	No	No	No	No	No	NA	No	No	Yes	No	No	No	No	No	No	Yes	No	No
NL-167	Yes	No	Yes	No	Yes	No	No	No	Yes	No	No	No	No	Yes	No	NA	No	Yes	No	No	Yes	No	NA	No	No	Yes	No	NA	No	No
NL-168	No	NA	No	No	Yes	No	No	No	Yes	No	No	No	No	Yes	No	Yes	NA	Yes	No	No	No	No	Yes	No	No	Yes	No	Yes	NA	No
NL-169	No	NA	Yes	No	No	No	No	No	Yes	No	No	No	No	Yes	No	No	No	Yes	No	No	No	No	Yes	NA	No	No	No	Yes	No	No
NL-170	Yes	Yes	No	No	No	No	No	No	No	No	No	No	No	No	No	NA	No	Yes	No	No	Yes	Yes	No	No	No	No	No	Yes	No	No
NL-171	Yes	No	No	No	Yes	No	No	No	NA	No	No	No	No	No	No	NA	No	Yes	No	No	Yes	Yes	No	No	No	Yes	No	Yes	No	No
NL-173	Yes	No	No	No	No	No	No	No	No	No	No	No	No	No	No	No	No	No	No	No	Yes	No	No	No	No	No	No	Yes	No	No
NL-174	Yes	NA	No	No	No	No	No	No	No	No	No	No	No	No	No	No	No	No	No	No	Yes	No	No	No	No	No	No	NA	No	No
NL-175	Yes	Yes	No	No	No	No	No	No	No	No	No	No	No	No	No	No	No	No	No	No	Yes	No	No	No	No	No	No	Yes	No	No
NL-176	Yes	Yes	Yes	No	No	No	No	No	No	No	No	No	No	No	No	No	No	Yes	No	No	Yes	No	No	No	No	No	No	Yes	No	No
NL-177	Yes	Yes	No	No	No	No	No	No	No	No	No	No	No	No	No	No	No	No	No	No	Yes	No	No	No	No	No	No	Yes	No	No
NL-178	No	No	No	No	No	No	No	No	NA	No	No	No	No	No	No	No	No	NA	No	No	No	No	No	No	No	No	No	Yes	No	No
NL-179	Yes	Yes	Yes	No	No	No	No	No	No	No	No	No	No	No	No	No	No	Yes	No	No	Yes	No	No	No	No	No	No	Yes	No	No
NL-180	No	No	No	No	Yes	No	No	No	No	No	No	No	No	No	No	No	No	No	No	No	No	No	No	No	No	Yes	No	No	No	No
NL-181	Yes	Yes	Yes	No	No	No	No	No	No	No	No	No	No	No	No	No	No	Yes	No	No	Yes	No	No	No	No	No	No	Yes	No	No
NL-182	Yes	No	No	No	No	No	No	No	No	No	No	No	No	No	No	No	No	No	No	No	Yes	No	No	No	No	No	No	No	No	No
NL-183	Yes	Yes	Yes	No	No	No	No	No	No	No	No	No	No	No	No	No	No	Yes	No	No	Yes	Yes	No	No	No	No	No	Yes	No	No
NL-184	Yes	Yes	Yes	No	No	No	No	No	No	No	No	No	No	No	No	No	No	Yes	No	No	Yes	No	No	No	No	No	No	Yes	No	No
NL-185	Yes	Yes	Yes	No	No	No	No	No	No	No	No	No	No	No	No	No	No	Yes	No	No	Yes	No	No	No	No	No	No	Yes	No	No
NL-186	Yes	Yes	No	No	No	No	No	No	No	No	No	No	No	NA	No	No	No	No	No	No	Yes	No	No	No	No	No	No	Yes	No	No
NL-187	Yes	Yes	No	No	No	No	No	No	NA	No	No	No	No	No	No	No	No	No	No	No	Yes	No	No	No	No	No	No	Yes	No	No
NL-188	No	No	Yes	No	No	No	No	No	No	No	No	No	No	No	No	No	No	Yes	No	No	Yes	No	No	No	No	No	No	Yes	No	No
NL-189	No	No	No	No	No	No	No	No	NA	No	No	NA	No	No	No	No	No	No	No	No	Yes	No	No	No	No	No	No	No	No	No
NL-190	Yes	No	No	No	No	No	No	No	No	No	No	No	No	No	No	NA	No	No	No	No	Yes	No	No	No	No	No	No	Yes	No	No
NL-191	No	NA	No	No	No	No	No	No	No	No	No	No	No	No	No	No	No	No	No	No	No	No	No	No	No	No	No	Yes	No	No
NL-192	Yes	Yes	No	No	No	No	No	No	No	No	No	No	No	No	No	No	No	No	No	No	Yes	No	No	No	No	No	No	Yes	No	No
NL-193	No	Yes	Yes	No	No	No	No	No	No	No	No	No	No	No	No	No	No	Yes	No	No	No	No	No	No	No	No	No	Yes	No	No
NL-194	Yes	Yes	Yes	No	No	No	No	No	No	No	No	No	No	No	No	No	No	Yes	No	No	Yes	No	No	No	No	No	No	Yes	No	No
