# Supplementary material for: Targeted metagenomics reveals association between severity and pathogen co-detection in infants with respiratory syncytial virus
Source: Nat Commun. 2024 Mar 16;15:2379. doi: 10.1038/s41467-024-46648-3 (PMC10944482; doi:10.1038/s41467-024-46648-3)
Supplement: Supplementary file 6 — Source Data [file 41467_2024_46648_MOESM6_ESM.zip › Source Data/TableS13.csv]

ID	Subgroup	Season	Country	Age_D	Age_M	Age	Sex	GA	ReSVinet	Severity	Fever	Hospitalisation	ICU_admission	RespSupport	SIMV	Breastfed	Peak_dedup	Peak_duration
ES-001	B	2017-18	ES	150	5	3 to <6 mo	F	Term	6	Mild	1	0	0	0	0	0	5.645210966	1
ES-002	B	2017-18	ES	120	4	3 to <6 mo	M	Term	6	Mild	0	0	0	0	0	1	4.599107634	5
ES-003	B	2017-18	ES	120	4	3 to <6 mo	M	Term	4	Mild	0	0	0	0	0	1	3.735199548	6
ES-004	B	2017-18	ES	90	3	<3 mo	F	Term	6	Mild	0	0	0	0	0	0	2.668385917	9
ES-005	B	2017-18	ES	120	4	3 to <6 mo	F	Term	9	Moderate	1	0	0	0	0	0	4.848380041	3
ES-007	B	2017-18	ES	120	4	3 to <6 mo	M	Term	16	Severe	1	1	1	1	0	0	5.512105129	4
ES-008	B	2017-18	ES	60	2	<3 mo	F	Term	0	Mild	0	0	0	0	0	1	1.934498451	6
ES-009	B	2017-18	ES	60	2	<3 mo	F	Term	4	Mild	0	0	0	0	0	1	5.503606852	2
ES-010	B	2017-18	ES	90	3	<3 mo	F	Term	3	Mild	0	0	0	0	0	1	2.911157609	7
ES-011	B	2018-19	ES	330	11	>=6 mo	M	Term	8	Moderate	1	NA	NA	NA	NA	1	4.73712105	4
ES-012	A	2018-19	ES	330	11	>=6 mo	F	Term	3	Mild	0	0	0	0	0	0	4.300334568	5
ES-013	A	2018-19	ES	360	12	>=6 mo	F	Term	9	Moderate	1	NA	NA	NA	NA	0	3.093071306	6
ES-014	A	2018-19	ES	150	5	3 to <6 mo	M	Term	5	Mild	1	NA	NA	NA	NA	0	3.59670703	5
ES-015	A	2018-19	ES	60	2	<3 mo	M	Term	NA	NA	NA	0	0	0	0	0	4.707433905	NA
ES-016	A	2018-19	ES	90	3	<3 mo	F	Term	5	Mild	0	0	0	0	0	0	4.838968663	3
ES-017	B	2018-19	ES	90	3	<3 mo	F	Term	5	Mild	0	1	0	0	0	1	4.816360632	5
ES-018	A	2018-19	ES	120	4	3 to <6 mo	M	Term	NA	NA	NA	0	0	0	0	1	5.088752526	NA
GB-011	B	2018-19	GB	210	7	>=6 mo	M	Term	7	Mild	1	0	0	0	0	0	4.87398868	5
GB-012	B	2018-19	GB	120	4	3 to <6 mo	M	Term	1	Mild	0	0	0	0	0	0	2.668385917	7
GB-014	B	2018-19	GB	180	6	3 to <6 mo	F	Term	4	Mild	1	0	0	0	0	1	5.270534435	5
GB-017	B	2018-19	GB	360	12	>=6 mo	M	Term	5	Mild	0	0	0	0	0	1	1.851258349	3
GB-018	B	2019-20	GB	360	12	>=6 mo	M	Term	4	Mild	1	0	0	0	0	0	3.308137379	3
GB-033	B	2018-19	GB	240	8	>=6 mo	F	Term	3	Mild	0	0	0	0	0	1	2.973127854	5
GB-035	A	2018-19	GB	150	5	3 to <6 mo	M	Term	4	Mild	0	0	0	0	0	1	2.57634135	5
GB-036	B	2018-19	GB	120	4	3 to <6 mo	M	Term	3	Mild	0	0	0	0	0	1	5.26173617	4
GB-038	B	2018-19	GB	270	9	>=6 mo	M	Term	2	Mild	1	0	0	0	0	1	1.176091259	8
GB-039	B	2018-19	GB	240	8	>=6 mo	M	Term	2	Mild	0	0	0	0	0	1	3.508664363	3
NL-003	A	2017-18	NL	60	2	<3 mo	F	Term	6	Mild	0	0	0	0	0	1	2.096910013	4
NL-004	B	2018-19	NL	330	11	>=6 mo	M	Term	3	Mild	1	0	0	0	0	1	5.211232706	1
NL-006	B	2018-19	NL	330	11	>=6 mo	M	Term	8	Moderate	1	0	0	0	0	0	4.649519833	4
NL-007	B	2018-19	NL	300	10	>=6 mo	M	Term	4	Mild	1	0	0	0	0	0	4.09635376	4
NL-008	B	2018-19	NL	300	10	>=6 mo	M	Term	5	Mild	1	NA	NA	NA	NA	0	4.935466958	4
NL-009	B	2018-19	NL	300	10	>=6 mo	M	Term	7	Mild	1	NA	NA	NA	NA	1	4.586294676	1
NL-010	B	2018-19	NL	270	9	>=6 mo	M	Term	3	Mild	0	NA	NA	NA	NA	0	4.380609163	7
NL-011	B	2018-19	NL	270	9	>=6 mo	M	Term	2	Mild	0	0	0	0	0	1	4.530609458	4
NL-012	B	2018-19	NL	300	10	>=6 mo	F	Term	5	Mild	1	0	0	0	0	1	2.770852012	3
NL-014	A	2018-19	NL	270	9	>=6 mo	F	Term	4	Mild	0	0	0	0	0	0	4.36496352	5
NL-015	B	2018-19	NL	240	8	>=6 mo	F	Term	4	Mild	0	0	0	0	0	0	1.361727836	3
NL-016	B	2018-19	NL	240	8	>=6 mo	F	Term	6	Mild	0	NA	NA	NA	NA	1	1.826074803	3
NL-017	B	2018-19	NL	210	7	>=6 mo	F	Term	4	Mild	0	0	0	0	0	1	3.192567453	1
NL-018	A	2018-19	NL	150	5	3 to <6 mo	M	Term	3	Mild	1	0	0	0	0	1	3.436639632	2
NL-019	B	2018-19	NL	150	5	3 to <6 mo	M	Term	6	Mild	1	0	0	0	0	0	4.498227823	3
NL-020	B	2018-19	NL	150	5	3 to <6 mo	F	Term	7	Mild	1	0	0	0	0	1	5.056046844	2
NL-021	A	2018-19	NL	60	2	<3 mo	M	Term	5	Mild	0	0	0	0	0	1	4.276921132	1
NL-022	A	2019-20	NL	360	12	>=6 mo	F	Term	5	Mild	1	NA	NA	NA	NA	0	4.6894243	3
NL-023	B	2018-19	NL	60	2	<3 mo	F	Term	8	Moderate	1	NA	NA	NA	NA	0	4.466511738	3
NL-024	A	2019-20	NL	360	12	>=6 mo	F	Term	5	Mild	0	0	0	0	0	0	5.34658571	4
NL-025	A	2019-20	NL	360	12	>=6 mo	F	Term	6	Mild	0	0	0	0	0	0	2.820857989	5
NL-026	A	2019-20	NL	360	12	>=6 mo	F	Term	9	Moderate	1	0	0	0	0	1	4.348324338	5
NL-028	A	2019-20	NL	330	11	>=6 mo	M	Term	7	Mild	1	0	0	0	0	1	5.429498733	5
NL-029	A	2019-20	NL	300	10	>=6 mo	F	Term	6	Mild	1	0	0	0	0	0	3.881042108	3
