# Supplementary material for: Targeted metagenomics reveals association between severity and pathogen co-detection in infants with respiratory syncytial virus
Source: Nat Commun. 2024 Mar 16;15:2379. doi: 10.1038/s41467-024-46648-3 (PMC10944482; doi:10.1038/s41467-024-46648-3)
Supplement: Supplementary file 6 — Source Data [file 41467_2024_46648_MOESM6_ESM.zip › Source Data/TableS11.csv]

ID	MC	SP	HI	SA	HRV	CoV	AdV	HHV_6
ES-001	No	Yes	No	No	Yes	No	No	No
ES-002	Yes	Yes	No	No	No	No	No	No
ES-003	Yes	No	No	No	No	No	No	No
ES-004	No	No	Yes	No	No	No	No	No
ES-005	No	No	No	No	No	No	No	No
ES-006	No	Yes	No	No	No	No	No	No
ES-007	No	Yes	Yes	No	No	No	No	No
ES-009-01	Yes	No	No	No	No	No	No	No
ES-011	No	Yes	Yes	No	No	No	No	No
ES-012	Yes	No	No	No	No	No	No	No
ES-013	Yes	Yes	Yes	No	No	No	No	No
ES-014	Yes	Yes	Yes	No	No	No	No	No
ES-015	Yes	No	Yes	No	No	No	No	No
ES-016	No	Yes	Yes	No	No	No	No	No
ES-017	Yes	Yes	No	No	No	No	No	No
ES-018	Yes	No	No	No	No	No	No	No
ES-019	Yes	Yes	Yes	No	No	Yes	No	No
ES-020	No	No	No	No	No	No	No	No
ES-021	Yes	Yes	No	No	No	No	No	No
ES-022	No	No	No	No	Yes	No	No	No
ES-023	Yes	No	Yes	No	Yes	No	No	No
ES-024	Yes	No	Yes	No	No	No	No	No
ES-025	Yes	No	No	No	No	No	No	No
ES-026	Yes	No	No	No	No	No	No	No
ES-027	No	Yes	No	No	No	No	No	No
ES-029	Yes	Yes	Yes	No	Yes	No	No	No
ES-030	Yes	Yes	Yes	No	No	No	No	No
ES-031	Yes	Yes	Yes	No	No	No	No	No
ES-032	No	No	No	No	No	No	No	No
ES-033	Yes	Yes	No	No	No	No	No	No
ES-034	Yes	Yes	Yes	No	No	No	No	No
ES-035	Yes	No	Yes	No	Yes	No	No	No
ES-036	Yes	Yes	No	No	Yes	No	No	No
ES-037	Yes	No	No	No	Yes	No	No	No
ES-038	Yes	No	No	No	No	No	No	No
ES-039	Yes	Yes	Yes	No	No	No	No	No
ES-041	Yes	Yes	Yes	No	Yes	No	No	No
ES-042	No	No	No	No	Yes	No	No	No
ES-043	No	No	No	No	No	No	No	No
ES-044	Yes	No	No	No	Yes	No	No	No
ES-045	No	No	No	No	Yes	No	No	No
ES-046	No	No	No	No	No	Yes	No	No
ES-047	No	No	No	No	No	No	No	No
ES-048	Yes	Yes	Yes	No	No	No	No	No
ES-049	No	No	No	No	No	No	No	No
ES-050	Yes	No	No	No	No	No	No	No
ES-051	No	Yes	No	No	No	No	No	No
ES-052	No	No	No	No	No	No	No	No
ES-053-01	Yes	Yes	Yes	No	Yes	No	Yes	No
ES-054-01	Yes	Yes	No	No	No	No	No	No
ES-055-01	No	No	No	No	No	No	No	No
ES-056-01	Yes	Yes	Yes	No	No	No	No	No
ES-057-01	Yes	Yes	Yes	No	No	No	No	No
ES-058-01	Yes	No	No	No	No	No	No	No
ES-059-02	No	Yes	No	No	Yes	No	No	No
ES-060-01	Yes	Yes	No	No	No	No	No	No
ES-061-02	Yes	Yes	No	No	No	No	No	No
ES-062	Yes	Yes	Yes	No	No	No	No	No
ES-063-01	No	No	Yes	No	No	Yes	No	No
ES-064-01	No	Yes	Yes	No	Yes	No	No	No
ES-065	Yes	No	Yes	No	No	No	No	No
ES-066	Yes	No	No	No	No	Yes	No	No
ES-067-03	Yes	Yes	Yes	No	Yes	No	No	No
ES-068-03	No	Yes	Yes	No	Yes	No	No	No
ES-069-01	Yes	No	Yes	No	No	Yes	No	No
ES-070	Yes	No	No	No	No	No	No	No
ES-072-01	Yes	No	Yes	No	No	No	No	No
ES-073-03	Yes	Yes	Yes	No	No	No	No	No
ES-074-02	Yes	Yes	Yes	No	No	No	No	No
ES-075-01	Yes	Yes	Yes	No	No	No	Yes	No
ES-076-01	Yes	Yes	Yes	Yes	No	No	No	No
ES-077-02	No	No	No	Yes	No	No	No	No
GB-001	Yes	Yes	No	No	Yes	No	No	No
GB-002-01	No	No	Yes	No	No	No	No	No
GB-003-01	No	No	No	No	Yes	No	No	No
GB-004-01	No	No	Yes	No	No	No	No	No
GB-005	Yes	Yes	No	No	No	No	No	No
GB-006-01	No	No	No	No	No	No	No	No
GB-007	Yes	Yes	No	No	No	No	No	Yes
GB-008	Yes	Yes	No	No	Yes	No	No	No
GB-009	No	Yes	Yes	No	No	No	No	No
GB-010	Yes	Yes	No	No	No	No	Yes	No
GB-011	Yes	No	No	No	No	No	No	No
GB-012	Yes	Yes	No	No	Yes	No	No	No
GB-013	Yes	No	No	No	No	No	No	No
GB-014	No	No	No	No	No	No	No	No
GB-015	No	No	Yes	No	No	No	No	No
GB-016	Yes	Yes	No	No	No	No	No	No
GB-018	Yes	No	Yes	No	Yes	No	No	No
GB-020	Yes	No	No	No	No	No	No	No
GB-021	Yes	No	No	No	Yes	No	No	No
GB-022	Yes	Yes	No	No	No	No	No	No
GB-023	Yes	Yes	No	No	Yes	No	No	No
GB-024	Yes	No	No	No	Yes	No	No	No
GB-025	No	Yes	No	No	Yes	No	No	No
GB-027	No	Yes	No	No	No	No	No	No
GB-028	No	No	No	No	No	No	No	No
GB-030	Yes	Yes	No	No	No	Yes	No	No
GB-031	Yes	No	No	Yes	Yes	No	No	No
GB-032	No	Yes	No	No	No	No	No	No
GB-033	No	Yes	No	No	No	No	No	No
GB-034	Yes	No	No	No	No	No	No	No
GB-036	No	No	No	No	No	No	No	No
GB-037	Yes	Yes	Yes	No	No	No	No	No
GB-039	Yes	Yes	No	No	No	No	No	No
GB-040	No	No	No	No	No	No	No	No
GB-041	Yes	Yes	No	No	No	No	No	No
GB-042-01	Yes	No	Yes	No	No	No	No	No
GB-043	Yes	No	No	No	No	No	No	No
GB-044-01	Yes	Yes	No	No	No	No	No	No
GB-045	Yes	Yes	Yes	No	No	No	No	No
GB-046-01	Yes	No	No	No	No	No	No	No
GB-047	Yes	No	No	No	Yes	No	No	No
GB-049-01	Yes	Yes	Yes	No	No	No	No	No
GB-050	No	No	No	No	No	No	No	No
GB-051	Yes	Yes	Yes	No	No	No	No	No
GB-052-01	No	No	No	Yes	No	No	No	No
GB-053-01	No	Yes	No	No	Yes	No	No	No
GB-054-01	No	No	No	No	Yes	No	No	No
GB-055	No	No	No	No	No	No	No	No
GB-056-02	Yes	Yes	No	No	No	No	No	No
GB-057	Yes	Yes	No	No	No	No	No	No
GB-058-01	Yes	No	No	No	No	No	No	No
GB-059-01	No	No	Yes	No	No	No	No	No
GB-060	Yes	Yes	No	No	Yes	No	No	No
GB-061	Yes	No	No	No	No	No	No	No
GB-062-01	Yes	Yes	Yes	Yes	No	No	No	No
GB-063	Yes	No	No	No	No	No	No	No
GB-065	Yes	Yes	No	No	No	No	No	No
GB-066-01	Yes	No	No	No	No	No	No	No
GB-068-01	Yes	No	No	No	No	No	No	Yes
GB-069-01	Yes	No	Yes	No	No	No	No	No
GB-070	Yes	Yes	Yes	No	No	No	No	No
GB-071	Yes	No	No	No	No	No	No	No
GB-072	Yes	Yes	No	No	No	No	No	No
GB-073-02	Yes	Yes	Yes	No	No	No	No	No
GB-074	No	No	No	No	Yes	No	No	No
GB-075	No	No	No	No	No	No	No	No
GB-076-01	Yes	Yes	No	No	No	No	No	No
GB-077-01	No	No	No	No	No	No	No	No
GB-078-01	Yes	No	No	No	No	No	No	No
GB-079-01	Yes	Yes	No	No	No	No	No	No
GB-080-01	Yes	Yes	No	No	No	No	No	Yes
GB-081	Yes	No	No	No	No	No	No	No
GB-082-02	No	No	No	No	No	No	No	No
GB-083	Yes	Yes	No	No	No	No	No	No
GB-084	Yes	Yes	No	No	No	No	No	No
GB-085	Yes	Yes	Yes	No	No	No	No	No
GB-086	No	Yes	No	No	No	No	No	No
GB-087-01	No	No	No	Yes	Yes	No	No	No
GB-089	No	No	Yes	No	No	No	No	No
GB-090-01	Yes	Yes	No	No	No	No	No	No
GB-091	No	No	No	No	No	No	No	No
GB-092-02	Yes	Yes	Yes	No	No	No	No	No
GB-093	No	No	No	No	No	No	No	No
GB-094	Yes	No	Yes	No	No	No	No	No
GB-095	No	Yes	Yes	No	No	No	No	No
GB-096	Yes	Yes	No	No	Yes	No	No	No
GB-097	Yes	Yes	No	No	No	No	No	No
GB-098-02	Yes	No	Yes	No	Yes	No	No	No
GB-099-01	Yes	Yes	Yes	No	Yes	No	No	No
GB-100-01	No	No	No	Yes	No	No	No	No
GB-101-01	No	No	Yes	No	No	No	No	No
GB-102	Yes	Yes	No	No	No	No	No	No
GB-103	Yes	Yes	Yes	No	Yes	No	No	No
GB-104-01	Yes	Yes	No	No	No	No	No	No
GB-105	Yes	Yes	Yes	No	No	No	No	No
GB-106	Yes	Yes	No	No	No	No	No	No
GB-107-01	Yes	No	Yes	No	No	No	No	No
GB-108-02	Yes	Yes	Yes	No	No	No	No	No
GB-109-01	Yes	Yes	No	No	No	No	No	No
GB-110	Yes	Yes	No	No	No	No	No	No
GB-111-01	Yes	Yes	Yes	No	No	No	No	No
GB-112-01	Yes	No	No	No	No	No	No	No
GB-113	Yes	Yes	No	No	No	No	No	No
GB-114	Yes	Yes	Yes	No	No	No	No	No
GB-115	No	Yes	No	No	Yes	No	No	No
GB-116-01	Yes	No	No	No	No	No	No	No
GB-117	No	No	No	No	No	No	No	No
GB-118-02	Yes	Yes	No	No	No	No	No	No
GB-119	Yes	Yes	Yes	No	No	No	No	No
GB-121-01	Yes	Yes	No	No	No	No	No	No
GB-122	Yes	No	No	No	No	No	No	No
GB-123	No	No	No	No	No	No	No	No
GB-124-01	No	No	No	No	No	No	No	No
GB-125	Yes	Yes	No	No	No	No	No	No
GB-126-02	No	Yes	No	No	No	No	No	No
GB-127	Yes	No	Yes	No	No	No	No	No
GB-129-01	Yes	Yes	Yes	No	No	No	No	No
GB-130-01	No	No	No	No	No	No	No	No
GB-131-02	No	No	No	No	No	No	No	No
GB-132-01	Yes	No	Yes	No	Yes	No	No	No
GB-133-02	No	No	No	Yes	No	No	No	No
GB-134	Yes	No	Yes	No	No	No	No	No
GB-135	Yes	No	No	No	No	No	No	No
GB-136-01	Yes	No	No	No	No	No	No	No
GB-137-02	Yes	Yes	Yes	No	Yes	No	No	No
GB-138	Yes	No	No	No	No	No	No	No
GB-139	Yes	Yes	No	No	No	No	No	No
GB-140-02	Yes	No	No	No	No	No	No	No
GB-141-04	Yes	Yes	No	No	No	No	No	No
GB-142-01	Yes	Yes	Yes	No	No	No	No	No
GB-143	Yes	No	No	No	No	No	No	No
GB-144	Yes	Yes	Yes	No	No	No	No	No
GB-146-01	Yes	Yes	No	No	Yes	No	No	No
GB-148	No	No	Yes	No	No	No	No	No
GB-149	Yes	Yes	No	No	No	No	No	No
GB-150-02	Yes	Yes	Yes	No	No	No	No	No
GB-151	No	No	No	No	No	No	No	No
GB-152	Yes	Yes	Yes	No	No	No	No	No
GB-153-01	Yes	No	No	Yes	No	No	No	No
GB-154-01	Yes	No	No	No	No	No	No	No
GB-155	No	Yes	Yes	No	No	No	No	No
GB-157	Yes	No	No	No	No	No	No	No
GB-158	Yes	Yes	No	No	No	No	No	No
GB-159	Yes	No	No	No	No	No	No	No
GB-161-01	Yes	No	Yes	No	No	No	No	No
GB-162-06	No	Yes	No	Yes	No	No	No	No
GB-164-01	No	Yes	No	No	No	No	No	No
GB-165-01	No	Yes	No	No	No	No	No	No
GB-166	Yes	No	No	No	No	No	No	No
GB-167	Yes	No	No	No	Yes	No	No	No
GB-168	Yes	No	No	No	No	No	No	No
GB-169	No	No	Yes	No	No	No	No	No
NL-001	No	No	No	No	No	No	No	No
NL-002	Yes	Yes	Yes	Yes	No	No	No	No
NL-004	No	No	No	No	No	No	No	No
NL-005	Yes	Yes	Yes	No	No	Yes	No	No
NL-006	Yes	Yes	No	No	Yes	No	No	No
NL-007	Yes	Yes	Yes	No	No	No	No	No
NL-008	No	No	No	Yes	No	No	No	No
NL-009	Yes	Yes	No	No	Yes	Yes	No	No
NL-010	Yes	No	Yes	No	No	No	No	No
NL-011	Yes	No	Yes	No	No	No	Yes	No
NL-012	Yes	Yes	Yes	No	No	No	No	No
NL-014	Yes	Yes	Yes	No	No	Yes	No	No
NL-017	Yes	No	No	No	No	No	No	No
NL-018	Yes	Yes	Yes	No	No	Yes	No	No
NL-019	Yes	No	No	No	No	No	No	No
NL-020	Yes	No	No	No	No	No	No	No
NL-021	Yes	No	No	No	No	No	No	No
NL-022	Yes	Yes	Yes	No	No	No	No	No
NL-023	No	Yes	No	Yes	No	No	No	No
NL-024	Yes	Yes	No	No	No	No	No	No
NL-025	Yes	Yes	No	No	No	No	No	No
NL-026	Yes	Yes	Yes	No	No	No	No	No
NL-027	No	Yes	Yes	No	No	No	No	No
NL-028	Yes	Yes	No	No	No	No	No	No
NL-029	Yes	Yes	Yes	No	No	No	No	No
NL-030	No	Yes	Yes	No	No	No	No	No
NL-031	Yes	Yes	No	No	No	No	No	No
NL-032	No	Yes	Yes	No	No	No	No	No
NL-033	Yes	Yes	Yes	No	No	No	No	No
NL-034	Yes	Yes	Yes	No	No	No	No	No
NL-035	Yes	Yes	No	No	No	No	No	No
NL-036	Yes	Yes	Yes	No	No	No	No	No
NL-037	Yes	No	Yes	No	Yes	No	No	No
NL-038	Yes	No	No	No	No	No	No	No
NL-039	Yes	Yes	Yes	No	No	No	No	No
NL-040	Yes	Yes	Yes	No	No	No	No	No
NL-041	Yes	Yes	Yes	No	No	Yes	No	No
NL-042	Yes	No	Yes	No	No	No	No	No
NL-043	Yes	Yes	No	No	No	No	No	No
NL-044	Yes	No	Yes	Yes	Yes	No	No	No
NL-045	No	No	No	No	No	No	No	No
NL-046	Yes	Yes	No	No	No	No	No	No
NL-048	Yes	Yes	Yes	No	No	No	No	No
NL-049	Yes	Yes	Yes	No	No	No	No	No
NL-051	Yes	Yes	Yes	No	No	No	No	No
NL-052	Yes	Yes	No	No	No	No	No	No
NL-053	Yes	No	No	No	No	No	No	No
NL-054	Yes	Yes	No	Yes	Yes	No	No	No
NL-056	No	No	No	No	No	No	No	No
NL-057	No	No	No	No	No	No	No	No
NL-058	No	No	No	No	No	No	No	No
NL-059	Yes	Yes	Yes	No	No	No	No	No
NL-060	No	No	No	No	No	No	No	No
NL-061	No	Yes	Yes	No	No	No	No	No
NL-062	Yes	No	No	No	Yes	No	No	No
NL-064	No	No	No	No	No	No	No	No
NL-065-02	Yes	Yes	No	No	Yes	No	No	No
NL-066	No	No	No	No	No	No	No	No
NL-067-02	Yes	Yes	Yes	No	Yes	No	No	No
NL-068	Yes	No	No	No	No	No	No	No
NL-069	Yes	Yes	Yes	No	No	No	No	No
NL-070-01	No	Yes	Yes	No	No	No	No	No
NL-071	Yes	No	Yes	No	No	No	No	No
NL-073	No	No	Yes	No	No	No	No	No
NL-074-01	Yes	Yes	Yes	Yes	No	Yes	No	No
NL-076	No	No	No	No	No	No	No	No
NL-077	Yes	Yes	Yes	No	No	Yes	No	No
NL-078-01	Yes	Yes	Yes	Yes	No	No	No	No
NL-080	Yes	Yes	Yes	No	No	No	No	No
NL-081-01	No	Yes	No	No	No	No	No	No
NL-082-01	No	No	No	No	No	No	No	No
NL-083	No	No	No	No	No	No	No	No
NL-084-01	No	Yes	No	No	No	No	No	No
NL-085	Yes	Yes	Yes	No	No	No	No	No
NL-086-01	No	No	Yes	No	No	No	No	No
NL-087-01	Yes	Yes	No	No	Yes	No	No	No
NL-088	Yes	Yes	No	Yes	No	No	No	No
NL-089	Yes	Yes	No	No	No	No	No	No
NL-091-01	Yes	No	Yes	Yes	No	Yes	No	No
NL-092-01	Yes	No	No	Yes	No	No	No	Yes
NL-093	Yes	No	No	No	No	No	No	No
NL-094	Yes	No	Yes	No	No	No	No	No
NL-095	Yes	Yes	Yes	No	No	No	No	No
NL-096	Yes	Yes	Yes	No	No	No	No	No
NL-097	Yes	No	No	No	No	No	Yes	No
NL-098-02	No	Yes	No	Yes	No	No	No	No
NL-099	Yes	Yes	Yes	No	No	Yes	No	No
NL-100	No	No	No	No	No	No	No	No
NL-101	Yes	Yes	Yes	No	No	No	No	No
NL-102-01	Yes	Yes	Yes	No	No	No	No	No
NL-103-01	Yes	No	No	Yes	No	No	Yes	No
NL-104-01	No	No	No	No	No	No	No	No
NL-106-01	No	No	Yes	No	No	No	No	No
NL-107-05	No	Yes	Yes	Yes	Yes	No	No	No
NL-108-01	No	Yes	No	Yes	No	No	No	No
NL-110	Yes	No	No	No	No	No	No	No
NL-111-01	Yes	No	No	Yes	No	No	No	No
NL-112	No	No	No	No	No	No	No	No
NL-113-03	Yes	Yes	Yes	Yes	No	No	No	No
NL-114-01	No	No	No	No	No	No	No	No
NL-115	No	No	No	Yes	Yes	No	No	Yes
NL-116-01	No	Yes	No	No	No	No	No	No
NL-117	Yes	Yes	Yes	No	No	No	No	No
NL-118-01	Yes	No	No	Yes	No	No	No	No
NL-119	No	No	No	No	No	No	No	No
NL-120	Yes	No	No	No	No	No	No	No
NL-121	Yes	Yes	Yes	Yes	No	No	No	No
NL-124	Yes	Yes	No	No	No	No	No	No
NL-125	Yes	Yes	Yes	No	No	No	No	No
NL-126	Yes	Yes	Yes	No	No	No	No	No
NL-127	Yes	Yes	No	No	No	No	No	No
NL-130	Yes	Yes	Yes	No	No	No	No	No
NL-131	Yes	Yes	No	No	No	No	No	No
NL-132	Yes	Yes	No	No	No	No	No	No
NL-133	No	No	No	No	No	No	No	No
NL-134	Yes	Yes	No	No	Yes	No	No	No
NL-136	Yes	No	No	Yes	No	No	No	No
NL-137	Yes	No	No	No	No	No	No	No
NL-138	No	No	Yes	No	No	No	No	No
NL-139	No	No	No	No	Yes	No	No	No
NL-140	No	No	Yes	No	No	No	No	No
NL-144	No	No	Yes	No	No	No	No	No
NL-145	Yes	No	Yes	No	No	No	No	No
NL-146	Yes	Yes	Yes	No	No	No	No	No
NL-147	Yes	No	Yes	No	No	No	No	No
NL-148	No	No	Yes	No	No	No	No	No
NL-149	Yes	Yes	Yes	No	No	No	No	No
NL-151-04	Yes	Yes	No	No	No	No	No	No
NL-152	Yes	Yes	No	No	No	No	No	No
NL-153	No	No	No	No	No	No	No	No
NL-154	Yes	No	Yes	No	No	No	No	No
NL-155	No	Yes	No	No	No	No	No	No
NL-156-03	No	Yes	No	No	No	No	No	No
NL-157-01	No	Yes	Yes	No	No	No	No	No
NL-158-01	No	No	Yes	No	No	No	No	No
NL-159	No	No	No	No	No	No	No	No
NL-160	Yes	No	Yes	No	No	No	No	No
NL-162-01	No	Yes	No	No	No	No	No	No
NL-163-01	Yes	Yes	No	No	No	No	No	No
NL-164-01	Yes	No	Yes	No	No	No	No	No
NL-166	Yes	Yes	No	No	Yes	No	No	No
NL-167-01	Yes	No	Yes	Yes	No	No	No	No
NL-168-01	No	No	No	Yes	No	No	No	No
NL-169-01	No	No	Yes	No	Yes	No	No	No
NL-170-01	Yes	Yes	No	No	No	No	No	No
NL-171-01	Yes	No	No	Yes	Yes	No	No	No
NL-173	Yes	No	No	No	No	No	No	No
NL-175	Yes	Yes	No	No	No	No	No	No
NL-176	Yes	Yes	Yes	No	No	No	No	No
NL-178	No	No	No	No	No	No	No	No
NL-180	No	No	No	Yes	No	No	No	No
NL-181	Yes	Yes	Yes	No	Yes	No	No	No
NL-183	Yes	Yes	Yes	No	No	No	No	No
NL-184	Yes	Yes	Yes	No	No	No	No	No
NL-185	Yes	Yes	Yes	No	No	No	No	No
NL-186	Yes	Yes	No	No	Yes	No	No	No
NL-187	Yes	Yes	No	No	No	No	No	No
NL-190	Yes	No	No	No	No	No	No	No
NL-192	Yes	Yes	No	No	No	No	Yes	No
NL-193	No	Yes	Yes	No	No	No	No	No
