# Supplementary material for: Targeted metagenomics reveals association between severity and pathogen co-detection in infants with respiratory syncytial virus
Source: Nat Commun. 2024 Mar 16;15:2379. doi: 10.1038/s41467-024-46648-3 (PMC10944482; doi:10.1038/s41467-024-46648-3)
Supplement: Supplementary file 6 — Source Data [file 41467_2024_46648_MOESM6_ESM.zip › Source Data/TableS10.csv]

ID	Study	Subgroup	Season	Country	Age_D	Age_M	Age	Sex	GA	Comorbidity	ReSVinet	Severity	Fever	Hospitalisation	ICU_admission	RespSupport	SIMV	Peak_dedup	Peak_duration	HHV_6
ES-001	1	B	2017-18	ES	150	5	3 to <6 mo	F	Term	N	6	Mild	1	0	0	0	0	5.645210966	1	No
ES-002	1	B	2017-18	ES	120	4	3 to <6 mo	M	Term	N	6	Mild	0	0	0	0	0	4.599107634	5	No
ES-003	1	B	2017-18	ES	120	4	3 to <6 mo	M	Term	N	4	Mild	0	0	0	0	0	3.735199548	6	No
ES-004	1	B	2017-18	ES	90	3	<3 mo	F	Term	N	6	Mild	0	0	0	0	0	2.668385917	9	No
ES-005	1	B	2017-18	ES	120	4	3 to <6 mo	F	Term	N	9	Moderate	1	0	0	0	0	4.848380041	3	No
ES-006	1	B	2017-18	ES	60	2	<3 mo	M	Term	N	0	Mild	0	0	0	0	0	5.128130983	1	No
ES-007	1	B	2017-18	ES	120	4	3 to <6 mo	M	Term	N	16	Severe	1	1	1	1	0	5.512105129	4	No
ES-008	1	B	2017-18	ES	60	2	<3 mo	F	Term	N	0	Mild	0	0	0	0	0	1.934498451	6	No
ES-009	1	B	2017-18	ES	60	2	<3 mo	F	Term	N	4	Mild	0	0	0	0	0	5.503606852	2	No
ES-010	1	B	2017-18	ES	90	3	<3 mo	F	Term	N	3	Mild	0	0	0	0	0	2.911157609	7	No
ES-011	1	B	2018-19	ES	330	11	>=6 mo	M	Term	N	8	Moderate	1	NA	NA	NA	NA	4.73712105	4	No
ES-012	1	A	2018-19	ES	330	11	>=6 mo	F	Term	N	3	Mild	0	0	0	0	0	4.300334568	5	No
ES-013	1	A	2018-19	ES	360	12	>=6 mo	F	Term	N	9	Moderate	1	NA	NA	NA	NA	3.093071306	6	No
ES-014	1	A	2018-19	ES	150	5	3 to <6 mo	M	Term	N	5	Mild	1	NA	NA	NA	NA	3.59670703	5	No
ES-015	1	A	2018-19	ES	60	2	<3 mo	M	Term	N	NA	NA	NA	0	0	0	0	4.707433905	NA	No
ES-016	1	A	2018-19	ES	90	3	<3 mo	F	Term	N	5	Mild	0	0	0	0	0	4.838968663	3	No
ES-017	1	B	2018-19	ES	90	3	<3 mo	F	Term	N	5	Mild	0	1	0	0	0	4.816360632	5	No
ES-018	1	A	2018-19	ES	120	4	3 to <6 mo	M	Term	N	NA	NA	NA	0	0	0	0	5.088752526	NA	No
ES-019	1	A	2018-19	ES	90	3	<3 mo	M	Term	N	6	Mild	0	0	0	0	0	4.573393835	6	No
ES-020	1	B	2018-19	ES	60	2	<3 mo	F	Term	N	NA	NA	NA	0	0	0	0	4.898061169	NA	No
ES-021	1	B	2019-20	ES	330	11	>=6 mo	M	Term	N	NA	NA	NA	0	0	0	0	4.843948742	NA	No
ES-022	1	A	2019-20	ES	330	11	>=6 mo	M	Term	N	1	Mild	0	NA	NA	NA	NA	5.613096225	1	No
ES-023	1	A	2019-20	ES	330	11	>=6 mo	F	Term	N	4	Mild	1	0	0	0	0	4.734063384	2	No
ES-024	1	A	2019-20	ES	300	10	>=6 mo	M	Term	N	NA	NA	NA	0	0	0	0	5.516567102	NA	No
ES-025	1	B	2019-20	ES	300	10	>=6 mo	M	Term	N	2	Mild	0	0	0	0	0	5.069260986	2	No
ES-026	1	A	2019-20	ES	300	10	>=6 mo	M	Term	N	4	Mild	1	NA	NA	NA	NA	5.205415503	1	No
ES-027	1	B	2019-20	ES	270	9	>=6 mo	F	Term	N	2	Mild	0	0	0	0	0	5.240693989	3	No
ES-028	1	B	2019-20	ES	270	9	>=6 mo	F	Term	N	8	Moderate	1	0	0	0	0	2.376576957	3	No
ES-029	1	A	2019-20	ES	240	8	>=6 mo	M	Term	N	2	Mild	0	NA	NA	NA	NA	4.723726509	3	No
ES-030	1	A	2019-20	ES	240	8	>=6 mo	M	Term	N	4	Mild	0	0	0	0	0	4.277425832	2	No
ES-031	1	B	2019-20	ES	240	8	>=6 mo	F	Term	N	6	Mild	1	NA	NA	NA	NA	4.509592271	2	No
ES-032	1	B	2019-20	ES	240	8	>=6 mo	M	Term	N	5	Mild	0	NA	NA	NA	NA	5.206007769	5	No
ES-033	1	B	2019-20	ES	240	8	>=6 mo	M	Term	N	NA	NA	NA	0	0	0	0	5.580184562	NA	No
ES-034	1	B	2019-20	ES	210	7	>=6 mo	F	Term	N	5	Mild	1	NA	NA	NA	NA	4.478147871	3	No
ES-035	1	A	2019-20	ES	210	7	>=6 mo	M	Term	N	7	Mild	0	0	0	0	0	3.798926739	0	No
ES-036	1	A	2019-20	ES	210	7	>=6 mo	F	Term	N	1	Mild	0	0	0	0	0	3.09482038	0	No
ES-037	1	A	2019-20	ES	180	6	3 to <6 mo	M	Term	N	3	Mild	1	NA	NA	NA	NA	5.212517862	2	No
ES-038	1	A	2019-20	ES	150	5	3 to <6 mo	M	Term	N	7	Mild	1	0	0	0	0	5.517850147	5	No
ES-039	1	A	2019-20	ES	180	6	3 to <6 mo	M	Term	N	5	Mild	1	NA	NA	NA	NA	4.227218045	4	No
ES-040	1	B	2019-20	ES	180	6	3 to <6 mo	M	Term	N	4	Mild	0	NA	NA	NA	NA	2.152288344	1	No
ES-041	1	A	2019-20	ES	150	5	3 to <6 mo	M	Term	N	8	Moderate	1	NA	NA	NA	NA	4.708760724	2	No
ES-042	1	A	2019-20	ES	150	5	3 to <6 mo	M	Term	N	5	Mild	0	NA	NA	NA	NA	5.056638097	4	No
ES-043	1	A	2019-20	ES	180	6	3 to <6 mo	M	Term	N	4	Mild	0	0	0	0	0	5.012862523	1	No
ES-044	1	B	2019-20	ES	150	5	3 to <6 mo	M	Term	N	NA	NA	NA	0	0	0	0	4.98708503	NA	No
ES-045	1	A	2019-20	ES	180	6	3 to <6 mo	F	Term	N	3	Mild	0	NA	NA	NA	NA	3.730297662	1	No
ES-046	1	B	2019-20	ES	150	5	3 to <6 mo	M	Term	N	3	Mild	0	NA	NA	NA	NA	5.064843442	5	No
ES-047	1	A	2019-20	ES	120	4	3 to <6 mo	M	Term	N	3	Mild	1	0	0	0	0	4.899825972	7	No
ES-048	1	A	2019-20	ES	120	4	3 to <6 mo	F	Term	N	10	Moderate	1	NA	NA	NA	NA	4.860421862	3	No
ES-049	1	B	2019-20	ES	90	3	<3 mo	F	Term	N	2	Mild	0	0	0	0	0	5.085033565	3	No
ES-050	1	B	2019-20	ES	120	4	3 to <6 mo	M	Term	N	5	Mild	0	0	0	0	0	4.10533984	5	No
ES-051	1	B	2019-20	ES	120	4	3 to <6 mo	F	Term	N	5	Mild	1	0	0	0	0	5.314764397	2	No
ES-052	1	A	2019-20	ES	120	4	3 to <6 mo	M	Term	N	2	Mild	0	NA	NA	NA	NA	2.811575006	7	No
ES-053	2	A	2018-19	ES	60	2	<3 mo	F	Term	N	8	Moderate	1	1	0	1	0	4.491039356	3	No
ES-054	2	A	2018-19	ES	60	2	<3 mo	M	Term	N	6	Mild	0	1	0	0	0	4.726180942	3	No
ES-055	2	A	2018-19	ES	90	3	<3 mo	M	Term	N	7	Mild	0	1	0	0	0	4.283708189	3	No
ES-056	2	B	2018-19	ES	120	4	3 to <6 mo	F	Term	N	13	Moderate	1	1	0	1	0	4.019573202	7	No
ES-057	2	B	2018-19	ES	60	2	<3 mo	M	Term	N	8	Moderate	1	1	0	1	0	3.903198547	4	No
ES-058	2	A	2018-19	ES	30	1	<3 mo	M	Term	N	15	Severe	0	1	1	1	1	3.777354313	3	No
ES-059	2	A	2018-19	ES	120	4	3 to <6 mo	F	Term	N	11	Moderate	1	1	0	0	0	4.219846386	7	No
ES-060	2	A	2018-19	ES	90	3	<3 mo	F	Term	N	9	Moderate	1	1	0	0	0	4.973294147	3	No
ES-061	2	A	2019-20	ES	210	7	>=6 mo	M	Term	N	5	Mild	0	1	0	0	0	3.294906911	4	No
ES-062	2	B	2019-20	ES	360	12	>=6 mo	F	Term	N	3	Mild	0	0	0	0	0	4.301095135	4	No
ES-063	2	B	2019-20	ES	330	11	>=6 mo	F	Term	N	12	Moderate	1	1	1	1	0	4.335136825	5	No
ES-064	2	A	2019-20	ES	90	3	<3 mo	M	Term	N	11	Moderate	1	1	0	0	0	4.844402612	2	No
ES-065	2	A	2019-20	ES	210	7	>=6 mo	F	Term	N	8	Moderate	1	0	0	0	0	3.949048292	7	No
ES-066	2	B	2019-20	ES	330	11	>=6 mo	F	Term	N	7	Mild	1	0	0	0	0	4.897242103	2	No
ES-067	2	A	2019-20	ES	90	3	<3 mo	M	Preterm	Y	17	Severe	1	1	1	1	1	4.9598329	6	No
ES-068	2	A	2019-20	ES	60	2	<3 mo	F	Term	N	7	Mild	0	1	0	1	0	2.562292864	8	No
ES-069	2	A	2019-20	ES	300	10	>=6 mo	F	Preterm	Y	8	Moderate	1	1	0	1	0	4.125643892	2	No
ES-070	2	B	2019-20	ES	240	8	>=6 mo	F	Term	N	2	Mild	0	0	0	0	0	3.872971631	3	No
ES-071	2	A	2019-20	ES	60	2	<3 mo	M	Term	N	7	Mild	1	1	0	1	0	2.285557309	3	No
ES-072	2	B	2018-19	ES	90	3	<3 mo	F	Term	N	12	Moderate	1	1	0	1	0	4.978427049	3	No
ES-073	2	B	2018-19	ES	30	1	<3 mo	F	Term	N	13	Moderate	1	1	0	1	1	3.959804317	5	No
ES-074	2	A	2019-20	ES	360	12	>=6 mo	M	Preterm	Y	10	Moderate	1	1	0	1	0	4.606564074	4	No
ES-075	2	A	2019-20	ES	360	12	>=6 mo	M	Preterm	Y	10	Moderate	1	1	0	1	0	4.226419449	6	No
ES-076	2	A	2019-20	ES	90	3	<3 mo	M	Term	Y	8	Moderate	0	1	0	1	0	4.209702632	3	No
ES-077	2	A	2019-20	ES	90	3	<3 mo	F	Term	N	8	Moderate	1	1	0	1	0	3.741624258	5	No
GB-001	2	B	2018-19	GB	330	11	>=6 mo	F	Term	N	1	Mild	0	0	0	NA	NA	3.286231854	2	No
GB-002	2	B	2018-19	GB	30	1	<3 mo	M	Term	N	18	Severe	0	1	0	1	1	4.117735179	7	No
GB-003	2	B	2018-19	GB	90	3	<3 mo	M	Preterm	Y	18	Severe	0	1	0	1	1	3.163161375	5	No
GB-004	2	B	2018-19	GB	30	1	<3 mo	M	Term	N	18	Severe	0	1	0	1	1	4.999748036	5	No
GB-005	2	A	2018-19	GB	60	2	<3 mo	F	Preterm	Y	7	Mild	0	1	0	1	0	3.853576544	7	No
GB-006	2	A	2018-19	GB	60	2	<3 mo	M	Preterm	Y	17	Severe	0	1	0	1	1	5.449097164	4	No
GB-007	2	B	2018-19	GB	60	2	<3 mo	M	Term	N	1	Mild	0	0	0	NA	NA	5.308643369	1	Yes
GB-008	2	B	2018-19	GB	90	3	<3 mo	M	Term	N	10	Moderate	0	1	0	1	0	3.94319763	4	No
GB-009	2	A	2018-19	GB	30	1	<3 mo	M	Term	N	4	Mild	1	0	0	NA	NA	4.193903403	2	No
GB-010	2	A	2018-19	GB	150	5	3 to <6 mo	M	Term	N	4	Mild	1	0	0	NA	NA	5.142154733	3	No
GB-011	1	B	2018-19	GB	210	7	>=6 mo	M	Term	N	7	Mild	1	0	0	0	0	4.87398868	5	No
GB-012	1	B	2018-19	GB	120	4	3 to <6 mo	M	Term	N	1	Mild	0	0	0	0	0	2.668385917	7	No
GB-013	1	B	2018-19	GB	300	10	>=6 mo	M	Term	N	2	Mild	0	0	0	0	0	4.209059034	4	No
GB-014	1	B	2018-19	GB	180	6	3 to <6 mo	F	Term	N	4	Mild	1	0	0	0	0	5.270534435	5	No
GB-015	1	A	2018-19	GB	90	3	<3 mo	M	Term	N	2	Mild	0	NA	NA	NA	NA	4.98311638	4	No
GB-016	1	B	2019-20	GB	210	7	>=6 mo	M	Term	N	1	Mild	0	0	0	0	0	3.657055853	5	No
GB-017	1	B	2018-19	GB	360	12	>=6 mo	M	Term	N	5	Mild	0	0	0	0	0	1.851258349	3	No
GB-018	1	B	2019-20	GB	360	12	>=6 mo	M	Term	N	4	Mild	1	0	0	0	0	3.308137379	3	No
GB-019	1	B	2019-20	GB	180	6	3 to <6 mo	F	Term	N	0	Mild	0	NA	NA	NA	NA	2.330413773	0	No
GB-020	1	A	2019-20	GB	120	4	3 to <6 mo	M	Term	N	0	Mild	0	0	0	0	0	5.2925551	1	No
GB-021	1	B	2019-20	GB	120	4	3 to <6 mo	M	Term	N	3	Mild	0	0	0	0	0	4.196424914	3	No
GB-022	1	B	2019-20	GB	90	3	<3 mo	F	Term	N	1	Mild	0	0	0	0	0	5.396375471	9	No
GB-023	1	B	2019-20	GB	180	6	3 to <6 mo	F	Term	N	2	Mild	0	0	0	0	0	3.843170465	4	No
GB-024	1	B	2019-20	GB	150	5	3 to <6 mo	M	Term	N	1	Mild	0	NA	NA	NA	NA	4.159507037	4	No
GB-025	1	A	2019-20	GB	180	6	3 to <6 mo	M	Term	N	4	Mild	0	0	0	0	0	5.137496532	3	No
GB-026	1	A	2019-20	GB	180	6	3 to <6 mo	M	Term	N	0	Mild	0	0	0	0	0	2.457881897	8	No
GB-027	1	A	2019-20	GB	210	7	>=6 mo	F	Term	N	1	Mild	0	0	0	0	0	4.134336511	8	No
GB-028	1	A	2019-20	GB	120	4	3 to <6 mo	M	Term	N	1	Mild	0	0	0	0	0	3.902709813	3	No
GB-029	1	A	2018-19	GB	NA	NA	NA	NA	NA	N	1	Mild	0	0	0	0	0	2.586587305	7	No
GB-030	1	A	2019-20	GB	150	5	3 to <6 mo	M	Term	N	6	Mild	0	1	0	NA	NA	4.523343192	5	No
GB-031	1	A	2019-20	GB	60	2	<3 mo	F	Term	N	13	Moderate	0	1	0	1	0	2.814247596	6	No
GB-032	1	B	2019-20	GB	60	2	<3 mo	F	Term	N	2	Mild	0	0	0	0	0	4.033262876	5	No
GB-033	1	B	2018-19	GB	240	8	>=6 mo	F	Term	N	3	Mild	0	0	0	0	0	2.973127854	5	No
GB-034	1	B	2019-20	GB	150	5	3 to <6 mo	F	Term	N	5	Mild	0	0	0	0	0	5.336481748	3	No
GB-035	1	A	2018-19	GB	150	5	3 to <6 mo	M	Term	N	4	Mild	0	0	0	0	0	2.57634135	5	No
GB-036	1	B	2018-19	GB	120	4	3 to <6 mo	M	Term	N	3	Mild	0	0	0	0	0	5.26173617	4	No
GB-037	1	B	2019-20	GB	240	8	>=6 mo	F	Term	N	8	Moderate	1	0	0	0	0	5.16614582	5	No
GB-038	1	B	2018-19	GB	270	9	>=6 mo	M	Term	N	2	Mild	1	0	0	0	0	1.176091259	8	No
GB-039	1	B	2018-19	GB	240	8	>=6 mo	M	Term	N	2	Mild	0	0	0	0	0	3.508664363	3	No
GB-040	1	A	2019-20	GB	240	8	>=6 mo	M	Term	N	3	Mild	0	0	0	0	0	4.95223045	4	No
GB-041	2	B	2018-19	GB	150	5	3 to <6 mo	F	Term	N	4	Mild	0	1	0	0	0	4.922076385	3	No
GB-042	2	A	2019-20	GB	30	1	<3 mo	M	Term	N	10	Moderate	0	1	0	0	0	4.34271869	4	No
GB-043	2	A	2019-20	GB	270	9	>=6 mo	M	Term	N	5	Mild	1	0	0	0	0	5.021362982	3	No
GB-044	2	A	2018-19	GB	210	7	>=6 mo	M	Term	N	9	Moderate	1	1	0	1	0	4.730572343	3	No
GB-045	2	A	2018-19	GB	270	9	>=6 mo	M	Term	N	6	Mild	1	1	0	0	0	5.113659298	3	No
GB-046	2	A	2018-19	GB	210	7	>=6 mo	F	Term	N	12	Moderate	0	1	0	1	0	3.486146997	3	No
GB-047	2	B	2019-20	GB	180	6	3 to <6 mo	F	Term	N	10	Moderate	1	0	0	0	0	4.437036719	3	No
GB-049	2	A	2019-20	GB	240	8	>=6 mo	F	Term	N	8	Moderate	1	1	0	0	0	5.184810633	3	No
GB-050	2	B	2018-19	GB	60	2	<3 mo	M	Term	N	8	Moderate	0	1	0	0	0	3.874075745	5	No
GB-051	2	A	2018-19	GB	360	12	>=6 mo	F	Term	N	6	Mild	1	0	0	0	0	4.632183874	2	No
GB-052	2	B	2018-19	GB	90	3	<3 mo	F	Term	N	10	Moderate	0	1	0	1	0	4.496071276	5	No
GB-053	2	A	2018-19	GB	120	4	3 to <6 mo	M	Preterm	Y	18	Severe	0	1	1	1	1	3.882979654	4	No
GB-054	2	A	2017-18	GB	60	2	<3 mo	F	Preterm	Y	16	Severe	0	1	1	1	1	4.13309161	3	No
GB-055	2	A	2018-19	GB	60	2	<3 mo	F	Term	N	14	Severe	0	1	0	1	0	2.979092901	4	No
GB-056	2	B	2018-19	GB	30	1	<3 mo	M	Term	N	11	Moderate	0	1	0	1	0	4.028001579	5	No
GB-057	2	B	2017-18	GB	90	3	<3 mo	F	Term	N	13	Moderate	1	1	0	1	0	4.444294678	7	No
GB-058	2	B	2019-20	GB	30	1	<3 mo	F	Preterm	Y	18	Severe	0	1	1	1	1	5.007606972	3	No
GB-059	2	A	2018-19	GB	270	9	>=6 mo	F	Term	N	10	Moderate	1	1	0	1	0	4.548671894	6	No
GB-060	2	A	2018-19	GB	150	5	3 to <6 mo	M	Term	N	8	Moderate	0	1	0	1	0	2.80685803	3	No
GB-061	2	A	2019-20	GB	150	5	3 to <6 mo	F	Term	N	5	Mild	0	1	0	1	0	3.237543738	4	No
GB-062	2	A	2019-20	GB	90	3	<3 mo	F	Term	N	7	Mild	0	1	0	1	0	4.707910666	3	No
GB-063	2	A	2019-20	GB	330	11	>=6 mo	M	Term	N	5	Mild	0	0	0	0	0	5.047765363	4	No
GB-064	2	A	2019-20	GB	60	2	<3 mo	M	Term	N	8	Moderate	0	1	0	1	0	2.365487985	2	No
GB-065	2	A	2019-20	GB	210	7	>=6 mo	F	Term	N	NA	NA	NA	0	0	0	0	5.334435655	2	No
GB-066	2	B	2018-19	GB	150	5	3 to <6 mo	M	Term	N	10	Moderate	0	1	0	0	0	5.387962575	4	No
GB-067	2	NA	2018-19	GB	240	8	>=6 mo	M	Term	N	7	Mild	0	1	0	0	0	4.651054993	5	No
GB-068	2	B	2018-19	GB	270	9	>=6 mo	F	Preterm	Y	11	Moderate	0	1	1	1	0	4.508623974	5	Yes
GB-069	2	B	2018-19	GB	360	12	>=6 mo	M	Preterm	Y	17	Severe	1	1	1	1	1	4.140539467	4	No
GB-070	2	A	2018-19	GB	300	10	>=6 mo	M	Term	N	3	Mild	0	1	0	0	0	3.984617313	4	No
GB-071	2	B	2018-19	GB	120	4	3 to <6 mo	M	Term	N	3	Mild	0	0	0	0	0	3.657342737	5	No
GB-072	2	B	2018-19	GB	330	11	>=6 mo	F	Term	N	NA	NA	NA	0	0	0	0	5.460410679	4	No
GB-073	2	B	2018-19	GB	240	8	>=6 mo	M	Term	N	11	Moderate	1	1	0	1	0	3.066325925	5	No
GB-074	2	B	2019-20	GB	60	2	<3 mo	M	Term	N	4	Mild	0	0	0	0	0	2.691081492	2	No
GB-075	2	A	2018-19	GB	150	5	3 to <6 mo	F	Term	N	6	Mild	0	0	0	NA	NA	4.76887479	2	No
GB-076	2	B	2018-19	GB	120	4	3 to <6 mo	F	Term	N	12	Moderate	0	1	0	1	0	4.849271962	4	No
GB-077	2	A	2018-19	GB	60	2	<3 mo	F	Term	N	18	Severe	0	1	1	1	1	2.844477176	4	No
GB-078	2	A	2018-19	GB	30	1	<3 mo	M	Term	N	5	Mild	0	1	0	1	0	4.817333949	3	No
GB-079	2	B	2018-19	GB	90	3	<3 mo	F	Term	N	10	Moderate	0	1	0	1	0	4.219558332	5	No
GB-080	2	A	2018-19	GB	210	7	>=6 mo	M	Term	N	9	Moderate	0	1	0	1	0	4.858669511	5	Yes
GB-081	2	B	2018-19	GB	90	3	<3 mo	M	Term	N	10	Moderate	1	1	0	0	0	4.479891883	5	No
GB-082	2	A	2018-19	GB	270	9	>=6 mo	M	Term	N	8	Moderate	1	1	0	0	0	5.552831198	4	No
GB-083	2	A	2018-19	GB	30	1	<3 mo	M	Term	N	8	Moderate	0	1	0	1	0	4.548266545	5	No
GB-084	2	A	2019-20	GB	270	9	>=6 mo	F	Term	N	1	Mild	0	0	0	0	0	5.036165614	3	No
GB-085	2	A	2018-19	GB	270	9	>=6 mo	F	Term	N	7	Mild	1	1	0	0	0	2.670245853	3	No
GB-086	2	B	2019-20	GB	180	6	3 to <6 mo	F	Term	N	2	Mild	0	0	0	0	0	2.920645001	3	No
GB-087	2	A	2018-19	GB	120	4	3 to <6 mo	M	Term	N	15	Severe	0	1	1	1	1	4.653839375	3	No
GB-088	2	B	2018-19	GB	30	1	<3 mo	F	Term	N	15	Severe	0	1	1	1	0	2.505149978	6	No
GB-089	2	A	2018-19	GB	60	2	<3 mo	M	Term	N	9	Moderate	1	1	0	0	0	5.08920544	4	No
GB-090	2	A	2018-19	GB	30	1	<3 mo	F	Term	N	4	Mild	0	1	0	1	0	4.347778717	5	No
GB-091	2	A	2018-19	GB	150	5	3 to <6 mo	M	Term	N	3	Mild	0	1	0	1	0	4.671006131	5	No
GB-092	2	A	2018-19	GB	330	11	>=6 mo	M	Term	Y	12	Moderate	0	1	0	1	0	3.824841472	7	No
GB-093	2	B	2018-19	GB	30	1	<3 mo	M	Term	N	3	Mild	0	1	0	1	0	4.242839469	3	No
GB-094	2	B	2018-19	GB	240	8	>=6 mo	M	Term	N	8	Moderate	0	1	0	1	0	2.597695186	2	No
GB-095	2	B	2019-20	GB	300	10	>=6 mo	M	Term	N	4	Mild	1	1	0	0	0	3.560384923	3	No
GB-096	2	B	2018-19	GB	60	2	<3 mo	M	Term	N	3	Mild	0	1	0	0	0	3.22297645	3	No
GB-097	2	B	2019-20	GB	180	6	3 to <6 mo	F	Term	N	5	Mild	0	0	0	0	0	4.688455418	3	No
GB-098	2	A	2018-19	GB	150	5	3 to <6 mo	M	Term	N	12	Moderate	1	1	0	1	0	3.694780636	6	No
GB-099	2	A	2018-19	GB	330	11	>=6 mo	M	Preterm	Y	10	Moderate	0	1	0	1	0	4.944803339	3	No
GB-100	2	B	2018-19	GB	270	9	>=6 mo	M	Preterm	Y	8	Moderate	0	1	0	1	0	5.21193708	3	No
GB-101	2	A	2017-18	GB	180	6	3 to <6 mo	F	Term	N	13	Moderate	0	1	1	1	0	4.865038796	3	No
GB-102	2	A	2019-20	GB	270	9	>=6 mo	F	Term	N	2	Mild	0	0	0	0	0	3.968949681	3	No
GB-103	2	A	2019-20	GB	300	10	>=6 mo	F	Term	N	1	Mild	0	0	0	0	0	2.665580991	2	No
GB-104	2	A	2018-19	GB	180	6	3 to <6 mo	F	Term	N	7	Mild	1	1	0	0	0	4.83127453	5	No
GB-105	2	B	2018-19	GB	90	3	<3 mo	F	Term	Y	7	Mild	0	1	0	1	0	4.5834255	2	No
GB-106	2	A	2018-19	GB	300	10	>=6 mo	M	Term	N	6	Mild	0	1	0	0	0	5.104726044	3	No
GB-107	2	A	2019-20	GB	150	5	3 to <6 mo	F	Term	N	5	Mild	0	1	0	1	0	4.266184642	3	No
GB-108	2	A	2018-19	GB	270	9	>=6 mo	F	Term	N	10	Moderate	1	1	0	1	0	5.377235199	4	No
GB-109	2	B	2017-18	GB	120	4	3 to <6 mo	F	Preterm	Y	14	Severe	1	1	0	1	0	5.385422151	9	No
GB-110	2	A	2019-20	GB	150	5	3 to <6 mo	M	Term	N	3	Mild	0	0	0	0	0	4.027471927	3	No
GB-111	2	B	2018-19	GB	300	10	>=6 mo	M	Term	N	6	Mild	0	0	0	NA	NA	4.75591295	4	No
GB-112	2	A	2017-18	GB	90	3	<3 mo	F	Term	N	11	Moderate	0	1	0	1	0	5.468843384	4	No
GB-113	2	B	2019-20	GB	360	12	>=6 mo	F	Term	N	3	Mild	0	0	0	0	0	5.181877873	1	No
GB-114	2	A	2019-20	GB	300	10	>=6 mo	M	Term	N	4	Mild	1	0	0	0	0	3.008174184	3	No
GB-115	2	B	2019-20	GB	NA	NA	NA	NA	NA	NA	NA	NA	NA	NA	NA	NA	NA	4.647079641	NA	No
GB-116	2	B	2018-19	GB	60	2	<3 mo	M	Term	N	12	Moderate	0	1	0	1	0	3.552546548	2	No
GB-117	2	A	2019-20	GB	60	2	<3 mo	F	Term	N	6	Mild	0	1	0	1	0	5.328075695	4	No
GB-118	2	B	2018-19	GB	90	3	<3 mo	F	Term	N	14	Severe	0	1	0	1	0	4.315256425	6	No
GB-119	2	A	2018-19	GB	210	7	>=6 mo	M	Term	N	9	Moderate	0	1	0	0	0	4.304382802	4	No
GB-120	2	B	2019-20	GB	180	6	3 to <6 mo	M	Term	N	2	Mild	0	0	0	0	0	2.041392685	2	No
GB-121	2	B	2018-19	GB	90	3	<3 mo	M	Term	N	12	Moderate	0	1	0	1	0	3.775173385	5	No
GB-122	2	A	2019-20	GB	300	10	>=6 mo	F	Term	N	1	Mild	1	0	0	0	0	4.741789567	4	No
GB-123	2	A	2018-19	GB	60	2	<3 mo	F	Preterm	Y	7	Mild	0	1	0	0	0	3.74390155	5	No
GB-124	2	B	2018-19	GB	270	9	>=6 mo	F	Preterm	Y	5	Mild	0	1	0	0	0	5.186535391	3	No
GB-125	2	B	2019-20	GB	270	9	>=6 mo	F	Term	N	7	Mild	0	1	0	1	0	3.99193455	3	No
GB-126	2	B	2018-19	GB	90	3	<3 mo	F	Preterm	Y	18	Severe	0	1	1	1	1	3.901621764	3	No
GB-127	2	B	2018-19	GB	60	2	<3 mo	M	Term	N	NA	NA	NA	1	0	0	0	4.679555077	3	No
GB-128	2	B	2018-19	GB	60	2	<3 mo	M	Term	N	12	Moderate	0	1	0	1	0	2.068185862	7	No
GB-129	2	A	2018-19	GB	120	4	3 to <6 mo	M	Preterm	Y	14	Severe	1	1	0	1	0	3.739730529	6	No
GB-130	2	B	2018-19	GB	30	1	<3 mo	F	Term	N	11	Moderate	0	1	0	1	0	4.065841034	4	No
GB-131	2	B	2018-19	GB	90	3	<3 mo	M	Term	N	16	Severe	1	1	1	1	1	4.561780928	7	No
GB-132	2	A	2018-19	GB	60	2	<3 mo	F	Term	N	12	Moderate	0	1	0	1	0	4.025756315	5	No
GB-133	2	B	2019-20	GB	30	1	<3 mo	F	Term	N	5	Mild	0	1	1	1	0	4.567908183	6	No
GB-134	2	A	2019-20	GB	150	5	3 to <6 mo	M	Term	N	0	Mild	0	0	0	0	0	4.830274221	3	No
GB-135	2	B	2018-19	GB	120	4	3 to <6 mo	F	Term	N	NA	NA	NA	0	0	0	0	4.266607954	2	No
GB-136	2	A	2018-19	GB	120	4	3 to <6 mo	F	Term	N	12	Moderate	0	1	1	1	0	5.069575605	2	No
GB-137	2	A	2018-19	GB	330	11	>=6 mo	M	Term	N	7	Mild	1	1	0	0	0	4.941387189	3	No
GB-138	2	B	2019-20	GB	180	6	3 to <6 mo	M	Term	N	NA	NA	NA	0	0	0	0	4.835551068	2	No
GB-139	2	A	2017-18	GB	180	6	3 to <6 mo	F	Term	N	8	Moderate	1	1	0	0	0	3.690107439	6	No
GB-140	2	B	2019-20	GB	30	1	<3 mo	F	Preterm	Y	18	Severe	0	1	1	1	1	5.309751497	4	No
GB-141	2	NA	2018-19	GB	210	7	>=6 mo	F	Term	N	10	Moderate	1	1	0	1	0	4.048169799	3	No
GB-142	2	A	2018-19	GB	150	5	3 to <6 mo	M	Term	N	8	Moderate	0	1	0	1	0	4.086822357	4	No
GB-143	2	A	2019-20	GB	300	10	>=6 mo	M	Term	N	10	Moderate	1	1	0	1	0	4.91349596	NA	No
GB-144	2	A	2019-20	GB	210	7	>=6 mo	F	Term	Y	6	Mild	0	1	0	1	0	4.282214133	7	No
GB-145	2	A	2019-20	GB	150	5	3 to <6 mo	F	Term	N	5	Mild	0	1	0	0	0	1.892094603	7	No
GB-146	2	A	2019-20	GB	180	6	3 to <6 mo	M	Term	N	10	Moderate	0	1	0	1	0	4.996975489	3	No
GB-147	2	B	2019-20	GB	60	2	<3 mo	M	Term	Y	13	Moderate	0	1	1	1	0	1.897627091	8	No
GB-148	2	A	2019-20	GB	180	6	3 to <6 mo	M	Term	N	14	Severe	1	1	0	NA	NA	3.558948446	5	No
GB-149	2	A	2019-20	GB	90	3	<3 mo	F	Term	N	14	Severe	1	1	0	1	0	3.675411694	5	No
GB-150	2	A	2019-20	GB	240	8	>=6 mo	F	Term	N	9	Moderate	1	1	0	1	0	4.032417279	4	No
GB-151	2	A	2019-20	GB	90	3	<3 mo	M	Term	N	6	Mild	1	1	0	1	0	4.376485709	7	No
GB-152	2	B	2019-20	GB	150	5	3 to <6 mo	M	Term	N	9	Moderate	0	1	0	0	0	4.405482963	4	No
GB-153	2	B	2019-20	GB	150	5	3 to <6 mo	M	Term	N	13	Moderate	1	1	1	1	1	4.80798127	6	No
GB-154	2	A	2019-20	GB	30	1	<3 mo	F	Term	N	8	Moderate	0	1	0	1	0	3.368286885	7	No
GB-155	2	B	2019-20	GB	120	4	3 to <6 mo	M	Term	N	7	Mild	0	1	0	0	0	4.917227094	6	No
GB-157	2	B	2019-20	GB	60	2	<3 mo	F	Term	Y	5	Mild	0	0	0	0	0	4.681214093	4	No
GB-158	2	A	2019-20	GB	240	8	>=6 mo	M	Term	N	6	Mild	1	1	0	0	0	4.357038667	4	No
GB-159	2	B	2019-20	GB	240	8	>=6 mo	F	Term	N	5	Mild	0	0	0	0	0	5.22818213	5	No
GB-160	2	A	2019-20	GB	30	1	<3 mo	M	Term	N	8	Moderate	0	1	0	1	0	1.72427587	8	No
GB-161	2	A	2019-20	GB	180	6	3 to <6 mo	M	Term	N	7	Mild	0	1	0	1	0	4.188816031	4	No
GB-162	2	A	2019-20	GB	60	2	<3 mo	M	Term	N	7	Mild	0	1	1	1	1	4.649510099	6	No
GB-163	2	A	2019-20	GB	60	2	<3 mo	M	Term	N	11	Moderate	1	1	0	1	0	0.698970004	5	No
GB-164	2	A	2019-20	GB	120	4	3 to <6 mo	F	Term	N	13	Moderate	1	1	1	1	1	4.762701065	5	No
GB-165	2	A	2019-20	GB	60	2	<3 mo	M	Term	N	14	Severe	0	1	1	1	1	3.860876796	4	No
GB-166	2	A	2019-20	GB	90	3	<3 mo	M	Term	N	12	Moderate	0	1	0	1	0	3.860218185	2	No
GB-167	2	A	2019-20	GB	120	4	3 to <6 mo	M	Term	N	10	Moderate	0	1	0	1	0	4.830999034	NA	No
GB-168	2	A	2019-20	GB	60	2	<3 mo	M	Term	N	14	Severe	0	1	0	1	0	3.917137753	6	No
GB-169	2	A	2019-20	GB	60	2	<3 mo	M	Term	N	10	Moderate	0	1	0	1	0	3.923088515	4	No
NL-001	1	B	2017-18	NL	60	2	<3 mo	M	Term	N	6	Mild	0	0	0	0	0	4.532333891	1	No
NL-002	1	B	2017-18	NL	60	2	<3 mo	M	Term	N	11	Moderate	1	1	0	1	0	4.039295118	5	No
NL-003	1	A	2017-18	NL	60	2	<3 mo	F	Term	N	6	Mild	0	0	0	0	0	2.096910013	4	No
NL-004	1	B	2018-19	NL	330	11	>=6 mo	M	Term	N	3	Mild	1	0	0	0	0	5.211232706	1	No
NL-005	1	B	2018-19	NL	330	11	>=6 mo	F	Term	N	9	Moderate	1	0	0	0	0	4.301659267	3	No
NL-006	1	B	2018-19	NL	330	11	>=6 mo	M	Term	N	8	Moderate	1	0	0	0	0	4.649519833	4	No
NL-007	1	B	2018-19	NL	300	10	>=6 mo	M	Term	N	4	Mild	1	0	0	0	0	4.09635376	4	No
NL-008	1	B	2018-19	NL	300	10	>=6 mo	M	Term	N	5	Mild	1	NA	NA	NA	NA	4.935466958	4	No
NL-009	1	B	2018-19	NL	300	10	>=6 mo	M	Term	N	7	Mild	1	NA	NA	NA	NA	4.586294676	1	No
NL-010	1	B	2018-19	NL	270	9	>=6 mo	M	Term	N	3	Mild	0	NA	NA	NA	NA	4.380609163	7	No
NL-011	1	B	2018-19	NL	270	9	>=6 mo	M	Term	N	2	Mild	0	0	0	0	0	4.530609458	4	No
NL-012	1	B	2018-19	NL	300	10	>=6 mo	F	Term	N	5	Mild	1	0	0	0	0	2.770852012	3	No
NL-014	1	A	2018-19	NL	270	9	>=6 mo	F	Term	N	4	Mild	0	0	0	0	0	4.36496352	5	No
NL-015	1	B	2018-19	NL	240	8	>=6 mo	F	Term	N	4	Mild	0	0	0	0	0	1.361727836	3	No
NL-016	1	B	2018-19	NL	240	8	>=6 mo	F	Term	N	6	Mild	0	NA	NA	NA	NA	1.826074803	3	No
NL-017	1	B	2018-19	NL	210	7	>=6 mo	F	Term	N	4	Mild	0	0	0	0	0	3.192567453	1	No
NL-018	1	A	2018-19	NL	150	5	3 to <6 mo	M	Term	N	3	Mild	1	0	0	0	0	3.436639632	2	No
NL-019	1	B	2018-19	NL	150	5	3 to <6 mo	M	Term	N	6	Mild	1	0	0	0	0	4.498227823	3	No
NL-020	1	B	2018-19	NL	150	5	3 to <6 mo	F	Term	N	7	Mild	1	0	0	0	0	5.056046844	2	No
NL-021	1	A	2018-19	NL	60	2	<3 mo	M	Term	N	5	Mild	0	0	0	0	0	4.276921132	1	No
NL-022	1	A	2019-20	NL	360	12	>=6 mo	F	Term	N	5	Mild	1	NA	NA	NA	NA	4.6894243	3	No
NL-023	1	B	2018-19	NL	60	2	<3 mo	F	Term	N	8	Moderate	1	NA	NA	NA	NA	4.466511738	3	No
NL-024	1	A	2019-20	NL	360	12	>=6 mo	F	Term	N	5	Mild	0	0	0	0	0	5.34658571	4	No
NL-025	1	A	2019-20	NL	360	12	>=6 mo	F	Term	N	6	Mild	0	0	0	0	0	2.820857989	5	No
NL-026	1	A	2019-20	NL	360	12	>=6 mo	F	Term	N	9	Moderate	1	0	0	0	0	4.348324338	5	No
NL-027	1	A	2019-20	NL	330	11	>=6 mo	M	Term	N	6	Mild	1	0	0	0	0	3.706803097	4	No
NL-028	1	A	2019-20	NL	330	11	>=6 mo	M	Term	N	7	Mild	1	0	0	0	0	5.429498733	5	No
NL-029	1	A	2019-20	NL	300	10	>=6 mo	F	Term	N	6	Mild	1	0	0	0	0	3.881042108	3	No
NL-030	1	A	2019-20	NL	330	11	>=6 mo	M	Term	N	5	Mild	0	0	0	0	0	3.013679697	3	No
NL-031	1	A	2019-20	NL	330	11	>=6 mo	F	Term	N	6	Mild	1	0	0	0	0	3.85672889	4	No
NL-032	1	A	2019-20	NL	300	10	>=6 mo	F	Term	N	5	Mild	1	0	0	0	0	4.147367108	3	No
NL-033	1	A	2019-20	NL	300	10	>=6 mo	M	Term	N	7	Mild	1	1	0	NA	NA	4.74561342	3	No
NL-034	1	A	2019-20	NL	330	11	>=6 mo	F	Term	N	4	Mild	0	0	0	0	0	2.740362689	6	No
NL-035	1	B	2019-20	NL	300	10	>=6 mo	F	Term	N	5	Mild	0	0	0	0	0	4.776657607	3	No
NL-036	1	B	2019-20	NL	300	10	>=6 mo	M	Term	N	7	Mild	1	0	0	0	0	5.48632136	3	No
NL-037	1	A	2019-20	NL	270	9	>=6 mo	M	Term	N	5	Mild	1	0	0	0	0	4.960218595	4	No
NL-038	1	A	2019-20	NL	270	9	>=6 mo	M	Term	N	4	Mild	0	0	0	0	0	3.406199424	5	No
NL-039	1	A	2019-20	NL	300	10	>=6 mo	F	Term	N	6	Mild	0	0	0	0	0	4.176120211	3	No
NL-040	1	A	2019-20	NL	300	10	>=6 mo	F	Term	N	7	Mild	1	0	0	0	0	4.182043546	4	No
NL-041	1	A	2019-20	NL	240	8	>=6 mo	F	Term	N	6	Mild	0	0	0	0	0	4.530045938	3	No
NL-042	1	A	2019-20	NL	240	8	>=6 mo	F	Term	N	3	Mild	0	0	0	0	0	4.015485498	5	No
NL-043	1	A	2019-20	NL	240	8	>=6 mo	F	Term	N	7	Mild	1	0	0	0	0	4.189546457	2	No
NL-044	1	A	2019-20	NL	240	8	>=6 mo	F	NA	N	7	Mild	1	1	0	NA	NA	3.334654767	4	No
NL-045	1	A	2019-20	NL	180	6	3 to <6 mo	F	Term	N	6	Mild	1	0	0	0	0	4.945168119	7	No
NL-046	1	B	2019-20	NL	210	7	>=6 mo	M	Term	N	8	Moderate	1	0	0	0	0	4.856855717	1	No
NL-048	1	A	2019-20	NL	210	7	>=6 mo	F	Term	N	5	Mild	0	0	0	0	0	3.633266411	3	No
NL-049	1	A	2019-20	NL	180	6	3 to <6 mo	F	Term	N	6	Mild	1	0	0	0	0	4.974893777	2	No
NL-050	1	A	2019-20	NL	180	6	3 to <6 mo	F	Term	N	4	Mild	0	NA	NA	NA	NA	1.963787827	9	No
NL-051	1	A	2019-20	NL	180	6	3 to <6 mo	M	Term	N	4	Mild	0	0	0	0	0	5.069479393	3	No
NL-052	1	A	2019-20	NL	150	5	3 to <6 mo	F	Term	N	5	Mild	0	0	0	0	0	4.968749048	3	No
NL-053	1	A	2019-20	NL	180	6	3 to <6 mo	F	Term	N	5	Mild	0	0	0	0	0	4.608033697	3	No
NL-054	1	A	2019-20	NL	120	4	3 to <6 mo	M	Term	N	4	Mild	0	0	0	0	0	3.912487761	1	No
NL-055	1	NA	2019-20	NL	150	5	3 to <6 mo	F	Term	N	4	Mild	0	0	0	0	0	2.613841822	2	No
NL-056	1	A	2019-20	NL	150	5	3 to <6 mo	F	Term	N	4	Mild	0	0	0	0	0	5.761516642	2	No
NL-057	1	B	2019-20	NL	150	5	3 to <6 mo	F	Term	N	4	Mild	0	0	0	0	0	5.01158313	3	No
NL-058	1	A	2019-20	NL	120	4	3 to <6 mo	F	NA	N	5	Mild	0	0	0	0	0	4.604009932	5	No
NL-059	1	A	2019-20	NL	90	3	<3 mo	M	NA	N	8	Moderate	1	0	0	0	0	5.468069529	4	No
NL-060	1	A	2019-20	NL	60	2	<3 mo	F	Term	N	6	Mild	0	0	0	0	0	4.73459183	5	No
NL-061	1	A	2019-20	NL	90	3	<3 mo	M	Term	N	6	Mild	1	0	0	0	0	3.777716739	4	No
NL-062	1	A	2019-20	NL	60	2	<3 mo	F	Term	N	3	Mild	0	0	0	0	0	5.061339367	2	No
NL-064	1	A	2019-20	NL	30	1	<3 mo	M	Term	N	4	Mild	0	0	0	0	0	4.370142847	3	No
NL-065	2	B	2017-18	NL	90	3	<3 mo	F	Term	N	14	Severe	0	1	1	1	1	3.378761175	10	No
NL-066	2	B	2017-18	NL	60	2	<3 mo	M	Term	N	8	Moderate	0	1	0	1	0	3.362859303	3	No
NL-067	2	A	2017-18	NL	60	2	<3 mo	M	Term	N	6	Mild	0	1	0	1	0	4.517829057	4	No
NL-068	2	B	2017-18	NL	150	5	3 to <6 mo	M	Term	N	7	Mild	0	1	0	0	0	4.361350024	2	No
NL-069	2	B	2017-18	NL	210	7	>=6 mo	F	Term	N	8	Moderate	1	0	0	0	0	3.441223674	4	No
NL-070	2	B	2017-18	NL	300	10	>=6 mo	M	Term	N	17	Severe	1	1	1	1	1	4.603404222	5	No
NL-071	2	B	2017-18	NL	150	5	3 to <6 mo	M	Term	N	11	Moderate	1	1	0	1	0	3.944680034	4	No
NL-072	2	B	2017-18	NL	270	9	>=6 mo	F	Term	Y	17	Severe	1	1	0	1	0	2.123851641	7	No
NL-073	2	B	2017-18	NL	120	4	3 to <6 mo	M	Term	N	14	Severe	0	1	0	1	0	2.829946696	6	No
NL-074	2	A	2017-18	NL	90	3	<3 mo	F	Term	N	11	Moderate	0	1	1	1	1	2.926856709	5	No
NL-075	2	B	2017-18	NL	60	2	<3 mo	F	Term	N	9	Moderate	0	1	1	1	0	2.440909082	7	Yes
NL-076	2	A	2017-18	NL	90	3	<3 mo	M	Term	N	3	Mild	0	0	0	0	0	4.073754998	5	No
NL-077	2	B	2017-18	NL	360	12	>=6 mo	F	Term	Y	4	Mild	1	0	0	0	0	4.851460157	4	No
NL-078	2	B	2017-18	NL	60	2	<3 mo	M	Term	N	15	Severe	0	1	1	1	1	3.654176542	5	No
NL-079	2	B	2017-18	NL	120	4	3 to <6 mo	M	Term	Y	15	Severe	0	1	1	1	1	2.079181246	5	No
NL-080	2	A	2017-18	NL	60	2	<3 mo	M	Term	N	4	Mild	1	1	0	0	0	4.618016701	1	No
NL-081	2	A	2017-18	NL	120	4	3 to <6 mo	M	Term	N	10	Moderate	0	1	0	1	0	4.423229485	1	No
NL-082	2	B	2017-18	NL	60	2	<3 mo	M	Term	N	8	Moderate	0	1	0	1	0	4.213172309	6	No
NL-083	2	B	2017-18	NL	240	8	>=6 mo	M	Term	Y	9	Moderate	1	1	0	1	0	4.394066249	8	No
NL-084	2	A	2017-18	NL	120	4	3 to <6 mo	F	NA	N	13	Moderate	1	1	0	1	0	4.010427173	3	No
NL-085	2	B	2017-18	NL	90	3	<3 mo	M	Term	N	3	Mild	0	0	0	0	0	3.221153322	3	No
NL-086	2	B	2017-18	NL	30	1	<3 mo	F	Term	N	13	Moderate	0	1	1	1	1	2.813580989	8	No
NL-087	2	B	2017-18	NL	120	4	3 to <6 mo	M	Term	N	6	Mild	0	1	1	1	1	4.780475732	6	No
NL-088	2	A	2017-18	NL	60	2	<3 mo	F	Term	N	9	Moderate	0	1	0	1	0	2.879669206	4	No
NL-089	2	A	2017-18	NL	210	7	>=6 mo	F	Term	N	2	Mild	0	0	0	0	0	4.581904168	2	No
NL-090	2	A	2017-18	NL	60	2	<3 mo	M	Term	N	6	Mild	0	0	0	0	0	1.204119983	4	No
NL-091	2	B	2017-18	NL	60	2	<3 mo	M	Term	N	18	Severe	0	1	1	1	1	4.941228105	2	No
NL-092	2	B	2017-18	NL	30	1	<3 mo	M	Term	N	13	Moderate	0	1	1	1	1	4.299659809	5	Yes
NL-093	2	B	2017-18	NL	60	2	<3 mo	M	Term	N	2	Mild	0	0	0	0	0	3.512284063	5	No
NL-094	2	B	2017-18	NL	210	7	>=6 mo	F	Term	N	5	Mild	1	0	0	0	0	3.005609445	4	No
NL-095	2	B	2017-18	NL	30	1	<3 mo	M	Term	N	7	Mild	0	1	0	1	0	2.768638101	4	No
NL-096	2	B	2017-18	NL	360	12	>=6 mo	F	Term	N	4	Mild	1	0	0	0	0	5.078956803	4	No
NL-097	2	B	2017-18	NL	240	8	>=6 mo	F	Term	N	3	Mild	0	0	0	0	0	3.368100852	3	No
NL-098	2	B	2017-18	NL	30	1	<3 mo	M	Term	N	17	Severe	1	1	1	1	1	3.981138783	5	No
NL-099	2	B	2017-18	NL	300	10	>=6 mo	M	Term	N	2	Mild	1	0	0	0	0	4.254040258	5	No
NL-100	2	B	2017-18	NL	90	3	<3 mo	M	Term	N	3	Mild	0	0	0	0	0	5.516124021	4	No
NL-101	2	A	2017-18	NL	360	12	>=6 mo	M	Term	N	10	Moderate	1	1	0	1	0	4.961387868	3	No
NL-102	2	B	2017-18	NL	30	1	<3 mo	M	Term	N	15	Severe	0	1	1	1	1	4.819728143	4	No
NL-103	2	A	2017-18	NL	150	5	3 to <6 mo	F	Term	N	17	Severe	1	1	1	1	1	3.878349422	6	No
NL-104	2	B	2017-18	NL	30	1	<3 mo	M	Term	N	10	Moderate	1	1	1	1	0	2.589949601	6	No
NL-105	2	A	2017-18	NL	180	6	3 to <6 mo	F	Term	N	12	Moderate	1	1	0	1	0	1.204119983	8	No
NL-106	2	B	2017-18	NL	60	2	<3 mo	M	Term	N	17	Severe	1	1	1	1	1	4.845445337	3	No
NL-107	2	B	2017-18	NL	60	2	<3 mo	M	Preterm	Y	18	Severe	0	1	1	1	1	3.802636918	7	No
NL-108	2	A	2017-18	NL	30	1	<3 mo	F	Term	N	8	Moderate	0	1	1	1	1	4.396774537	4	No
NL-109	2	NA	2017-18	NL	90	3	<3 mo	M	Preterm	Y	15	Severe	1	1	1	1	1	2.717670503	8	No
NL-110	2	A	2017-18	NL	180	6	3 to <6 mo	F	Term	N	3	Mild	1	0	0	0	0	4.792244565	3	No
NL-111	2	B	2017-18	NL	60	2	<3 mo	F	Term	N	11	Moderate	0	1	1	1	1	4.049605613	5	No
NL-112	2	B	2017-18	NL	150	5	3 to <6 mo	M	Term	Y	5	Mild	1	0	0	0	0	3.361160995	4	No
NL-113	2	B	2017-18	NL	30	1	<3 mo	F	Term	N	14	Severe	0	1	1	1	1	3.557146142	8	No
NL-114	2	B	2017-18	NL	90	3	<3 mo	M	Term	N	10	Moderate	1	1	1	1	1	4.468243915	5	No
NL-115	2	B	2017-18	NL	60	2	<3 mo	M	Term	N	9	Moderate	0	1	1	1	1	3.053846427	7	Yes
NL-116	2	A	2018-19	NL	30	1	<3 mo	F	Term	N	18	Severe	0	1	1	1	1	4.156972942	4	No
NL-117	2	B	2018-19	NL	90	3	<3 mo	F	Term	N	11	Moderate	0	1	0	1	0	3.834484285	2	No
NL-118	2	A	2018-19	NL	150	5	3 to <6 mo	M	Term	N	13	Moderate	0	1	1	1	1	3.934700402	6	No
NL-119	2	B	2018-19	NL	240	8	>=6 mo	M	Term	Y	16	Severe	1	1	1	1	1	3.239049093	0	No
NL-120	2	A	2018-19	NL	90	3	<3 mo	M	Term	N	6	Mild	0	1	1	1	0	4.696627192	4	No
NL-121	2	A	2018-19	NL	150	5	3 to <6 mo	F	Term	N	11	Moderate	1	1	0	1	0	3.77188132	3	No
NL-122	2	B	2018-19	NL	180	6	3 to <6 mo	F	Term	N	3	Mild	0	1	0	1	0	1.146128036	6	No
NL-123	2	NA	2018-19	NL	60	2	<3 mo	F	Term	N	10	Moderate	1	1	1	1	1	4.573405433	7	No
NL-124	2	A	2018-19	NL	30	1	<3 mo	M	Preterm	Y	16	Severe	0	1	1	1	1	4.048208667	6	No
NL-125	2	B	2018-19	NL	180	6	3 to <6 mo	F	Term	N	15	Severe	0	1	1	1	1	4.310098272	3	No
NL-126	2	B	2018-19	NL	30	1	<3 mo	M	Term	N	13	Moderate	0	1	1	1	1	4.758359215	4	No
NL-127	2	B	2018-19	NL	60	2	<3 mo	F	Term	N	3	Mild	0	1	0	1	0	3.063333359	6	No
NL-128	2	B	2018-19	NL	60	2	<3 mo	M	Term	N	6	Mild	0	1	0	1	0	1.278753601	6	No
NL-129	2	B	2018-19	NL	60	2	<3 mo	M	Term	N	4	Mild	0	1	0	1	0	1.477121255	6	No
NL-130	2	A	2018-19	NL	60	2	<3 mo	M	Term	N	18	Severe	0	1	1	1	1	3.302330929	6	No
NL-131	2	B	2018-19	NL	30	1	<3 mo	M	Preterm	Y	6	Mild	0	1	0	1	0	4.42686896	7	No
NL-132	2	B	2018-19	NL	60	2	<3 mo	F	Term	N	7	Mild	0	1	0	1	0	2.849419414	5	No
NL-133	2	A	2018-19	NL	30	1	<3 mo	F	Term	N	15	Severe	0	1	1	1	1	4.342738417	5	No
NL-134	2	B	2018-19	NL	60	2	<3 mo	F	Term	N	15	Severe	0	1	1	1	1	3.48586333	5	No
NL-135	2	A	2018-19	NL	30	1	<3 mo	F	Term	N	10	Moderate	0	1	0	1	0	1.322219295	7	No
NL-136	2	A	2018-19	NL	30	1	<3 mo	M	Term	N	15	Severe	0	1	1	1	1	4.664858129	NA	No
NL-137	2	B	2018-19	NL	60	2	<3 mo	M	Term	N	7	Mild	0	1	0	1	0	4.193347256	3	No
NL-138	2	B	2018-19	NL	60	2	<3 mo	M	Term	N	11	Moderate	1	1	1	1	1	3.297760511	4	No
NL-139	2	B	2018-19	NL	90	3	<3 mo	M	Term	N	18	Severe	0	1	1	1	0	4.591454184	5	No
NL-140	2	B	2018-19	NL	180	6	3 to <6 mo	F	Term	N	13	Moderate	0	1	1	1	1	2.851258349	8	No
NL-141	2	B	2018-19	NL	90	3	<3 mo	F	Term	N	15	Severe	0	1	1	1	1	1.079181246	4	Yes
NL-142	2	B	2018-19	NL	30	1	<3 mo	M	Term	N	12	Moderate	0	1	1	1	1	2.350248018	5	No
NL-144	2	B	2018-19	NL	240	8	>=6 mo	F	Term	N	5	Mild	0	0	0	0	0	5.105281907	3	No
NL-145	2	B	2018-19	NL	240	8	>=6 mo	F	Term	N	6	Mild	0	0	0	0	0	2.991226076	2	No
NL-146	2	A	2018-19	NL	270	9	>=6 mo	M	Term	N	5	Mild	1	0	0	0	0	4.05380806	2	No
NL-147	2	B	2018-19	NL	210	7	>=6 mo	M	Term	N	3	Mild	0	0	0	0	0	2.774516966	2	No
NL-148	2	B	2018-19	NL	180	6	3 to <6 mo	F	Term	N	1	Mild	0	0	0	0	0	5.908545601	1	No
NL-149	2	A	2018-19	NL	210	7	>=6 mo	M	Term	N	5	Mild	0	0	0	0	0	4.380428335	4	No
NL-150	2	B	2018-19	NL	330	11	>=6 mo	M	Term	N	3	Mild	0	0	0	0	0	0.903089987	6	No
NL-151	2	NA	2018-19	NL	180	6	3 to <6 mo	M	Term	N	12	Moderate	1	1	0	1	0	4.489775728	2	No
NL-152	2	A	2018-19	NL	210	7	>=6 mo	F	Term	N	3	Mild	1	0	0	0	0	4.548978725	3	No
NL-153	2	B	2019-20	NL	90	3	<3 mo	M	Term	N	2	Mild	0	1	0	0	0	3.973035441	2	No
NL-154	2	A	2019-20	NL	90	3	<3 mo	M	Preterm	Y	13	Moderate	0	1	1	1	1	4.413618242	3	No
NL-155	2	B	2019-20	NL	30	1	<3 mo	M	Term	N	16	Severe	0	1	1	1	1	4.025592569	2	No
NL-156	2	NA	2019-20	NL	30	1	<3 mo	F	Term	N	18	Severe	0	1	1	1	1	3.673113104	6	No
NL-157	2	A	2019-20	NL	60	2	<3 mo	M	Term	N	11	Moderate	0	1	1	1	1	4.511268232	1	No
NL-158	2	A	2019-20	NL	30	1	<3 mo	M	Term	N	12	Moderate	0	1	1	1	1	4.520640715	5	No
NL-159	2	B	2019-20	NL	30	1	<3 mo	M	Term	N	15	Severe	0	1	1	1	1	3.396722279	4	No
NL-160	2	A	2019-20	NL	120	4	3 to <6 mo	F	Term	N	15	Severe	1	1	1	1	0	3.172310969	4	No
NL-161	2	NA	2019-20	NL	120	4	3 to <6 mo	M	Term	N	10	Moderate	0	1	1	1	0	4.425713509	3	No
NL-162	2	A	2019-20	NL	60	2	<3 mo	M	Term	N	8	Moderate	0	1	0	1	0	4.591398551	2	No
NL-163	2	A	2019-20	NL	60	2	<3 mo	F	Term	N	15	Severe	1	1	1	1	0	4.197611323	2	No
NL-164	2	A	2019-20	NL	30	1	<3 mo	M	Term	N	17	Severe	0	1	1	1	1	5.216490512	2	No
NL-165	2	B	2019-20	NL	60	2	<3 mo	F	Term	N	11	Moderate	0	1	1	1	0	2.403120521	4	No
NL-166	2	A	2019-20	NL	30	1	<3 mo	M	Term	N	8	Moderate	0	1	0	1	0	3.43055877	2	No
NL-167	2	A	2019-20	NL	60	2	<3 mo	M	Term	N	16	Severe	0	1	1	1	1	3.478566496	2	No
NL-168	2	A	2019-20	NL	60	2	<3 mo	M	Term	N	17	Severe	0	1	1	1	1	4.85954657	4	No
NL-169	2	B	2019-20	NL	210	7	>=6 mo	F	Term	N	9	Moderate	1	1	0	1	0	4.518039905	4	No
NL-170	2	A	2019-20	NL	90	3	<3 mo	M	Term	N	14	Severe	1	1	1	1	1	3.605089462	5	No
NL-171	2	A	2019-20	NL	30	1	<3 mo	M	Term	N	11	Moderate	1	1	1	1	1	3.10002573	4	No
NL-173	2	B	2019-20	NL	210	7	>=6 mo	F	Term	N	3	Mild	0	0	0	NA	NA	3.824516328	4	No
NL-174	2	B	2019-20	NL	60	2	<3 mo	M	Term	N	2	Mild	0	0	0	NA	NA	1.707570176	3	No
NL-175	2	A	2019-20	NL	180	6	3 to <6 mo	F	Term	N	3	Mild	0	0	0	NA	NA	3.970021266	3	No
NL-176	2	A	2019-20	NL	150	5	3 to <6 mo	M	Term	N	4	Mild	0	0	0	NA	NA	4.056676215	4	No
NL-177	2	A	2019-20	NL	90	3	<3 mo	F	Term	N	6	Mild	1	0	0	NA	NA	2.307496038	4	No
NL-178	2	A	2019-20	NL	60	2	<3 mo	M	Term	N	6	Mild	0	0	0	NA	NA	4.441710842	4	No
NL-179	2	B	2019-20	NL	330	11	>=6 mo	M	Term	N	4	Mild	0	0	0	NA	NA	2.255272505	4	No
NL-180	2	A	2019-20	NL	30	1	<3 mo	M	Term	N	4	Mild	0	0	0	NA	NA	4.908324139	3	No
NL-181	2	A	2019-20	NL	300	10	>=6 mo	F	Term	N	5	Mild	0	0	0	NA	NA	2.821513528	4	No
NL-182	2	B	2019-20	NL	90	3	<3 mo	M	Term	N	5	Mild	0	0	0	NA	NA	0.301029996	6	No
NL-183	2	B	2019-20	NL	360	12	>=6 mo	F	Term	N	3	Mild	0	0	0	NA	NA	3.500648063	5	No
NL-184	2	A	2019-20	NL	240	8	>=6 mo	M	Term	N	3	Mild	0	0	0	NA	NA	4.220421922	4	No
NL-185	2	B	2019-20	NL	210	7	>=6 mo	F	Term	N	4	Mild	0	0	0	NA	NA	2.88592634	6	No
NL-186	2	A	2019-20	NL	120	4	3 to <6 mo	M	Term	N	5	Mild	1	0	0	NA	NA	4.796504952	2	No
NL-187	2	B	2019-20	NL	150	5	3 to <6 mo	F	Term	N	2	Mild	0	0	0	NA	NA	4.456381218	1	No
NL-188	2	B	2019-20	NL	60	2	<3 mo	M	Term	N	5	Mild	0	0	0	NA	NA	1.819543936	3	No
NL-189	2	A	2019-20	NL	60	2	<3 mo	M	Term	N	4	Mild	0	0	0	NA	NA	2.222716471	5	No
NL-190	2	A	2019-20	NL	150	5	3 to <6 mo	M	Term	N	4	Mild	0	0	0	NA	NA	4.797731372	4	No
NL-191	2	NA	2019-20	NL	60	2	<3 mo	M	Term	N	2	Mild	0	0	0	NA	NA	2.093421685	5	No
NL-192	2	A	2019-20	NL	150	5	3 to <6 mo	F	Term	N	2	Mild	0	0	0	NA	NA	4.285602311	5	No
NL-193	2	A	2019-20	NL	150	5	3 to <6 mo	M	Term	N	1	Mild	0	0	0	NA	NA	3.472024698	4	No
NL-194	2	B	2019-20	NL	150	5	3 to <6 mo	F	Term	N	2	Mild	0	0	0	NA	NA	1.69019608	4	No
