# Supplementary material for: Targeted metagenomics reveals association between severity and pathogen co-detection in infants with respiratory syncytial virus
Source: Nat Commun. 2024 Mar 16;15:2379. doi: 10.1038/s41467-024-46648-3 (PMC10944482; doi:10.1038/s41467-024-46648-3)
Supplement: Supplementary file 6 — Source Data [file 41467_2024_46648_MOESM6_ESM.zip › Source Data/FigS11a_tree.txt]

((GB-112:0.001037364847,(((ES-075:1.0000005e-06,ES-074:0.00014735334):0.0004422672413,(ES-043:7.363041274e-05,(ES-061:0.0001473328524,(ES-035:7.437920119e-05,((ES-026:1.0000005e-06,ES-029:1.0000005e-06):1.0000005e-06,((ES-036:1.0000005e-06,ES-023:0.0001472958685):0.0001473106968,ES-030:0.0002946631096):1.0000005e-06):7.36891693e-05):7.366820574e-05):7.372777002e-05):0.0005915233402):0.001631072623,((GB-031:0.001674180197,(ES-060:0.00103652111,(((NL-190:0.0002212449654,(GB-117:7.372714095e-05,GB-146:0.0001474297825):7.381969874e-05):0.0004435733573,(GB-040:0.0003687246534,((GB-134:0.0002211982817,GB-143:0.0005901915578):1.0000005e-06,GB-144:7.367622347e-05):1.0000005e-06):0.000887456082):0.0002202620647,(GB-168:0.0001476265279,GB-084:0.0002208777921):0.0007398999795):0.0006704206542):0.0002935470907):0.0001472963639,(((NL-156:0.001333446394,(ES-042:0.0008856471388,((GB-150:0.0001468093135,(GB-062:1.0000005e-06,((GB-154:1.0000005e-06,GB-107:1.0000005e-06):1.0000005e-06,GB-025:0.0001473980357):7.37006586e-05):0.0002219073879):0.001111247925,(NL-031:0.0006754253215,GB-103:0.001647910205):0.0005082872755):7.214303364e-05):7.010480247e-05):0.001482177628,(((GB-087:0.0004429888898,GB-098:0.0005907988397):1.0000005e-06,(GB-142:0.000221232745,(GB-059:0.0001474555431,GB-108:1.0000005e-06):1.0000005e-06):7.365842889e-05):0.005381730534,(((((((((((((((NL-192:0.0001473731079,NL-176:1.0000005e-06):0.0005169292963,(ES-015:7.368515414e-05,(ES-076:0.0001473751051,ES-067:1.0000005e-06):1.0000005e-06):0.0005911349142):0.0005168421963,ES-019:0.0002947660546):1.0000005e-06,((ES-055:1.0000005e-06,ES-016:1.0000005e-06):1.0000005e-06,ES-058:7.366230985e-05):0.0001473424688):0.001702364712,GB-139:0.001703210648):1.0000005e-06,(((GB-132:0.0003692747595,GB-091:0.0003693924783):0.0002953942369,((GB-090:0.000110677138,GB-077:0.0003395434845):0.0001106236575,GB-009:0.0002950936487):1.0000005e-06):0.0001475781282,(GB-083:0.0003690231612,GB-129:7.36685564e-05):0.0002213946275):0.001928075343):0.001547696977,(GB-102:0.003974307033,NL-088:0.002613962179):0.00012456415):0.0002328503215,((NL-081:0.001038324923,NL-080:0.001933006496):0.001564556044,(((NL-120:0.0001475738676,(NL-151:1.0000005e-06,NL-136:0.0002214703453):1.0000005e-06):0.0005171943203,(NL-053:0.0007408528197,((GB-010:7.385275379e-05,NL-130:0.0002361210656):7.386550049e-05,(NL-014:0.0001476953473,NL-152:0.0005175715427):1.0000005e-06):0.0002216063761):0.0002223794725):0.0006684022882,(NL-178:0.001785266182,NL-110:0.0008927394235):0.0002173217042):0.00164355304):0.0003654454723):0.0001457402626,(GB-044:0.0005907471965,GB-015:0.0002960133999):0.003598959552):0.000148002298,(GB-020:0.003079566504,NL-154:0.003833735046):0.001548478919):0.0004289605609,(NL-051:0.001584807282,((NL-024:0.0002952633427,((NL-049:0.0001475559331,NL-164:0.0002952310308):7.391425134e-05,((NL-184:7.374382238e-05,NL-160:1.0000005e-06):7.374277868e-05,((NL-170:0.0002213181014,NL-168:7.374243159e-05):1.0000005e-06,NL-193:7.377220085e-05):1.0000005e-06):7.371222938e-05):0.0001476140579):0.0001470061266,(NL-186:7.374617845e-05,(((NL-042:0.0004428776377,(NL-029:7.373693949e-05,(NL-040:0.0001474849217,NL-037:7.375125329e-05):1.0000005e-06):7.373463539e-05):1.0000005e-06,(NL-039:0.0001474995343,NL-064:0.0002213095787):1.0000005e-06):1.0000005e-06,(NL-030:7.580606053e-05,NL-022:7.373410467e-05):1.0000005e-06):1.0000005e-06):1.0000005e-06):0.001459849641):0.004142141756):0.0003007810576,(NL-074:0.0001582468988,NL-067:1.0000005e-06):0.00449576447):0.0005247596794,GB-101:0.004494119093):0.0002221257437,((GB-043:0.000505114102,GB-061:0.0002280275958):0.006545790565,((NL-054:7.375952801e-05,(NL-038:7.37825535e-05,(NL-048:7.377428071e-05,(NL-167:0.000369337091,(NL-163:7.385175297e-05,NL-181:0.0002731941306):0.0002953598084):7.377076235e-05):1.0000005e-06):1.0000005e-06):0.004116613443,(GB-123:0.002832114404,(GB-106:0.003357665603,(((GB-169:0.0005168618514,GB-158:0.0005172086417):0.0005928242992,GB-063:0.001110527086):0.0004395519175,NL-056:0.001710291384):0.001046500221):0.0009684159623):0.0003612576354):0.0009011405845):0.0003787080783):9.232541733e-05,((((NL-118:0.003700605022,(((GB-166:0.0007058334235,GB-006:0.0004793385258):0.0001446770412,(NL-043:7.379675655e-05,(NL-044:0.0001495530608,NL-026:7.379357311e-05):1.0000005e-06):0.0007794725213):0.00174540961,NL-103:0.002915207005):0.0007315343869):0.001082045906,((GB-162:0.001111603635,ES-041:0.002159158154):0.0008198025492,((NL-062:0.002301653119,((GB-049:0.001110655464,GB-165:0.001853609751):7.402333107e-05,ES-069:0.001779290895):7.345098005e-05):7.385122695e-05,(((GB-151:0.002467424849,ES-053:0.001792958494):6.0373065e-05,(((NL-121:0.0002215141072,((NL-018:0.0001544116763,NL-133:0.0001476541251):7.37893361e-05,(NL-146:0.0001477086904,NL-149:1.0000005e-06):0.0002955064883):1.0000005e-06):0.0008151765694,(GB-122:0.001261096614,GB-164:0.0006688954923):0.0008902530516):0.0001463881163,(GB-078:1.0000005e-06,GB-099:7.381856945e-05):0.001704738932):1.0000005e-06):7.375129674e-05,((NL-171:0.001046270896,(GB-053:0.0001476603882,GB-005:0.0001477119084):1.0000005e-06):0.0008911907951,((GB-110:0.0003697496429,GB-027:0.0001480248331):7.365952223e-05,(GB-030:0.0002216436462,(GB-042:0.000147728204,(GB-065:1.0000005e-06,GB-028:7.384888061e-05):7.384328474e-05):7.38616647e-05):1.0000005e-06):0.001561173746):0.0001450463571):0.0001478790894):0.0002187039102):0.002771774453):0.0001426591125,NL-084:0.004399828836):1.0000005e-06,(((NL-116:0.002162198056,ES-045:0.00285238746):0.001561008345,(NL-041:0.005431731932,NL-089:0.002945537732):0.0002537384892):0.000287769064,((ES-065:0.003420702861,(GB-060:0.002621451769,NL-108:0.002021373281):0.0009237521129):0.001376001905,(NL-021:0.005001862249,(GB-148:0.001992187957,(NL-180:1.0000005e-06,NL-158:1.0000005e-06):0.002343769695):0.002114708183):0.0004471761511):0.0001529205792):0.0007396595681):0.0002711712768):0.0001860316574):0.00297889124):1.0000005e-06,((((((GB-119:7.368875303e-05,(GB-051:7.373006013e-05,GB-085:8.103679276e-05):7.369791792e-05):1.0000005e-06,GB-045:1.0000005e-06):1.0000005e-06,(GB-092:0.000147393863,GB-082:7.369493823e-05):1.0000005e-06):1.0000005e-06,GB-104:0.0001474068561):0.001551801898,(GB-167:0.001760868128,((ES-068:0.0002715622934,ES-022:0.0001975432199):0.003079427344,(((ES-047:7.356163505e-05,(ES-037:1.0000005e-06,ES-024:1.0000005e-06):1.0000005e-06):0.0002207458709,(ES-048:0.000294555546,ES-052:0.0001670384151):0.0001472599782):1.0000005e-06,(ES-039:7.354639613e-05,ES-038:1.0000005e-06):0.0001471269392):0.002753458014):6.706611895e-05):8.245085931e-05):0.0005956410496,(((GB-070:0.0003702715125,((GB-055:0.0003773770652,GB-137:0.0002215261921):0.0001476251028,((GB-046:1.0000005e-06,GB-075:0.0002213444709):7.374515472e-05,(GB-136:0.0002213103972,GB-089:0.0005168606949):1.0000005e-06):7.374077103e-05):7.282249947e-05):0.0008897526058,((ES-014:0.000294919789,(ES-018:1.0000005e-06,ES-059:1.0000005e-06):1.0000005e-06):1.0000005e-06,(ES-013:7.549745298e-05,(ES-054:1.0000005e-06,ES-012:1.0000005e-06):1.0000005e-06):7.368043875e-05):0.001112316171):0.001335655202,((GB-149:0.002748639001,(NL-052:0.003273352318,(ES-064:0.0001478715476,ES-077:0.0001468251546):0.001924583033):1.0000005e-06):7.34145599e-05,((GB-114:0.0005163400389,GB-161:0.001113284642):0.002680366878,(((NL-076:0.0002213243188,NL-101:7.381424063e-05):0.0003680827295,((NL-166:7.386619913e-05,NL-175:7.367473103e-05):0.0001474263183,((NL-060:0.000368805885,(NL-028:0.0001474916694,NL-059:0.0002951546518):7.365912558e-05):0.0001475090152,((NL-162:1.0000005e-06,NL-157:1.0000005e-06):0.0002212221831,(((NL-058:0.0001472508303,NL-025:0.000159168481):0.0001472748738,NL-034:7.536761047e-05):0.0004425918268,NL-045:0.0002949123245):1.0000005e-06):7.36852483e-05):1.0000005e-06):0.002079568201):0.0005920206751,(GB-080:0.002311125416,NL-124:0.002154345906):0.0001432246366):1.0000005e-06):0.0001473748269):1.0000005e-06):0.000294794577):1.0000005e-06):0.0002210760591):1.0000005e-06):0.0003673302745):0.0008885104647,(NL-027:7.365410338e-05,((NL-033:1.0000005e-06,NL-061:1.0000005e-06):1.0000005e-06,NL-032:1.0000005e-06):1.0000005e-06):0.001850963038,GB-054:1.0000005e-06):0;
