# Supplementary material for: Targeted metagenomics reveals association between severity and pathogen co-detection in infants with respiratory syncytial virus
Source: Nat Commun. 2024 Mar 16;15:2379. doi: 10.1038/s41467-024-46648-3 (PMC10944482; doi:10.1038/s41467-024-46648-3)
Supplement: Supplementary file 6 — Source Data [file 41467_2024_46648_MOESM6_ESM.zip › Source Data/FigS6_tree.txt]

((((((((NL-075-02_209:0.0005990303511,NL-092-05_454:0.000958392062)82:0.000678522339,NL-092-09_1374:1.0000005e-06)71:0.0001636739152,(NL-092-16_2380:0.000429532857,NL-092-01_1982:0.0001019519096)41:1.0000005e-06)28:1.0000005e-06,((NL-092-08_21963:1.0000005e-06,(NL-092-06_20035:1.0000005e-06,(NL-092-11_8384:1.0000005e-06,NL-092-03_10151:1.0000005e-06)10:1.0000005e-06)6:1.0000005e-06)5:1.0000005e-06,ciHHV-6A_KY315540:1.0000005e-06)41:1.0000005e-06)30:1.0000005e-06,(NL-092-02_3870:0.0003615457336,NL-092-07_851:0.001200032802)33:1.0000005e-06)100:0.0007669369302,ciHHV-6A_MG894371:0.000914198429)100:0.003816172024,(HHV-6A_NC_001664_U1102:0.002825092707,(HHV-6A_KP257584_AJ:0.001911973059,HHV-6A_KC465951_GS:0.001878565487)99:0.001249476623)100:0.002852255645)100:0.02164212144,(((((NL-141_449:0.0005263694458,HHV-6B_AB021506_HST:0.001901135232)26:0.0001048784892,NL-115_248:0.0006047525655)54:0.0002575615672,((GB-080-01_11315:4.959794921e-05,GB-080-02_5377:1.0000005e-06)62:1.0000005e-06,(((Negative-07_2944:0.0001549662833,GB-007_3702:0.0001027455749)95:1.0000005e-06,GB-080-03_4559:1.0000005e-06)61:1.0000005e-06,ciHHV-6B_KY316051:1.0000005e-06)32:1.0000005e-06)100:0.0001692001028)48:0.0001922556838,(ciHHV-6B_MG894376:1.0000005e-06,HHV-6B_NC_000898_Z29:0.0002024149442)100:0.000381998067)70:0.000328210125,GB-068-01_329:0.001301629911)100:0.02524377762);
