# Supplementary material for: Targeted metagenomics reveals association between severity and pathogen co-detection in infants with respiratory syncytial virus
Source: Nat Commun. 2024 Mar 16;15:2379. doi: 10.1038/s41467-024-46648-3 (PMC10944482; doi:10.1038/s41467-024-46648-3)
Supplement: Supplementary file 6 — Source Data [file 41467_2024_46648_MOESM6_ESM.zip › Source Data/TableS6.csv]

ID	AnyVirus	AdV	CMV	CoV	CoV_229E	CoV_HKU1	CoV_NL63	CoV_OC43	EV	EV_A	EV_B	EV_D	HRV	HBoV	HHV_6	HPeV	HPIV	IFV_C
ES-001	Yes	No	No	No	No	No	No	No	Yes	No	No	No	Yes	No	No	No	No	No
ES-002	No	No	No	No	No	No	No	No	No	No	No	No	No	No	No	No	No	No
ES-003	No	No	No	No	No	No	No	No	No	No	No	No	No	No	No	No	No	No
ES-004	No	No	No	No	No	No	No	No	No	No	No	No	No	No	No	No	No	No
ES-005	No	No	No	No	No	No	No	No	No	No	No	No	No	No	No	No	No	No
ES-006	No	No	No	No	No	No	No	No	No	No	No	No	No	No	No	No	No	No
ES-007	No	No	No	No	No	No	No	No	No	No	No	No	No	No	No	No	No	No
ES-008	Yes	No	No	No	No	No	No	No	Yes	No	No	No	Yes	No	No	No	No	No
ES-009	No	No	No	No	No	No	No	No	No	No	No	No	No	No	No	No	No	No
ES-010	Yes	No	No	No	No	No	No	No	Yes	No	No	No	Yes	No	No	No	No	No
ES-011	No	No	No	No	No	No	No	No	No	No	No	No	No	No	No	No	No	No
ES-012	No	No	No	No	No	No	No	No	No	No	No	No	No	No	No	No	No	No
ES-013	Yes	No	No	No	No	No	No	No	NA	NA	No	No	No	Yes	No	No	No	No
ES-014	No	No	No	No	No	No	No	No	No	No	No	No	No	No	No	No	No	No
ES-015	No	No	No	No	No	No	No	No	No	No	No	No	No	No	No	No	No	No
ES-016	No	No	No	No	No	No	No	No	No	No	No	No	No	No	No	No	No	No
ES-017	No	No	No	No	No	No	No	No	No	No	No	No	No	No	No	No	No	No
ES-018	No	No	No	No	No	No	No	No	No	No	No	No	No	No	No	No	No	No
ES-019	Yes	No	No	Yes	Yes	No	No	No	No	No	No	No	No	No	No	No	No	No
ES-020	No	No	No	No	No	No	No	No	No	No	No	No	No	No	No	No	No	No
ES-021	No	No	No	No	No	No	No	No	No	No	No	No	No	No	No	No	No	No
ES-022	Yes	No	No	No	No	No	No	No	Yes	No	No	No	Yes	No	No	No	No	No
ES-023	Yes	No	No	No	No	No	No	No	Yes	No	No	No	Yes	No	No	Yes	No	No
ES-024	No	No	No	No	No	No	No	No	No	No	No	No	No	No	No	No	No	No
ES-025	No	No	No	No	No	No	No	No	No	No	No	No	No	No	No	No	No	No
ES-026	No	No	No	No	No	No	No	No	No	No	No	No	No	No	No	No	No	No
ES-027	No	No	No	No	No	No	No	No	No	No	No	No	No	No	No	No	No	No
ES-028	Yes	No	No	No	No	No	No	No	Yes	No	No	No	Yes	No	No	No	No	No
ES-029	Yes	No	No	No	No	No	No	No	Yes	No	No	No	Yes	No	No	No	No	No
ES-030	NA	No	No	No	No	No	No	No	NA	No	No	No	NA	No	No	No	No	No
ES-031	NA	No	No	No	No	No	No	No	NA	NA	No	No	No	No	No	No	No	No
ES-032	No	No	No	No	No	No	No	No	No	No	No	No	No	No	No	No	No	No
ES-033	No	No	No	No	No	No	No	No	No	No	No	No	No	No	No	No	No	No
ES-034	No	No	No	No	No	No	No	No	No	No	No	No	No	No	No	No	No	No
ES-035	Yes	No	No	No	No	No	No	No	Yes	No	No	No	Yes	No	No	No	No	No
ES-036	Yes	No	No	No	No	No	No	No	Yes	No	No	No	Yes	No	No	No	NA	No
ES-037	Yes	No	No	No	No	No	No	No	Yes	No	No	No	Yes	No	No	No	No	No
ES-038	Yes	No	No	No	No	No	No	No	Yes	Yes	No	No	No	No	No	No	No	No
ES-039	No	No	No	No	No	No	No	No	No	No	No	No	No	No	No	No	No	No
ES-040	Yes	No	No	No	No	No	No	No	Yes	No	No	No	Yes	No	No	No	No	No
ES-041	Yes	No	No	No	No	No	No	No	Yes	No	No	No	Yes	No	No	No	No	No
ES-042	Yes	No	No	No	No	No	No	No	Yes	No	No	No	Yes	No	No	No	No	No
ES-043	No	No	No	No	No	No	No	No	No	No	No	No	No	No	No	No	No	No
ES-044	Yes	No	No	No	No	No	No	No	Yes	No	No	No	Yes	No	No	No	No	No
ES-045	Yes	No	No	No	No	No	No	No	Yes	No	No	No	Yes	No	No	No	No	No
ES-046	Yes	No	No	Yes	No	No	No	Yes	No	No	No	No	No	No	No	No	No	No
ES-047	No	No	No	No	No	No	No	No	No	No	No	No	No	No	No	No	No	No
ES-048	No	No	No	No	No	No	No	No	No	No	No	No	No	No	No	No	No	No
ES-049	No	No	No	No	No	No	No	No	No	No	No	No	No	No	No	No	No	No
ES-050	No	No	No	No	No	No	No	No	No	No	No	No	No	No	No	No	No	No
ES-051	No	No	No	No	No	No	No	No	No	No	No	No	No	No	No	No	No	No
ES-052	No	No	No	No	No	No	No	No	No	No	No	No	No	No	No	No	No	No
ES-053	Yes	Yes	No	No	No	No	No	No	Yes	No	No	No	Yes	No	No	No	No	No
ES-054	NA	No	No	NA	No	No	No	NA	No	No	No	No	No	No	No	No	No	No
ES-055	No	No	No	No	No	No	No	No	No	No	No	No	No	No	No	No	No	No
ES-056	No	No	No	No	No	No	No	No	No	No	No	No	No	No	No	No	No	No
ES-057	No	No	No	No	No	No	No	No	No	No	No	No	No	No	No	No	No	No
ES-058	No	No	No	No	No	No	No	No	No	No	No	No	No	No	No	No	No	No
ES-059	Yes	No	No	No	No	No	No	No	Yes	No	No	No	Yes	No	No	No	No	No
ES-060	No	No	No	No	No	No	No	No	No	No	No	No	No	No	No	No	No	No
ES-061	No	No	No	No	No	No	No	No	No	No	No	No	No	No	No	No	No	No
ES-062	No	No	No	No	No	No	No	No	No	No	No	No	No	No	No	No	No	No
ES-063	Yes	No	No	Yes	No	No	Yes	No	Yes	Yes	No	No	No	No	No	No	No	No
ES-064	Yes	No	No	No	No	No	No	No	Yes	No	No	No	Yes	No	No	No	No	No
ES-065	No	No	No	No	No	No	No	No	No	No	No	No	No	No	No	No	No	No
ES-066	Yes	No	NA	Yes	No	Yes	No	No	No	No	No	No	No	No	No	No	No	No
ES-067	Yes	No	No	No	No	No	No	No	Yes	No	No	No	Yes	No	No	No	No	No
ES-068	Yes	No	No	No	No	No	No	No	Yes	No	No	No	Yes	No	No	No	No	No
ES-069	Yes	No	No	Yes	No	Yes	No	No	No	No	No	No	No	No	No	No	No	No
ES-070	No	No	No	No	No	No	No	No	No	No	No	No	No	No	No	No	No	No
ES-071	No	No	No	No	No	No	No	No	No	No	No	No	No	No	No	No	No	No
ES-072	No	No	No	No	No	No	No	No	No	No	No	No	No	No	No	No	No	No
ES-073	No	No	No	No	No	No	No	No	No	No	No	No	No	No	No	No	No	No
ES-074	No	No	No	No	No	No	No	No	No	No	No	No	No	No	No	No	No	No
ES-075	Yes	Yes	No	No	No	No	No	No	No	No	No	No	No	No	No	No	No	No
ES-076	No	No	No	No	No	No	No	No	No	No	No	No	No	No	No	No	No	No
ES-077	No	No	No	No	No	No	No	No	No	No	No	No	No	No	No	No	No	No
GB-001	Yes	No	No	No	No	No	No	No	Yes	No	No	No	Yes	No	No	No	No	No
GB-002	No	No	No	No	No	No	No	No	No	No	No	No	No	No	No	No	No	No
GB-003	Yes	No	No	No	No	No	No	No	Yes	No	No	No	Yes	No	No	No	No	No
GB-004	No	No	No	No	No	No	No	No	No	No	No	No	No	No	No	No	No	No
GB-005	No	No	No	No	No	No	No	No	No	No	No	No	No	No	No	No	No	No
GB-006	No	No	No	No	No	No	No	No	No	No	No	No	No	No	No	No	No	No
GB-007	Yes	No	No	No	No	No	No	No	No	No	No	No	No	No	Yes	No	No	No
GB-008	Yes	No	No	No	No	No	No	No	Yes	No	No	No	Yes	No	No	No	No	No
GB-009	No	No	No	No	No	No	No	No	No	No	No	No	No	No	No	No	No	No
GB-010	Yes	Yes	No	No	No	No	No	No	No	No	No	No	No	No	No	No	No	No
GB-011	No	No	No	No	No	No	No	No	No	No	No	No	No	No	No	No	No	No
GB-012	Yes	No	No	No	No	No	No	No	Yes	No	No	No	Yes	No	No	No	No	No
GB-013	No	No	No	No	No	No	No	No	No	No	No	No	No	No	No	No	No	No
GB-014	No	No	No	No	No	No	No	No	No	No	No	No	No	No	No	No	No	No
GB-015	No	No	No	No	No	No	No	No	No	No	No	No	No	No	No	No	No	No
GB-016	No	No	No	No	No	No	No	No	No	No	No	No	No	No	No	No	No	No
GB-017	Yes	No	No	No	No	No	No	No	Yes	No	No	No	Yes	No	No	No	No	No
GB-018	Yes	No	No	No	No	No	No	No	Yes	No	No	No	Yes	No	No	No	No	No
GB-019	No	No	No	No	No	No	No	No	No	No	No	No	No	No	No	No	No	No
GB-020	No	No	No	No	No	No	No	No	No	No	No	No	No	No	No	No	No	No
GB-021	Yes	No	No	No	No	No	No	No	Yes	No	No	No	Yes	No	No	No	No	No
GB-022	No	No	No	No	No	No	No	No	No	No	No	No	No	No	No	No	No	No
GB-023	Yes	No	No	No	No	No	No	No	Yes	No	No	No	Yes	No	No	No	No	No
GB-024	Yes	No	No	No	No	No	No	No	Yes	No	No	No	Yes	No	No	No	NA	No
GB-025	Yes	No	No	No	No	No	No	No	Yes	No	No	No	Yes	No	No	No	No	No
GB-026	Yes	No	No	No	No	No	No	No	Yes	No	No	No	Yes	No	No	No	No	No
GB-027	Yes	No	Yes	No	No	No	No	No	No	No	No	No	No	No	No	No	No	No
GB-028	No	No	No	No	No	No	No	No	No	No	No	No	No	No	No	No	No	No
GB-029	No	No	No	No	No	No	No	No	No	No	No	No	No	No	No	No	No	No
GB-030	Yes	No	No	Yes	No	No	No	Yes	No	No	No	No	No	No	No	No	No	No
GB-031	Yes	No	No	No	No	No	No	No	Yes	No	No	No	Yes	No	No	No	No	No
GB-032	No	No	No	No	No	No	No	No	No	No	No	No	No	No	No	No	No	No
GB-033	No	No	No	No	No	No	No	No	No	No	No	No	No	No	No	No	No	No
GB-034	No	No	No	No	No	No	No	No	No	No	No	No	No	No	No	No	No	No
GB-035	No	No	No	No	No	No	No	No	No	No	No	No	No	No	No	No	No	No
GB-036	No	No	No	No	No	No	No	No	No	No	No	No	No	No	No	No	No	No
GB-037	No	No	No	No	No	No	No	No	No	No	No	No	No	No	No	No	No	No
GB-038	No	No	No	No	No	No	No	No	No	No	No	No	No	No	No	No	No	No
GB-039	No	No	No	No	No	No	No	No	No	No	No	No	No	No	No	No	No	No
GB-040	No	No	No	No	No	No	No	No	No	No	No	No	No	No	No	No	No	No
GB-041	No	No	No	No	No	No	No	No	No	No	No	No	No	No	No	No	No	No
GB-042	No	No	No	No	No	No	No	No	No	No	No	No	No	No	No	No	No	No
GB-043	No	No	No	No	No	No	No	No	No	No	No	No	No	No	No	No	No	No
GB-044	No	No	No	No	No	No	No	No	No	No	No	No	No	No	No	No	No	No
GB-045	No	No	No	No	No	No	No	No	No	No	No	No	No	No	No	No	No	No
GB-046	No	No	No	No	No	No	No	No	No	No	No	No	No	No	No	No	No	No
GB-047	Yes	No	No	No	No	No	No	No	Yes	No	No	No	Yes	No	No	No	No	No
GB-049	No	No	No	No	No	No	No	No	No	No	No	No	No	No	No	No	No	No
GB-050	No	No	No	No	No	No	No	No	No	No	No	No	No	No	No	No	No	No
GB-051	No	No	No	No	No	No	No	No	No	No	No	No	No	No	No	No	No	No
GB-052	No	No	No	No	No	No	No	No	No	No	No	No	No	No	No	No	No	No
GB-053	Yes	No	No	No	No	No	No	No	Yes	No	No	No	Yes	No	No	No	No	No
GB-054	Yes	No	No	No	No	No	No	No	Yes	No	No	No	Yes	No	No	No	No	No
GB-055	No	No	No	No	No	No	No	No	No	No	No	No	No	No	No	No	No	No
GB-056	No	No	No	No	No	No	No	No	No	No	No	No	No	No	No	No	No	No
GB-057	No	No	No	No	No	No	No	No	No	No	No	No	No	No	No	No	No	No
GB-058	No	No	No	No	No	No	No	No	No	No	No	No	No	No	No	No	No	No
GB-059	No	No	No	No	No	No	No	No	No	No	No	No	No	No	No	No	No	No
GB-060	Yes	No	No	No	No	No	No	No	Yes	No	No	No	Yes	No	No	No	No	No
GB-061	No	No	No	No	No	No	No	No	No	No	No	No	No	No	No	No	No	No
GB-062	No	No	No	No	No	No	No	No	No	No	No	No	No	No	No	No	No	No
GB-063	No	No	No	No	No	No	No	No	No	No	No	No	No	No	No	No	No	No
GB-064	No	No	No	No	No	No	No	No	No	No	No	No	No	No	No	No	No	No
GB-065	No	No	No	No	No	No	No	No	No	No	No	No	No	No	No	No	No	No
GB-066	No	No	No	No	No	No	No	No	No	No	No	No	No	No	No	No	No	No
GB-067	Yes	No	No	No	No	No	No	No	No	No	No	No	No	Yes	No	No	No	No
GB-068	Yes	No	No	No	No	No	No	No	No	No	No	No	No	No	Yes	No	No	No
GB-069	No	No	No	No	No	No	No	No	No	No	No	No	No	No	No	No	No	No
GB-070	No	No	No	No	No	No	No	No	No	No	No	No	No	No	No	No	No	No
GB-071	No	No	No	No	No	No	No	No	No	No	No	No	No	No	No	No	No	No
GB-072	No	No	No	No	No	No	No	No	No	No	No	No	No	No	No	No	No	No
GB-073	No	No	No	No	No	No	No	No	No	No	No	No	No	No	No	No	No	No
GB-074	Yes	No	No	No	No	No	No	No	Yes	No	No	No	Yes	No	No	No	No	No
GB-075	No	No	No	No	No	No	No	No	No	No	No	No	No	No	No	No	No	No
GB-076	No	No	No	No	No	No	No	No	No	No	No	No	No	No	No	No	No	No
GB-077	No	No	No	No	No	No	No	No	No	No	No	No	No	No	No	No	No	No
GB-078	No	No	No	No	No	No	No	No	No	No	No	No	No	No	No	No	No	No
GB-079	No	No	No	No	No	No	No	No	No	No	No	No	No	No	No	No	No	No
GB-080	Yes	No	No	No	No	No	No	No	No	No	No	No	No	No	Yes	No	No	No
GB-081	No	No	No	No	No	No	No	No	No	No	No	No	No	No	No	No	No	No
GB-082	No	No	No	No	No	No	No	No	No	No	No	No	No	No	No	No	No	No
GB-083	No	No	No	No	No	No	No	No	No	No	No	No	No	No	No	No	No	No
GB-084	No	No	No	No	No	No	No	No	No	No	No	No	No	No	No	No	No	No
GB-085	No	No	No	No	No	No	No	No	No	No	No	No	No	No	No	No	No	No
GB-086	No	No	No	No	No	No	No	No	No	No	No	No	No	No	No	No	No	No
GB-087	Yes	No	No	No	No	No	No	No	Yes	No	No	No	Yes	No	No	No	No	No
GB-088	No	No	No	No	No	No	No	No	No	No	No	No	No	No	No	No	No	No
GB-089	No	No	No	No	No	No	No	No	No	No	No	No	No	No	No	No	No	No
GB-090	No	No	No	No	No	No	No	No	No	No	No	No	No	No	No	No	No	No
GB-091	No	No	No	No	No	No	No	No	No	No	No	No	No	No	No	No	No	No
GB-092	NA	No	No	No	No	No	No	No	No	No	No	No	No	No	No	NA	No	No
GB-093	No	No	No	No	No	No	No	No	No	No	No	No	No	No	No	No	No	No
GB-094	No	No	No	No	No	No	No	No	No	No	No	No	No	No	No	No	No	No
GB-095	No	No	No	No	No	No	No	No	No	No	No	No	No	No	No	No	No	No
GB-096	Yes	No	No	No	No	No	No	No	Yes	No	No	No	Yes	No	No	No	No	No
GB-097	No	No	No	No	No	No	No	No	No	No	No	No	No	No	No	No	No	No
GB-098	Yes	No	No	No	No	No	No	No	Yes	No	No	No	Yes	No	No	No	No	No
GB-099	Yes	No	No	No	No	No	No	No	Yes	No	No	No	Yes	No	No	No	No	No
GB-100	No	No	No	No	No	No	No	No	No	No	No	No	No	No	No	No	No	No
GB-101	No	No	No	No	No	No	No	No	No	No	No	No	No	No	No	No	No	No
GB-102	No	No	No	No	No	No	No	No	No	No	No	No	No	No	No	No	No	No
GB-103	Yes	No	No	No	No	No	No	No	Yes	No	No	No	Yes	No	No	No	No	No
GB-104	No	No	No	No	No	No	No	No	No	No	No	No	No	No	No	No	No	No
GB-105	No	No	No	No	No	No	No	No	No	No	No	No	No	No	No	No	No	No
GB-106	No	No	No	No	No	No	No	No	No	No	No	No	No	No	No	No	No	No
GB-107	No	No	No	No	No	No	No	No	No	No	No	No	No	No	No	No	No	No
GB-108	No	No	No	No	No	No	No	No	No	No	No	No	No	No	No	No	No	No
GB-109	No	No	No	No	No	No	No	No	No	No	No	No	No	No	No	No	No	No
GB-110	No	No	No	No	No	No	No	No	No	No	No	No	No	No	No	No	No	No
GB-111	No	No	No	No	No	No	No	No	No	No	No	No	No	No	No	No	No	No
GB-112	No	No	No	No	No	No	No	No	No	No	No	No	No	No	No	No	No	No
GB-113	No	No	No	No	No	No	No	No	No	No	No	No	No	No	No	No	No	No
GB-114	No	No	No	No	No	No	No	No	No	No	No	No	No	No	No	No	No	No
GB-115	Yes	No	No	No	No	No	No	No	Yes	No	No	No	Yes	No	No	No	No	No
GB-116	No	No	No	No	No	No	No	No	No	No	No	No	No	No	No	No	No	No
GB-117	No	No	No	No	No	No	No	No	No	No	No	No	No	No	No	No	No	No
GB-118	No	No	No	No	No	No	No	No	No	No	No	No	No	No	No	No	No	No
GB-119	No	No	No	No	No	No	No	No	No	No	No	No	No	No	No	No	No	No
GB-120	No	No	No	No	No	No	No	No	No	No	No	No	No	No	No	No	No	No
GB-121	No	No	No	No	No	No	No	No	No	No	No	No	No	No	No	No	No	No
GB-122	NA	NA	No	No	No	No	No	No	No	No	No	No	No	No	No	No	No	No
GB-123	NA	No	No	No	No	No	No	No	NA	No	No	No	NA	No	No	No	No	No
GB-124	No	No	No	No	No	No	No	No	No	No	No	No	No	No	No	No	No	No
GB-125	No	No	No	No	No	No	No	No	No	No	No	No	No	No	No	No	No	No
GB-126	Yes	No	No	No	No	No	No	No	Yes	No	No	Yes	No	No	No	No	No	No
GB-127	No	No	No	No	No	No	No	No	No	No	No	No	No	No	No	No	No	No
GB-128	Yes	No	No	No	No	No	No	No	Yes	No	No	No	Yes	No	No	No	No	No
GB-129	No	No	No	No	No	No	No	No	No	No	No	No	No	No	No	No	No	No
GB-130	No	No	No	No	No	No	No	No	No	No	No	No	No	No	No	No	No	No
GB-131	No	No	No	No	No	No	No	No	No	No	No	No	No	No	No	No	No	No
GB-132	Yes	No	No	No	No	No	No	No	Yes	No	No	No	Yes	No	No	No	No	No
GB-133	No	No	No	No	No	No	No	No	No	No	No	No	No	No	No	No	No	No
GB-134	No	No	No	No	No	No	No	No	No	No	No	No	No	No	No	No	No	No
GB-135	No	No	No	No	No	No	No	No	No	No	No	No	No	No	No	No	No	No
GB-136	NA	No	No	No	No	No	No	No	NA	No	No	No	NA	No	No	No	No	No
GB-137	Yes	No	No	No	No	No	No	No	Yes	No	No	No	Yes	No	No	No	No	No
GB-138	No	No	No	No	No	No	No	No	No	No	No	No	No	No	No	No	No	No
GB-139	No	No	No	No	No	No	No	No	No	No	No	No	No	No	No	No	No	No
GB-140	No	No	No	No	No	No	No	No	No	No	No	No	No	No	No	No	No	No
GB-141	No	No	No	No	No	No	No	No	No	No	No	No	No	No	No	No	No	No
GB-142	No	No	No	No	No	No	No	No	No	No	No	No	No	No	No	No	No	No
GB-143	No	No	No	No	No	No	No	No	No	No	No	No	No	No	No	No	No	No
GB-144	No	No	No	No	No	No	No	No	No	No	No	No	No	No	No	No	No	No
GB-145	No	No	No	No	No	No	No	No	No	No	No	No	No	No	No	No	No	No
GB-146	Yes	No	No	No	No	No	No	No	Yes	No	No	No	Yes	No	No	No	No	No
GB-147	Yes	No	No	No	No	No	No	No	Yes	No	No	No	Yes	No	No	No	No	No
GB-148	No	No	No	No	No	No	No	No	No	No	No	No	No	No	No	No	No	No
GB-149	NA	No	NA	No	No	No	No	No	No	No	No	No	No	No	No	No	No	No
GB-150	No	No	No	No	No	No	No	No	No	No	No	No	No	No	No	No	No	No
GB-151	No	No	No	No	No	No	No	No	No	No	No	No	No	No	No	No	No	No
GB-152	No	No	No	No	No	No	No	No	No	No	No	No	No	No	No	No	No	No
GB-153	No	No	No	No	No	No	No	No	No	No	No	No	No	No	No	No	No	No
GB-154	No	No	No	No	No	No	No	No	No	No	No	No	No	No	No	No	No	No
GB-155	No	No	No	No	No	No	No	No	No	No	No	No	No	No	No	No	No	No
GB-157	No	No	No	No	No	No	No	No	No	No	No	No	No	No	No	No	No	No
GB-158	No	No	No	No	No	No	No	No	No	No	No	No	No	No	No	No	No	No
GB-159	No	No	No	No	No	No	No	No	No	No	No	No	No	No	No	No	No	No
GB-160	Yes	Yes	No	No	No	No	No	No	No	No	No	No	No	No	No	No	No	No
GB-161	No	No	No	No	No	No	No	No	No	No	No	No	No	No	No	No	No	No
GB-162	NA	No	No	No	No	No	No	No	NA	No	No	No	NA	No	No	No	No	No
GB-163	No	No	No	No	No	No	No	No	No	No	No	No	No	No	No	No	No	No
GB-164	No	No	No	No	No	No	No	No	No	No	No	No	No	No	No	No	No	No
GB-165	No	No	No	No	No	No	No	No	No	No	No	No	No	No	No	No	No	No
GB-166	Yes	No	No	No	No	No	No	No	Yes	No	Yes	No	No	No	No	No	No	No
GB-167	Yes	No	No	No	No	No	No	No	Yes	No	No	No	Yes	No	No	No	No	No
GB-168	No	No	No	No	No	No	No	No	No	No	No	No	No	No	No	No	No	No
GB-169	No	No	No	No	No	No	No	No	No	No	No	No	No	No	No	No	No	No
NL-001	No	No	No	No	No	No	No	No	No	No	No	No	No	No	No	No	No	No
NL-002	No	No	No	No	No	No	No	No	No	No	No	No	No	No	No	No	No	No
NL-003	No	No	No	No	No	No	No	No	No	No	No	No	No	No	No	No	No	No
NL-004	No	No	No	No	No	No	No	No	No	No	No	No	No	No	No	No	No	No
NL-005	Yes	No	No	Yes	No	No	No	Yes	No	No	No	No	No	No	No	No	No	No
NL-006	Yes	No	No	No	No	No	No	No	Yes	No	No	No	Yes	No	No	No	No	No
NL-007	No	No	No	No	No	No	No	No	No	No	No	No	No	No	No	No	No	No
NL-008	No	No	No	No	No	No	No	No	No	No	No	No	No	No	No	No	No	No
NL-009	Yes	No	No	Yes	No	No	No	Yes	Yes	No	No	No	Yes	No	No	No	No	No
NL-010	No	No	No	No	No	No	No	No	No	No	No	No	No	No	No	No	No	No
NL-011	Yes	Yes	No	No	No	No	No	No	No	No	No	No	No	No	No	No	No	No
NL-012	No	No	No	No	No	No	No	No	No	No	No	No	No	No	No	No	No	No
NL-014	Yes	No	No	Yes	No	No	Yes	No	No	No	No	No	No	Yes	No	No	No	No
NL-015	Yes	No	No	No	No	No	No	No	No	No	No	No	No	No	No	No	Yes	No
NL-016	NA	No	No	No	No	No	No	No	NA	No	No	No	NA	No	No	No	No	No
NL-017	No	No	No	No	No	No	No	No	No	No	No	No	No	No	No	No	No	No
NL-018	Yes	No	No	Yes	No	Yes	No	No	No	No	No	No	No	No	No	No	No	No
NL-019	No	No	No	No	No	No	No	No	No	No	No	No	No	No	No	No	No	No
NL-020	No	No	No	No	No	No	No	No	No	No	No	No	No	No	No	No	No	No
NL-021	No	No	No	No	No	No	No	No	No	No	No	No	No	No	No	No	No	No
NL-022	NA	No	No	No	No	No	No	No	NA	No	No	No	NA	No	No	No	No	No
NL-023	No	No	No	No	No	No	No	No	No	No	No	No	No	No	No	No	No	No
NL-024	No	No	No	No	No	No	No	No	No	No	No	No	No	No	No	No	No	No
NL-025	No	No	No	No	No	No	No	No	No	No	No	No	No	No	No	No	No	No
NL-026	No	No	No	No	No	No	No	No	No	No	No	No	No	No	No	No	No	No
NL-027	No	No	No	No	No	No	No	No	No	No	No	No	No	No	No	No	No	No
NL-028	No	No	No	No	No	No	No	No	No	No	No	No	No	No	No	No	No	No
NL-029	No	No	No	No	No	No	No	No	No	No	No	No	No	No	No	No	No	No
NL-030	No	No	No	No	No	No	No	No	No	No	No	No	No	No	No	No	No	No
NL-031	Yes	No	No	No	No	No	No	No	Yes	No	No	Yes	No	No	No	No	No	No
NL-032	No	No	No	No	No	No	No	No	No	No	No	No	No	No	No	No	No	No
NL-033	No	No	No	No	No	No	No	No	No	No	No	No	No	No	No	No	No	No
NL-034	No	No	No	No	No	No	No	No	No	No	No	No	No	No	No	No	No	No
NL-035	No	No	No	No	No	No	No	No	No	No	No	No	No	No	No	No	No	No
NL-036	No	No	No	No	No	No	No	No	No	No	No	No	No	No	No	No	No	No
NL-037	Yes	No	No	No	No	No	No	No	Yes	No	No	No	Yes	No	No	NA	No	No
NL-038	No	No	No	No	No	No	No	No	No	No	No	No	No	No	No	No	No	No
NL-039	No	No	No	No	No	No	No	No	No	No	No	No	No	No	No	No	No	No
NL-040	No	No	No	No	No	No	No	No	No	No	No	No	No	No	No	No	No	No
NL-041	Yes	No	No	Yes	No	No	No	Yes	No	No	No	No	No	No	No	No	No	No
NL-042	Yes	No	No	No	No	No	No	No	Yes	No	No	Yes	No	No	No	No	No	No
NL-043	No	No	No	No	No	No	No	No	No	No	No	No	No	No	No	No	No	No
NL-044	Yes	No	No	No	No	No	No	No	Yes	No	No	No	Yes	No	No	No	No	No
NL-045	No	No	No	No	No	No	No	No	No	No	No	No	No	No	No	No	No	No
NL-046	No	No	No	No	No	No	No	No	No	No	No	No	No	No	No	No	No	No
NL-048	NA	No	No	NA	No	No	NA	No	No	No	No	No	No	No	No	No	No	No
NL-049	No	No	No	No	No	No	No	No	No	No	No	No	No	No	No	No	No	No
NL-050	No	No	No	No	No	No	No	No	No	No	No	No	No	No	No	No	No	No
NL-051	No	No	No	No	No	No	No	No	No	No	No	No	No	No	No	No	No	No
NL-052	No	No	No	No	No	No	No	No	No	No	No	No	No	No	No	No	No	No
NL-053	No	No	No	No	No	No	No	No	No	No	No	No	No	No	No	No	No	No
NL-054	Yes	No	No	No	No	No	No	No	Yes	No	No	No	Yes	No	No	No	No	No
NL-055	No	No	No	No	No	No	No	No	No	No	No	No	No	No	No	No	No	No
NL-056	NA	No	No	No	No	No	No	No	No	No	No	No	No	No	No	NA	No	No
NL-057	No	No	No	No	No	No	No	No	No	No	No	No	No	No	No	No	No	No
NL-058	No	No	No	No	No	No	No	No	No	No	No	No	No	No	No	No	No	No
NL-059	No	No	No	No	No	No	No	No	No	No	No	No	No	No	No	No	No	No
NL-060	No	No	No	No	No	No	No	No	No	No	No	No	No	No	No	No	No	No
NL-061	No	No	No	No	No	No	No	No	No	No	No	No	No	No	No	No	No	No
NL-062	Yes	No	No	No	No	No	No	No	Yes	No	No	No	Yes	No	No	No	No	No
NL-064	No	No	No	No	No	No	No	No	No	No	No	No	No	No	No	No	No	No
NL-065	Yes	No	No	No	No	No	No	No	Yes	No	No	No	Yes	No	No	No	No	No
NL-066	No	No	No	No	No	No	No	No	No	No	No	No	No	No	No	No	No	No
NL-067	Yes	No	No	No	No	No	No	No	Yes	No	No	No	Yes	No	No	No	No	No
NL-068	No	No	No	No	No	No	No	No	No	No	No	No	No	No	No	No	No	No
NL-069	No	No	No	No	No	No	No	No	No	No	No	No	No	No	No	No	No	No
NL-070	Yes	No	Yes	No	No	No	No	No	No	No	No	No	No	No	No	Yes	No	No
NL-071	No	No	No	No	No	No	No	No	No	No	No	No	No	No	No	No	No	No
NL-072	No	No	No	No	No	No	No	No	No	No	No	No	No	No	No	No	No	No
NL-073	No	No	No	No	No	No	No	No	No	No	No	No	No	No	No	No	No	No
NL-074	Yes	No	No	Yes	No	No	No	Yes	No	No	No	No	No	No	No	No	No	No
NL-075	Yes	No	No	No	No	No	No	No	NA	No	NA	NA	NA	No	Yes	No	No	No
NL-076	No	No	No	No	No	No	No	No	No	No	No	No	No	No	No	No	No	No
NL-077	Yes	No	No	Yes	No	Yes	No	No	No	No	No	No	No	No	No	No	No	No
NL-078	No	No	No	No	No	No	No	No	No	No	No	No	No	No	No	No	No	No
NL-079	Yes	No	No	No	No	No	No	No	No	No	No	No	No	No	No	Yes	No	No
NL-080	No	No	No	No	No	No	No	No	No	No	No	No	No	No	No	No	No	No
NL-081	No	No	No	No	No	No	No	No	No	No	No	No	No	No	No	No	No	No
NL-082	No	No	No	No	No	No	No	No	No	No	No	No	No	No	No	No	No	No
NL-083	No	No	No	No	No	No	No	No	No	No	No	No	No	No	No	No	No	No
NL-084	No	No	No	No	No	No	No	No	No	No	No	No	No	No	No	No	No	No
NL-085	No	No	No	No	No	No	No	No	No	No	No	No	No	No	No	No	No	No
NL-086	No	No	No	No	No	No	No	No	No	No	No	No	No	No	No	No	No	No
NL-087	Yes	No	No	No	No	No	No	No	Yes	No	No	No	Yes	No	No	No	No	No
NL-088	No	No	No	No	No	No	No	No	No	No	No	No	No	No	No	No	No	No
NL-089	No	No	No	No	No	No	No	No	No	No	No	No	No	No	No	No	No	No
NL-090	No	No	No	No	No	No	No	No	No	No	No	No	No	No	No	No	No	No
NL-091	Yes	No	No	Yes	No	Yes	No	No	No	No	No	No	No	No	No	No	No	No
NL-092	Yes	No	No	No	No	No	No	No	No	No	No	No	No	No	Yes	No	No	No
NL-093	No	No	No	No	No	No	No	No	No	No	No	No	No	No	No	No	No	No
NL-094	No	No	No	No	No	No	No	No	No	No	No	No	No	No	No	No	No	No
NL-095	No	No	No	No	No	No	No	No	No	No	No	No	No	No	No	No	No	No
NL-096	NA	No	No	No	No	No	No	No	No	No	No	No	No	No	No	NA	No	No
NL-097	Yes	Yes	No	No	No	No	No	No	No	No	No	No	No	No	No	No	No	No
NL-098	No	No	No	No	No	No	No	No	No	No	No	No	No	No	No	No	No	No
NL-099	Yes	No	No	Yes	No	Yes	No	No	No	No	No	No	No	No	No	No	No	No
NL-100	No	No	No	No	No	No	No	No	No	No	No	No	No	No	No	No	No	No
NL-101	No	No	No	No	No	No	No	No	No	No	No	No	No	No	No	No	No	No
NL-102	No	No	No	No	No	No	No	No	No	No	No	No	No	No	No	No	No	No
NL-103	Yes	Yes	No	No	No	No	No	No	No	No	No	No	No	No	No	No	No	No
NL-104	No	No	No	No	No	No	No	No	No	No	No	No	No	No	No	No	No	No
NL-105	No	No	No	No	No	No	No	No	No	No	No	No	No	No	No	No	No	No
NL-106	No	No	No	No	No	No	No	No	No	No	No	No	No	No	No	No	No	No
NL-107	Yes	No	No	No	No	No	No	No	Yes	No	No	No	Yes	No	No	No	No	No
NL-108	No	No	No	No	No	No	No	No	No	No	No	No	No	No	No	No	No	No
NL-109	No	No	No	No	No	No	No	No	No	No	No	No	No	No	No	No	No	No
NL-110	No	No	No	No	No	No	No	No	No	No	No	No	No	No	No	No	No	No
NL-111	No	No	No	No	No	No	No	No	No	No	No	No	No	No	No	No	No	No
NL-112	No	No	No	No	No	No	No	No	No	No	No	No	No	No	No	No	No	No
NL-113	No	No	No	No	No	No	No	No	No	No	No	No	No	No	No	No	No	No
NL-114	No	No	No	No	No	No	No	No	No	No	No	No	No	No	No	No	No	No
NL-115	Yes	No	No	No	No	No	No	No	Yes	No	No	No	Yes	No	Yes	No	No	No
NL-116	No	No	No	No	No	No	No	No	No	No	No	No	No	No	No	No	No	No
NL-117	No	No	No	No	No	No	No	No	No	No	No	No	No	No	No	No	No	No
NL-118	No	No	No	No	No	No	No	No	No	No	No	No	No	No	No	No	No	No
NL-119	Yes	No	No	No	No	No	No	No	No	No	No	No	No	No	No	No	Yes	No
NL-120	No	No	No	No	No	No	No	No	No	No	No	No	No	No	No	No	No	No
NL-121	No	No	No	No	No	No	No	No	No	No	No	No	No	No	No	No	No	No
NL-122	No	No	No	No	No	No	No	No	No	No	No	No	No	No	No	No	No	No
NL-123	No	No	No	No	No	No	No	No	No	No	No	No	No	No	No	No	No	No
NL-124	No	No	No	No	No	No	No	No	No	No	No	No	No	No	No	No	No	No
NL-125	No	No	No	No	No	No	No	No	No	No	No	No	No	No	No	No	No	No
NL-126	No	No	No	No	No	No	No	No	No	No	No	No	No	No	No	No	No	No
NL-127	No	No	No	No	No	No	No	No	No	No	No	No	No	No	No	No	No	No
NL-128	No	No	No	No	No	No	No	No	No	No	No	No	No	No	No	No	No	No
NL-129	No	No	No	No	No	No	No	No	No	No	No	No	No	No	No	No	No	No
NL-130	No	No	No	No	No	No	No	No	No	No	No	No	No	No	No	No	No	No
NL-131	No	No	No	No	No	No	No	No	No	No	No	No	No	No	No	No	No	No
NL-132	No	No	No	No	No	No	No	No	No	No	No	No	No	No	No	No	No	No
NL-133	No	No	No	No	No	No	No	No	No	No	No	No	No	No	No	No	No	No
NL-134	Yes	No	No	No	No	No	No	No	Yes	No	No	No	Yes	No	No	No	No	No
NL-135	No	No	No	No	No	No	No	No	No	No	No	No	No	No	No	No	No	No
NL-136	No	No	No	No	No	No	No	No	No	No	No	No	No	No	No	No	No	No
NL-137	No	No	No	No	No	No	No	No	No	No	No	No	No	No	No	No	No	No
NL-138	No	No	No	No	No	No	No	No	No	No	No	No	No	No	No	No	No	No
NL-139	Yes	No	No	No	No	No	No	No	Yes	No	No	No	Yes	No	No	No	No	No
NL-140	Yes	No	No	No	No	No	No	No	No	No	No	No	No	Yes	No	No	No	No
NL-141	Yes	No	No	No	No	No	No	No	No	No	No	No	No	No	Yes	No	No	No
NL-142	No	No	No	No	No	No	No	No	No	No	No	No	No	No	No	No	No	No
NL-144	No	No	No	No	No	No	No	No	No	No	No	No	No	No	No	No	No	No
NL-145	No	No	No	No	No	No	No	No	No	No	No	No	No	No	No	No	No	No
NL-146	No	No	No	No	No	No	No	No	No	No	No	No	No	No	No	No	No	No
NL-147	No	No	No	No	No	No	No	No	No	No	No	No	No	No	No	No	No	No
NL-148	No	No	No	No	No	No	No	No	No	No	No	No	No	No	No	No	No	No
NL-149	No	No	No	No	No	No	No	No	No	No	No	No	No	No	No	No	No	No
NL-150	Yes	Yes	No	No	No	No	No	No	No	No	No	No	No	No	No	No	No	Yes
NL-151	Yes	No	No	No	No	No	No	No	No	No	No	No	No	Yes	No	No	No	No
NL-152	No	No	No	No	No	No	No	No	No	No	No	No	No	No	No	No	No	No
NL-153	No	No	No	No	No	No	No	No	No	No	No	No	No	No	No	No	No	No
NL-154	No	No	No	No	No	No	No	No	No	No	No	No	No	No	No	No	No	No
NL-155	No	No	No	No	No	No	No	No	No	No	No	No	No	No	No	No	No	No
NL-156	No	No	No	No	No	No	No	No	No	No	No	No	No	No	No	No	No	No
NL-157	NA	No	No	No	No	No	No	No	NA	No	No	No	NA	No	No	No	No	No
NL-158	No	No	No	No	No	No	No	No	No	No	No	No	No	No	No	No	No	No
NL-159	No	No	No	No	No	No	No	No	No	No	No	No	No	No	No	No	No	No
NL-160	No	No	No	No	No	No	No	No	No	No	No	No	No	No	No	No	No	No
NL-161	No	No	No	No	No	No	No	No	No	No	No	No	No	No	No	No	No	No
NL-162	No	No	No	No	No	No	No	No	No	No	No	No	No	No	No	No	No	No
NL-163	No	No	No	No	No	No	No	No	No	No	No	No	No	No	No	No	No	No
NL-164	No	No	No	No	No	No	No	No	No	No	No	No	No	No	No	No	No	No
NL-165	No	No	No	No	No	No	No	No	No	No	No	No	No	No	No	No	No	No
NL-166	Yes	No	No	No	No	No	No	No	Yes	No	No	No	Yes	No	No	No	No	No
NL-167	No	No	No	No	No	No	No	No	No	No	No	No	No	No	No	No	No	No
NL-168	No	No	No	No	No	No	No	No	No	No	No	No	No	No	No	No	No	No
NL-169	Yes	No	No	No	No	No	No	No	Yes	No	No	No	Yes	No	No	Yes	No	No
NL-170	No	No	No	No	No	No	No	No	No	No	No	No	No	No	No	No	No	No
NL-171	Yes	No	No	No	No	No	No	No	Yes	No	No	No	Yes	No	No	No	No	No
NL-173	No	No	No	No	No	No	No	No	No	No	No	No	No	No	No	No	No	No
NL-174	No	No	No	No	No	No	No	No	No	No	No	No	No	No	No	No	No	No
NL-175	No	No	No	No	No	No	No	No	No	No	No	No	No	No	No	No	No	No
NL-176	No	No	No	No	No	No	No	No	No	No	No	No	No	No	No	No	No	No
NL-177	No	No	No	No	No	No	No	No	No	No	No	No	No	No	No	No	No	No
NL-178	No	No	No	No	No	No	No	No	No	No	No	No	No	No	No	No	No	No
NL-179	No	No	No	No	No	No	No	No	No	No	No	No	No	No	No	No	No	No
NL-180	No	No	No	No	No	No	No	No	No	No	No	No	No	No	No	No	No	No
NL-181	Yes	No	No	No	No	No	No	No	Yes	No	No	No	Yes	No	No	No	No	No
NL-182	No	No	No	No	No	No	No	No	No	No	No	No	No	No	No	No	No	No
NL-183	No	No	No	No	No	No	No	No	No	No	No	No	No	No	No	No	No	No
NL-184	No	No	No	No	No	No	No	No	No	No	No	No	No	No	No	No	No	No
NL-185	No	No	No	No	No	No	No	No	No	No	No	No	No	No	No	No	No	No
NL-186	Yes	No	No	No	No	No	No	No	Yes	No	No	No	Yes	No	No	No	No	No
NL-187	No	No	No	No	No	No	No	No	No	No	No	No	No	No	No	No	No	No
NL-188	No	No	No	No	No	No	No	No	No	No	No	No	No	No	No	No	No	No
NL-189	No	No	No	No	No	No	No	No	No	No	No	No	No	No	No	No	No	No
NL-190	No	No	No	No	No	No	No	No	No	No	No	No	No	No	No	No	No	No
NL-191	Yes	No	No	No	No	No	No	No	Yes	No	No	No	Yes	No	No	No	No	No
NL-192	Yes	Yes	No	No	No	No	No	No	No	No	No	No	No	No	No	No	No	No
NL-193	No	No	No	No	No	No	No	No	No	No	No	No	No	No	No	No	No	No
NL-194	Yes	Yes	No	No	No	No	No	No	No	No	No	No	No	No	No	No	No	No
