# Supplementary material for: Targeted metagenomics reveals association between severity and pathogen co-detection in infants with respiratory syncytial virus
Source: Nat Commun. 2024 Mar 16;15:2379. doi: 10.1038/s41467-024-46648-3 (PMC10944482; doi:10.1038/s41467-024-46648-3)
Supplement: Supplementary file 6 — Source Data [file 41467_2024_46648_MOESM6_ESM.zip › Source Data/FigS2a_tree.txt]

(((((((((((((((((((NL-151-04:1.0000005e-06,NL-136:0.0002230081882)47:1.0000005e-06,NL-120:0.0001486008878)100:0.0005207722612,(NL-053:0.0007459542169,(NL-014:0.0001487123214,(NL-152:0.0005211588017,(NL-130:0.0002376540953,GB-010:7.436132848e-05)62:7.437448323e-05)40:1.0000005e-06)94:0.0002231031395)95:0.0002239495051)100:0.0006730153413,(NL-110:0.0008987306268,NL-178:0.001797245595)96:0.0002189763817)100:0.001722973767,(MH447958:0.001861163263,(NL-081-01:0.001033650742,NL-080:0.001958126558)100:0.00104704108)100:0.0004584309745)82:0.0002984240243,MN630102:0.001124267812)62:7.286765235e-05,((GB-102:0.004002165655,(NL-088:0.001413755467,MN306021:0.001954309987)100:0.001149554645)55:5.944974012e-05,((ES-019:0.000296848861,(((ES-055-01:1.0000005e-06,ES-016:1.0000005e-06)64:1.0000005e-06,ES-058-01:7.418325479e-05)90:0.0001483876111,((NL-192:0.0001484125824,NL-176:1.0000005e-06)100:0.0005204819473,(ES-076-01:0.0001484126173,(ES-015:7.420255526e-05,ES-067-03:1.0000005e-06)65:1.0000005e-06)100:0.0005953044681)99:0.0005204954027)57:1.0000005e-06)100:0.001714374844,(GB-139:0.001715212547,(((GB-091:0.000372010556,GB-132-01:0.0003719324072)98:0.0002975091886,(GB-009:0.0002971822072,(GB-077-01:0.0003420048445,GB-090-01:0.0001114652878)85:0.0001114094079)49:1.0000005e-06)82:0.0001486226733,(GB-083:0.0003716312282,GB-129-01:7.420371333e-05)95:0.0002229782322)100:0.001941803981)16:1.0000005e-06)100:0.001637553135)82:0.0002290303)18:1.0000005e-06,(LC530050:1.0000005e-06,MG793382:1.0000005e-06)100:0.001566272314)51:7.397126667e-05,(GB-044-01:0.0005949868222,GB-015:0.0002979087046)100:0.003770252493)82:0.0001484037791,(GB-020:0.003025404521,NL-154:0.00393022853)100:0.001489651311)100:0.0004266731934,(MK749912:0.001024378015,(NL-051:0.002215476866,(((((NL-042:0.0004459694603,(NL-037:7.426883248e-05,(NL-029:7.425287935e-05,NL-040:0.0001485207608)15:1.0000005e-06)60:7.425058269e-05)22:1.0000005e-06,(NL-039:0.0001485345023,NL-022:7.425065233e-05)9:1.0000005e-06)3:1.0000005e-06,(NL-186:7.42616124e-05,NL-030:7.629912232e-05)7:1.0000005e-06)11:1.0000005e-06,NL-064:0.0002228594427)81:7.232186344e-05,(NL-024:0.0002973405676,((NL-164-01:0.0002972963304,NL-049:0.0001485955027)64:7.442254452e-05,(NL-170-01:0.0002228666145,(NL-193:7.429808409e-05,((NL-160:1.0000005e-06,NL-184:7.426128964e-05)68:7.425957271e-05,NL-168-01:7.425942971e-05)17:1.0000005e-06)27:1.0000005e-06)66:7.422807238e-05)89:0.000148694339)78:7.615954171e-05)94:0.0009235546383)100:0.002627520788)100:0.001996481907)100:0.0003283193633,(MH447959:0.002871241015,(MH760589:0.002400245826,(NL-067-02:1.0000005e-06,NL-074-01:0.0001591538124)100:0.00371776855)89:0.0005115325134)99:0.0007945459238)97:0.000288991383,MG813987:0.002114687714)85:0.0001483740521,KY883566:0.002843006885)76:7.481502571e-05,GB-101-01:0.004812938117)52:0.0001512579462,NL-084-01:0.004288763472)47:7.202065556e-05,(((((((((GB-031:0.00168592505,(ES-060-01:0.001043916066,(((NL-190:0.0002228616731,(GB-146-01:0.0001485094863,GB-117:7.426635111e-05)83:7.43609861e-05)100:0.0004467788529,(GB-040:0.0003713902873,(GB-143:0.0005944819902,(GB-144:7.421239394e-05,GB-134:0.0002227991751)23:1.0000005e-06)65:1.0000005e-06)100:0.0008938613311)98:0.0002219264506,(GB-168:0.0001486973131,GB-084:0.0002224932552)100:0.0007452914061)100:0.0006753116458)98:0.0002957257221)87:0.0001483887353,(((ES-075-01:1.0000005e-06,ES-074-02:0.000148413217)100:0.0004455736919,(ES-043:7.417039398e-05,(ES-061-02:0.000148391728,(ES-035:7.489182823e-05,(ES-030:0.0002967875852,((ES-023:0.0001483556779,ES-036:1.0000005e-06)92:0.0001483716775,(ES-029:1.0000005e-06,ES-026:1.0000005e-06)77:1.0000005e-06)22:1.0000005e-06)71:7.422159284e-05)76:7.419879786e-05)77:7.424965264e-05)100:0.0005955989407)100:0.001642683245,(GB-112-01:0.001044816369,(GB-054-01:1.0000005e-06,(NL-027:7.417858934e-05,((NL-061:1.0000005e-06,NL-033:1.0000005e-06)30:1.0000005e-06,NL-032:1.0000005e-06)78:1.0000005e-06)100:0.001864073946)100:0.0008948203929)99:0.0003699829526)57:1.0000005e-06)94:0.0002226668746,(((GB-149:0.002768111348,(NL-052:0.003296604422,(ES-077-02:0.0001478293018,ES-064-01:0.0001489684511)100:0.001938299279)30:1.0000005e-06)61:7.399162281e-05,((GB-161-01:0.001121413595,GB-114:0.0005199106144)100:0.002699892127,(((NL-076:0.0002229059201,NL-101:7.434568508e-05)100:0.0003703345277,((NL-060:0.000371442875,(NL-059:0.0002972509277,NL-028:0.0001485342589)76:7.422191089e-05)88:0.0001485565782,((NL-175:7.421165526e-05,NL-166:7.439864955e-05)89:0.0001484872452,(NL-045:0.0002970390207,((NL-162-01:1.0000005e-06,NL-157-01:1.0000005e-06)100:0.0002228141379,(NL-034:7.58633635e-05,(NL-058:0.0001483308543,NL-025:0.0001604623225)88:0.0001483494744)100:0.0004457684712)36:1.0000005e-06)66:7.421639931e-05)22:1.0000005e-06)100:0.002094617033)100:0.0005966536408,(GB-080-01:0.002327811338,NL-124:0.002170115987)67:0.0001439891257)53:1.0000005e-06)78:0.0001484380234)21:1.0000005e-06,(((ES-013:7.598098576e-05,(ES-054-01:1.0000005e-06,ES-012:1.0000005e-06)72:1.0000005e-06)62:7.4210913e-05,(ES-014:0.0002970397761,(ES-018:1.0000005e-06,ES-059-02:1.0000005e-06)67:1.0000005e-06)40:1.0000005e-06)100:0.001120207768,(GB-070:0.0003732130126,((GB-089:0.0005205535028,((GB-046-01:1.0000005e-06,GB-075:0.0002229222553)66:7.427163781e-05,GB-136-01:0.0002228950276)25:1.0000005e-06)65:7.427415454e-05,(GB-137-02:0.0002230995549,GB-055:0.000379779955)87:0.0001486955013)83:7.303965535e-05)100:0.0008962226458)100:0.001345403214)93:0.0002969188714)18:1.0000005e-06,((GB-104-01:0.0001484524686,(((GB-119:7.421148359e-05,(GB-051:7.424898016e-05,GB-085:8.166429759e-05)61:7.422168156e-05)9:1.0000005e-06,GB-045:1.0000005e-06)4:1.0000005e-06,(GB-092-02:0.0001484443438,GB-082-02:7.421979388e-05)21:1.0000005e-06)48:1.0000005e-06)100:0.001563337401,(GB-167:0.001774059382,((((ES-047:7.409383936e-05,(ES-024:1.0000005e-06,ES-037:1.0000005e-06)79:1.0000005e-06)96:0.0002223417057,(ES-039:7.407650475e-05,ES-038:1.0000005e-06)95:0.000148193906)24:1.0000005e-06,(ES-052:0.0001679566042,ES-048:0.0002966731757)78:0.0001483194568)100:0.002773091765,(ES-022:0.0001988827151,ES-068-03:0.0002737344007)100:0.003101261112)46:6.825140311e-05)41:8.195916142e-05)100:0.0006005210158)75:1.0000005e-06,(NL-156-03:0.001342510127,(ES-042:0.0008919486176,((NL-031:0.0006802796167,GB-103:0.001661072207)100:0.0005116098806,((GB-062-01:1.0000005e-06,((GB-154-01:1.0000005e-06,GB-107-01:1.0000005e-06)45:1.0000005e-06,GB-025:0.0001484683904)56:7.423464033e-05)97:0.0002235174191,GB-150-02:0.0001478595797)100:0.001118992429)68:7.290549855e-05)77:7.114782703e-05)100:0.001492286236)100:0.002862854481,MH760608:0.003243253066)79:0.0001310219272,((MK749884:0.001262693842,((GB-142-01:0.0002228217127,(GB-059-01:0.0001485143825,GB-108-02:1.0000005e-06)35:1.0000005e-06)66:7.421761565e-05,(GB-098-02:0.0005950131369,GB-087-01:0.0004461642664)40:1.0000005e-06)100:0.002486977544)100:0.003089220254,((MH182031:0.002023610573,(MH182061:0.001713838272,((GB-043:0.0004876820936,GB-061:0.0002292484567)100:0.004456906807,MH182054:0.0006847345982)99:0.000438680453)100:0.0008310360239)100:0.0009941524688,((NL-054:7.427451186e-05,((NL-167-01:0.0003718937157,(NL-163-01:7.436358912e-05,NL-181:0.0002735511006)99:0.0002973998162)73:7.428700353e-05,(NL-048:7.428770808e-05,NL-038:7.429557701e-05)19:1.0000005e-06)51:1.0000005e-06)100:0.004197486373,(GB-123:0.002781115493,(GB-106:0.003310413196,(((GB-158:0.0005208384322,GB-169:0.0005204761468)100:0.0005968401809,GB-063:0.001118248301)100:0.0004422636622,NL-056:0.001722152277)100:0.001124304721)100:0.0009749000453)100:0.0003832617863)100:0.0009049888182)95:0.0004976821319)11:7.648251476e-05)17:0.0001493358627,MK749909:0.00360743156)9:5.547051885e-05,(((NL-089:0.002982697783,NL-041:0.005453796381)92:0.0002545334173,(ES-045:0.002872583821,NL-116-01:0.002178072138)100:0.001586175204)98:0.0002257242066,(MN071217:0.003912653688,(((GB-148:0.002004664994,(NL-180:1.0000005e-06,NL-158-01:1.0000005e-06)100:0.002361946746)100:0.002146140162,NL-021:0.005019133906)95:0.0004509698788,(ES-065:0.003426773051,(NL-108-01:0.002032040636,GB-060:0.002638878928)100:0.0009505276314)100:0.001386740478)56:7.522220849e-05)83:0.000146243472)98:0.0006706188477)17:9.253240051e-05)10:1.0000005e-06,((NL-118-01:0.003689358986,((MH290724:0.002544991601,(KX765914:0.0002973885396,KX765932:0.0004456827806)100:0.0007467756027)86:0.0001461921369,((MH447957:0.001494558751,((GB-006-01:0.0004781979959,GB-166:0.0007152830747)76:0.0001461356992,(NL-043:7.430562446e-05,(NL-044:0.0001505422701,NL-026:7.430247166e-05)29:1.0000005e-06)100:0.000788897163)100:0.001380032516)78:0.0002963096306,(NL-103-01:0.00156894294,MH447960:0.001649118216)100:0.001420126037)69:0.000147747144)92:0.0005914300291)100:0.001052240655,(MN630096:0.001803296691,((ES-041:0.002234752136,((MN306045:0.0005208759772,MN306017:0.0002230411075)99:0.0003104965023,GB-162-06:0.0008065341292)96:0.0003694577473)100:0.0007646561314,(((MT422271:0.001947954813,NL-062:0.002099057838)89:0.0002175814733,(MN306029:0.001117484469,((GB-049-01:0.001118306957,GB-165-01:0.00186633277)71:7.452930414e-05,ES-069-01:0.001791366777)59:7.406333032e-05)18:1.0000005e-06)65:7.419446634e-05,(((GB-030:0.0002231560351,(((GB-028:7.43509967e-05,GB-065:1.0000005e-06)84:7.435072213e-05,GB-042-01:0.0001487350015)75:7.43607899e-05,(GB-027:0.0001490303294,GB-110:0.0003722736606)65:7.416654676e-05)27:1.0000005e-06)100:0.001568660706,(MT422270:0.001798546761,(NL-171-01:0.00105314017,(GB-053-01:0.000148673726,GB-005:0.000148718225)51:1.0000005e-06)100:0.0008232400885)68:7.063628426e-05)84:0.0001489508111,(((GB-164-01:0.0006737260124,GB-122:0.001270004118)100:0.0008964698908,(NL-121:0.0002230574562,((NL-018:0.0001554101072,NL-133:0.0001486869161)69:7.430815634e-05,(NL-149:1.0000005e-06,NL-146:0.0001487394404)99:0.000297569629)36:1.0000005e-06)100:0.000821094417)65:0.0001471637049,((GB-078-01:1.0000005e-06,GB-099-01:7.433437951e-05)100:0.001716557498,(ES-053-01:0.001803290483,GB-151:0.002482017205)33:6.283375822e-05)13:1.0000005e-06)67:7.426558945e-05)89:0.0001489005384)95:0.000220767001)100:0.002410936178)98:0.000439796125)72:0.0001481479576)96:0.00130170867,MH181907:0.00418004101)100:0.004709840419;
