# Supplementary material for: Targeted metagenomics reveals association between severity and pathogen co-detection in infants with respiratory syncytial virus
Source: Nat Commun. 2024 Mar 16;15:2379. doi: 10.1038/s41467-024-46648-3 (PMC10944482; doi:10.1038/s41467-024-46648-3)
Supplement: Supplementary file 6 — Source Data [file 41467_2024_46648_MOESM6_ESM.zip › Source Data/TableS1.csv]

ID	Study	Season	Country
ES-001	1	2017-18	ES
ES-002	1	2017-18	ES
ES-003	1	2017-18	ES
ES-004	1	2017-18	ES
ES-005	1	2017-18	ES
ES-006	1	2017-18	ES
ES-007	1	2017-18	ES
ES-008	1	2017-18	ES
ES-009	1	2017-18	ES
ES-010	1	2017-18	ES
ES-011	1	2018-19	ES
ES-012	1	2018-19	ES
ES-013	1	2018-19	ES
ES-014	1	2018-19	ES
ES-015	1	2018-19	ES
ES-016	1	2018-19	ES
ES-017	1	2018-19	ES
ES-018	1	2018-19	ES
ES-019	1	2018-19	ES
ES-020	1	2018-19	ES
ES-021	1	2019-20	ES
ES-022	1	2019-20	ES
ES-023	1	2019-20	ES
ES-024	1	2019-20	ES
ES-025	1	2019-20	ES
ES-026	1	2019-20	ES
ES-027	1	2019-20	ES
ES-028	1	2019-20	ES
ES-029	1	2019-20	ES
ES-030	1	2019-20	ES
ES-031	1	2019-20	ES
ES-032	1	2019-20	ES
ES-033	1	2019-20	ES
ES-034	1	2019-20	ES
ES-035	1	2019-20	ES
ES-036	1	2019-20	ES
ES-037	1	2019-20	ES
ES-038	1	2019-20	ES
ES-039	1	2019-20	ES
ES-040	1	2019-20	ES
ES-041	1	2019-20	ES
ES-042	1	2019-20	ES
ES-043	1	2019-20	ES
ES-044	1	2019-20	ES
ES-045	1	2019-20	ES
ES-046	1	2019-20	ES
ES-047	1	2019-20	ES
ES-048	1	2019-20	ES
ES-049	1	2019-20	ES
ES-050	1	2019-20	ES
ES-051	1	2019-20	ES
ES-052	1	2019-20	ES
ES-053	2	2018-19	ES
ES-054	2	2018-19	ES
ES-055	2	2018-19	ES
ES-056	2	2018-19	ES
ES-057	2	2018-19	ES
ES-058	2	2018-19	ES
ES-059	2	2018-19	ES
ES-060	2	2018-19	ES
ES-061	2	2019-20	ES
ES-062	2	2019-20	ES
ES-063	2	2019-20	ES
ES-064	2	2019-20	ES
ES-065	2	2019-20	ES
ES-066	2	2019-20	ES
ES-067	2	2019-20	ES
ES-068	2	2019-20	ES
ES-069	2	2019-20	ES
ES-070	2	2019-20	ES
ES-071	2	2019-20	ES
ES-072	2	2018-19	ES
ES-073	2	2018-19	ES
ES-074	2	2019-20	ES
ES-075	2	2019-20	ES
ES-076	2	2019-20	ES
ES-077	2	2019-20	ES
GB-001	2	2018-19	GB
GB-002	2	2018-19	GB
GB-003	2	2018-19	GB
GB-004	2	2018-19	GB
GB-005	2	2018-19	GB
GB-006	2	2018-19	GB
GB-007	2	2018-19	GB
GB-008	2	2018-19	GB
GB-009	2	2018-19	GB
GB-010	2	2018-19	GB
GB-011	1	2018-19	GB
GB-012	1	2018-19	GB
GB-013	1	2018-19	GB
GB-014	1	2018-19	GB
GB-015	1	2018-19	GB
GB-016	1	2019-20	GB
GB-017	1	2018-19	GB
GB-018	1	2019-20	GB
GB-019	1	2019-20	GB
GB-020	1	2019-20	GB
GB-021	1	2019-20	GB
GB-022	1	2019-20	GB
GB-023	1	2019-20	GB
GB-024	1	2019-20	GB
GB-025	1	2019-20	GB
GB-026	1	2019-20	GB
GB-027	1	2019-20	GB
GB-028	1	2019-20	GB
GB-029	1	2018-19	GB
GB-030	1	2019-20	GB
GB-031	1	2019-20	GB
GB-032	1	2019-20	GB
GB-033	1	2018-19	GB
GB-034	1	2019-20	GB
GB-035	1	2018-19	GB
GB-036	1	2018-19	GB
GB-037	1	2019-20	GB
GB-038	1	2018-19	GB
GB-039	1	2018-19	GB
GB-040	1	2019-20	GB
GB-041	2	2018-19	GB
GB-042	2	2019-20	GB
GB-043	2	2019-20	GB
GB-044	2	2018-19	GB
GB-045	2	2018-19	GB
GB-046	2	2018-19	GB
GB-047	2	2019-20	GB
GB-048	2	2019-20	GB
GB-049	2	2019-20	GB
GB-050	2	2018-19	GB
GB-051	2	2018-19	GB
GB-052	2	2018-19	GB
GB-053	2	2018-19	GB
GB-054	2	2017-18	GB
GB-055	2	2018-19	GB
GB-056	2	2018-19	GB
GB-057	2	2017-18	GB
GB-058	2	2019-20	GB
GB-059	2	2018-19	GB
GB-060	2	2018-19	GB
GB-061	2	2019-20	GB
GB-062	2	2019-20	GB
GB-063	2	2019-20	GB
GB-064	2	2019-20	GB
GB-065	2	2019-20	GB
GB-066	2	2018-19	GB
GB-067	2	2018-19	GB
GB-068	2	2018-19	GB
GB-069	2	2018-19	GB
GB-070	2	2018-19	GB
GB-071	2	2018-19	GB
GB-072	2	2018-19	GB
GB-073	2	2018-19	GB
GB-074	2	2019-20	GB
GB-075	2	2018-19	GB
GB-076	2	2018-19	GB
GB-077	2	2018-19	GB
GB-078	2	2018-19	GB
GB-079	2	2018-19	GB
GB-080	2	2018-19	GB
GB-081	2	2018-19	GB
GB-082	2	2018-19	GB
GB-083	2	2018-19	GB
GB-084	2	2019-20	GB
GB-085	2	2018-19	GB
GB-086	2	2019-20	GB
GB-087	2	2018-19	GB
GB-088	2	2018-19	GB
GB-089	2	2018-19	GB
GB-090	2	2018-19	GB
GB-091	2	2018-19	GB
GB-092	2	2018-19	GB
GB-093	2	2018-19	GB
GB-094	2	2018-19	GB
GB-095	2	2019-20	GB
GB-096	2	2018-19	GB
GB-097	2	2019-20	GB
GB-098	2	2018-19	GB
GB-099	2	2018-19	GB
GB-100	2	2018-19	GB
GB-101	2	2017-18	GB
GB-102	2	2019-20	GB
GB-103	2	2019-20	GB
GB-104	2	2018-19	GB
GB-105	2	2018-19	GB
GB-106	2	2018-19	GB
GB-107	2	2019-20	GB
GB-108	2	2018-19	GB
GB-109	2	2017-18	GB
GB-110	2	2019-20	GB
GB-111	2	2018-19	GB
GB-112	2	2017-18	GB
GB-113	2	2019-20	GB
GB-114	2	2019-20	GB
GB-115	2	2019-20	GB
GB-116	2	2018-19	GB
GB-117	2	2019-20	GB
GB-118	2	2018-19	GB
GB-119	2	2018-19	GB
GB-120	2	2019-20	GB
GB-121	2	2018-19	GB
GB-122	2	2019-20	GB
GB-123	2	2018-19	GB
GB-124	2	2018-19	GB
GB-125	2	2019-20	GB
GB-126	2	2018-19	GB
GB-127	2	2018-19	GB
GB-128	2	2018-19	GB
GB-129	2	2018-19	GB
GB-130	2	2018-19	GB
GB-131	2	2018-19	GB
GB-132	2	2018-19	GB
GB-133	2	2019-20	GB
GB-134	2	2019-20	GB
GB-135	2	2018-19	GB
GB-136	2	2018-19	GB
GB-137	2	2018-19	GB
GB-138	2	2019-20	GB
GB-139	2	2017-18	GB
GB-140	2	2019-20	GB
GB-141	2	2018-19	GB
GB-142	2	2018-19	GB
GB-143	2	2019-20	GB
GB-144	2	2019-20	GB
GB-145	2	2019-20	GB
GB-146	2	2019-20	GB
GB-147	2	2019-20	GB
GB-148	2	2019-20	GB
GB-149	2	2019-20	GB
GB-150	2	2019-20	GB
GB-151	2	2019-20	GB
GB-152	2	2019-20	GB
GB-153	2	2019-20	GB
GB-154	2	2019-20	GB
GB-155	2	2019-20	GB
GB-156	2	2019-20	GB
GB-157	2	2019-20	GB
GB-158	2	2019-20	GB
GB-159	2	2019-20	GB
GB-160	2	2019-20	GB
GB-161	2	2019-20	GB
GB-162	2	2019-20	GB
GB-163	2	2019-20	GB
GB-164	2	2019-20	GB
GB-165	2	2019-20	GB
GB-166	2	2019-20	GB
GB-167	2	2019-20	GB
GB-168	2	2019-20	GB
GB-169	2	2019-20	GB
NL-001	1	2017-18	NL
NL-002	1	2017-18	NL
NL-003	1	2017-18	NL
NL-004	1	2018-19	NL
NL-005	1	2018-19	NL
NL-006	1	2018-19	NL
NL-007	1	2018-19	NL
NL-008	1	2018-19	NL
NL-009	1	2018-19	NL
NL-010	1	2018-19	NL
NL-011	1	2018-19	NL
NL-012	1	2018-19	NL
NL-013	1	2018-19	NL
NL-014	1	2018-19	NL
NL-015	1	2018-19	NL
NL-016	1	2018-19	NL
NL-017	1	2018-19	NL
NL-018	1	2018-19	NL
NL-019	1	2018-19	NL
NL-020	1	2018-19	NL
NL-021	1	2018-19	NL
NL-022	1	2019-20	NL
NL-023	1	2018-19	NL
NL-024	1	2019-20	NL
NL-025	1	2019-20	NL
NL-026	1	2019-20	NL
NL-027	1	2019-20	NL
NL-028	1	2019-20	NL
NL-029	1	2019-20	NL
NL-030	1	2019-20	NL
NL-031	1	2019-20	NL
NL-032	1	2019-20	NL
NL-033	1	2019-20	NL
NL-034	1	2019-20	NL
NL-035	1	2019-20	NL
NL-036	1	2019-20	NL
NL-037	1	2019-20	NL
NL-038	1	2019-20	NL
NL-039	1	2019-20	NL
NL-040	1	2019-20	NL
NL-041	1	2019-20	NL
NL-042	1	2019-20	NL
NL-043	1	2019-20	NL
NL-044	1	2019-20	NL
NL-045	1	2019-20	NL
NL-046	1	2019-20	NL
NL-047	1	2019-20	NL
NL-048	1	2019-20	NL
NL-049	1	2019-20	NL
NL-050	1	2019-20	NL
NL-051	1	2019-20	NL
NL-052	1	2019-20	NL
NL-053	1	2019-20	NL
NL-054	1	2019-20	NL
NL-055	1	2019-20	NL
NL-056	1	2019-20	NL
NL-057	1	2019-20	NL
NL-058	1	2019-20	NL
NL-059	1	2019-20	NL
NL-060	1	2019-20	NL
NL-061	1	2019-20	NL
NL-062	1	2019-20	NL
NL-063	1	2019-20	NL
NL-064	1	2019-20	NL
NL-065	2	2017-18	NL
NL-066	2	2017-18	NL
NL-067	2	2017-18	NL
NL-068	2	2017-18	NL
NL-069	2	2017-18	NL
NL-070	2	2017-18	NL
NL-071	2	2017-18	NL
NL-072	2	2017-18	NL
NL-073	2	2017-18	NL
NL-074	2	2017-18	NL
NL-075	2	2017-18	NL
NL-076	2	2017-18	NL
NL-077	2	2017-18	NL
NL-078	2	2017-18	NL
NL-079	2	2017-18	NL
NL-080	2	2017-18	NL
NL-081	2	2017-18	NL
NL-082	2	2017-18	NL
NL-083	2	2017-18	NL
NL-084	2	2017-18	NL
NL-085	2	2017-18	NL
NL-086	2	2017-18	NL
NL-087	2	2017-18	NL
NL-088	2	2017-18	NL
NL-089	2	2017-18	NL
NL-090	2	2017-18	NL
NL-091	2	2017-18	NL
NL-092	2	2017-18	NL
NL-093	2	2017-18	NL
NL-094	2	2017-18	NL
NL-095	2	2017-18	NL
NL-096	2	2017-18	NL
NL-097	2	2017-18	NL
NL-098	2	2017-18	NL
NL-099	2	2017-18	NL
NL-100	2	2017-18	NL
NL-101	2	2017-18	NL
NL-102	2	2017-18	NL
NL-103	2	2017-18	NL
NL-104	2	2017-18	NL
NL-105	2	2017-18	NL
NL-106	2	2017-18	NL
NL-107	2	2017-18	NL
NL-108	2	2017-18	NL
NL-109	2	2017-18	NL
NL-110	2	2017-18	NL
NL-111	2	2017-18	NL
NL-112	2	2017-18	NL
NL-113	2	2017-18	NL
NL-114	2	2017-18	NL
NL-115	2	2017-18	NL
NL-116	2	2018-19	NL
NL-117	2	2018-19	NL
NL-118	2	2018-19	NL
NL-119	2	2018-19	NL
NL-120	2	2018-19	NL
NL-121	2	2018-19	NL
NL-122	2	2018-19	NL
NL-123	2	2018-19	NL
NL-124	2	2018-19	NL
NL-125	2	2018-19	NL
NL-126	2	2018-19	NL
NL-127	2	2018-19	NL
NL-128	2	2018-19	NL
NL-129	2	2018-19	NL
NL-130	2	2018-19	NL
NL-131	2	2018-19	NL
NL-132	2	2018-19	NL
NL-133	2	2018-19	NL
NL-134	2	2018-19	NL
NL-135	2	2018-19	NL
NL-136	2	2018-19	NL
NL-137	2	2018-19	NL
NL-138	2	2018-19	NL
NL-139	2	2018-19	NL
NL-140	2	2018-19	NL
NL-141	2	2018-19	NL
NL-142	2	2018-19	NL
NL-143	2	2018-19	NL
NL-144	2	2018-19	NL
NL-145	2	2018-19	NL
NL-146	2	2018-19	NL
NL-147	2	2018-19	NL
NL-148	2	2018-19	NL
NL-149	2	2018-19	NL
NL-150	2	2018-19	NL
NL-151	2	2018-19	NL
NL-152	2	2018-19	NL
NL-153	2	2019-20	NL
NL-154	2	2019-20	NL
NL-155	2	2019-20	NL
NL-156	2	2019-20	NL
NL-157	2	2019-20	NL
NL-158	2	2019-20	NL
NL-159	2	2019-20	NL
NL-160	2	2019-20	NL
NL-161	2	2019-20	NL
NL-162	2	2019-20	NL
NL-163	2	2019-20	NL
NL-164	2	2019-20	NL
NL-165	2	2019-20	NL
NL-166	2	2019-20	NL
NL-167	2	2019-20	NL
NL-168	2	2019-20	NL
NL-169	2	2019-20	NL
NL-170	2	2019-20	NL
NL-171	2	2019-20	NL
NL-172	2	2019-20	NL
NL-173	2	2019-20	NL
NL-174	2	2019-20	NL
NL-175	2	2019-20	NL
NL-176	2	2019-20	NL
NL-177	2	2019-20	NL
NL-178	2	2019-20	NL
NL-179	2	2019-20	NL
NL-180	2	2019-20	NL
NL-181	2	2019-20	NL
NL-182	2	2019-20	NL
NL-183	2	2019-20	NL
NL-184	2	2019-20	NL
NL-185	2	2019-20	NL
NL-186	2	2019-20	NL
NL-187	2	2019-20	NL
NL-188	2	2019-20	NL
NL-189	2	2019-20	NL
NL-190	2	2019-20	NL
NL-191	2	2019-20	NL
NL-192	2	2019-20	NL
NL-193	2	2019-20	NL
NL-194	2	2019-20	NL
