# Supplementary material for: Targeted metagenomics reveals association between severity and pathogen co-detection in infants with respiratory syncytial virus
Source: Nat Commun. 2024 Mar 16;15:2379. doi: 10.1038/s41467-024-46648-3 (PMC10944482; doi:10.1038/s41467-024-46648-3)
Supplement: Supplementary file 6 — Source Data [file 41467_2024_46648_MOESM6_ESM.zip › Source Data/TableS3.csv]

ID	Subgroup	Season	Country
ES-001	B	2017-18	ES
ES-002	B	2017-18	ES
ES-003	B	2017-18	ES
ES-004	B	2017-18	ES
ES-005	B	2017-18	ES
ES-006	B	2017-18	ES
ES-007	B	2017-18	ES
ES-008	B	2017-18	ES
ES-009	B	2017-18	ES
ES-010	B	2017-18	ES
ES-011	B	2018-19	ES
ES-012	A	2018-19	ES
ES-013	A	2018-19	ES
ES-014	A	2018-19	ES
ES-015	A	2018-19	ES
ES-016	A	2018-19	ES
ES-017	B	2018-19	ES
ES-018	A	2018-19	ES
ES-019	A	2018-19	ES
ES-020	B	2018-19	ES
ES-021	B	2019-20	ES
ES-022	A	2019-20	ES
ES-023	A	2019-20	ES
ES-024	A	2019-20	ES
ES-025	B	2019-20	ES
ES-026	A	2019-20	ES
ES-027	B	2019-20	ES
ES-028	B	2019-20	ES
ES-029	A	2019-20	ES
ES-030	A	2019-20	ES
ES-031	B	2019-20	ES
ES-032	B	2019-20	ES
ES-033	B	2019-20	ES
ES-034	B	2019-20	ES
ES-035	A	2019-20	ES
ES-036	A	2019-20	ES
ES-037	A	2019-20	ES
ES-038	A	2019-20	ES
ES-039	A	2019-20	ES
ES-040	B	2019-20	ES
ES-041	A	2019-20	ES
ES-042	A	2019-20	ES
ES-043	A	2019-20	ES
ES-044	B	2019-20	ES
ES-045	A	2019-20	ES
ES-046	B	2019-20	ES
ES-047	A	2019-20	ES
ES-048	A	2019-20	ES
ES-049	B	2019-20	ES
ES-050	B	2019-20	ES
ES-051	B	2019-20	ES
ES-052	A	2019-20	ES
ES-053	A	2018-19	ES
ES-054	A	2018-19	ES
ES-055	A	2018-19	ES
ES-056	B	2018-19	ES
ES-057	B	2018-19	ES
ES-058	A	2018-19	ES
ES-059	A	2018-19	ES
ES-060	A	2018-19	ES
ES-061	A	2019-20	ES
ES-062	B	2019-20	ES
ES-063	B	2019-20	ES
ES-064	A	2019-20	ES
ES-065	A	2019-20	ES
ES-066	B	2019-20	ES
ES-067	A	2019-20	ES
ES-068	A	2019-20	ES
ES-069	A	2019-20	ES
ES-070	B	2019-20	ES
ES-071	A	2019-20	ES
ES-072	B	2018-19	ES
ES-073	B	2018-19	ES
ES-074	A	2019-20	ES
ES-075	A	2019-20	ES
ES-076	A	2019-20	ES
ES-077	A	2019-20	ES
GB-001	B	2018-19	GB
GB-002	B	2018-19	GB
GB-003	B	2018-19	GB
GB-004	B	2018-19	GB
GB-005	A	2018-19	GB
GB-006	A	2018-19	GB
GB-007	B	2018-19	GB
GB-008	B	2018-19	GB
GB-009	A	2018-19	GB
GB-010	A	2018-19	GB
GB-011	B	2018-19	GB
GB-012	B	2018-19	GB
GB-013	B	2018-19	GB
GB-014	B	2018-19	GB
GB-015	A	2018-19	GB
GB-016	B	2019-20	GB
GB-017	B	2018-19	GB
GB-018	B	2019-20	GB
GB-019	B	2019-20	GB
GB-020	A	2019-20	GB
GB-021	B	2019-20	GB
GB-022	B	2019-20	GB
GB-023	B	2019-20	GB
GB-024	B	2019-20	GB
GB-025	A	2019-20	GB
GB-026	A	2019-20	GB
GB-027	A	2019-20	GB
GB-028	A	2019-20	GB
GB-029	A	2018-19	GB
GB-030	A	2019-20	GB
GB-031	A	2019-20	GB
GB-032	B	2019-20	GB
GB-033	B	2018-19	GB
GB-034	B	2019-20	GB
GB-035	A	2018-19	GB
GB-036	B	2018-19	GB
GB-037	B	2019-20	GB
GB-038	B	2018-19	GB
GB-039	B	2018-19	GB
GB-040	A	2019-20	GB
GB-041	B	2018-19	GB
GB-042	A	2019-20	GB
GB-043	A	2019-20	GB
GB-044	A	2018-19	GB
GB-045	A	2018-19	GB
GB-046	A	2018-19	GB
GB-047	B	2019-20	GB
GB-049	A	2019-20	GB
GB-050	B	2018-19	GB
GB-051	A	2018-19	GB
GB-052	B	2018-19	GB
GB-053	A	2018-19	GB
GB-054	A	2017-18	GB
GB-055	A	2018-19	GB
GB-056	B	2018-19	GB
GB-057	B	2017-18	GB
GB-058	B	2019-20	GB
GB-059	A	2018-19	GB
GB-060	A	2018-19	GB
GB-061	A	2019-20	GB
GB-062	A	2019-20	GB
GB-063	A	2019-20	GB
GB-064	A	2019-20	GB
GB-065	A	2019-20	GB
GB-066	B	2018-19	GB
GB-067	NA	2018-19	GB
GB-068	B	2018-19	GB
GB-069	B	2018-19	GB
GB-070	A	2018-19	GB
GB-071	B	2018-19	GB
GB-072	B	2018-19	GB
GB-073	B	2018-19	GB
GB-074	B	2019-20	GB
GB-075	A	2018-19	GB
GB-076	B	2018-19	GB
GB-077	A	2018-19	GB
GB-078	A	2018-19	GB
GB-079	B	2018-19	GB
GB-080	A	2018-19	GB
GB-081	B	2018-19	GB
GB-082	A	2018-19	GB
GB-083	A	2018-19	GB
GB-084	A	2019-20	GB
GB-085	A	2018-19	GB
GB-086	B	2019-20	GB
GB-087	A	2018-19	GB
GB-088	B	2018-19	GB
GB-089	A	2018-19	GB
GB-090	A	2018-19	GB
GB-091	A	2018-19	GB
GB-092	A	2018-19	GB
GB-093	B	2018-19	GB
GB-094	B	2018-19	GB
GB-095	B	2019-20	GB
GB-096	B	2018-19	GB
GB-097	B	2019-20	GB
GB-098	A	2018-19	GB
GB-099	A	2018-19	GB
GB-100	B	2018-19	GB
GB-101	A	2017-18	GB
GB-102	A	2019-20	GB
GB-103	A	2019-20	GB
GB-104	A	2018-19	GB
GB-105	B	2018-19	GB
GB-106	A	2018-19	GB
GB-107	A	2019-20	GB
GB-108	A	2018-19	GB
GB-109	B	2017-18	GB
GB-110	A	2019-20	GB
GB-111	B	2018-19	GB
GB-112	A	2017-18	GB
GB-113	B	2019-20	GB
GB-114	A	2019-20	GB
GB-115	B	2019-20	GB
GB-116	B	2018-19	GB
GB-117	A	2019-20	GB
GB-118	B	2018-19	GB
GB-119	A	2018-19	GB
GB-120	B	2019-20	GB
GB-121	B	2018-19	GB
GB-122	A	2019-20	GB
GB-123	A	2018-19	GB
GB-124	B	2018-19	GB
GB-125	B	2019-20	GB
GB-126	B	2018-19	GB
GB-127	B	2018-19	GB
GB-128	B	2018-19	GB
GB-129	A	2018-19	GB
GB-130	B	2018-19	GB
GB-131	B	2018-19	GB
GB-132	A	2018-19	GB
GB-133	B	2019-20	GB
GB-134	A	2019-20	GB
GB-135	B	2018-19	GB
GB-136	A	2018-19	GB
GB-137	A	2018-19	GB
GB-138	B	2019-20	GB
GB-139	A	2017-18	GB
GB-140	B	2019-20	GB
GB-141	NA	2018-19	GB
GB-142	A	2018-19	GB
GB-143	A	2019-20	GB
GB-144	A	2019-20	GB
GB-145	A	2019-20	GB
GB-146	A	2019-20	GB
GB-147	B	2019-20	GB
GB-148	A	2019-20	GB
GB-149	A	2019-20	GB
GB-150	A	2019-20	GB
GB-151	A	2019-20	GB
GB-152	B	2019-20	GB
GB-153	B	2019-20	GB
GB-154	A	2019-20	GB
GB-155	B	2019-20	GB
GB-157	B	2019-20	GB
GB-158	A	2019-20	GB
GB-159	B	2019-20	GB
GB-160	A	2019-20	GB
GB-161	A	2019-20	GB
GB-162	A	2019-20	GB
GB-163	A	2019-20	GB
GB-164	A	2019-20	GB
GB-165	A	2019-20	GB
GB-166	A	2019-20	GB
GB-167	A	2019-20	GB
GB-168	A	2019-20	GB
GB-169	A	2019-20	GB
NL-001	B	2017-18	NL
NL-002	B	2017-18	NL
NL-003	A	2017-18	NL
NL-004	B	2018-19	NL
NL-005	B	2018-19	NL
NL-006	B	2018-19	NL
NL-007	B	2018-19	NL
NL-008	B	2018-19	NL
NL-009	B	2018-19	NL
NL-010	B	2018-19	NL
NL-011	B	2018-19	NL
NL-012	B	2018-19	NL
NL-014	A	2018-19	NL
NL-015	B	2018-19	NL
NL-016	B	2018-19	NL
NL-017	B	2018-19	NL
NL-018	A	2018-19	NL
NL-019	B	2018-19	NL
NL-020	B	2018-19	NL
NL-021	A	2018-19	NL
NL-022	A	2019-20	NL
NL-023	B	2018-19	NL
NL-024	A	2019-20	NL
NL-025	A	2019-20	NL
NL-026	A	2019-20	NL
NL-027	A	2019-20	NL
NL-028	A	2019-20	NL
NL-029	A	2019-20	NL
NL-030	A	2019-20	NL
NL-031	A	2019-20	NL
NL-032	A	2019-20	NL
NL-033	A	2019-20	NL
NL-034	A	2019-20	NL
NL-035	B	2019-20	NL
NL-036	B	2019-20	NL
NL-037	A	2019-20	NL
NL-038	A	2019-20	NL
NL-039	A	2019-20	NL
NL-040	A	2019-20	NL
NL-041	A	2019-20	NL
NL-042	A	2019-20	NL
NL-043	A	2019-20	NL
NL-044	A	2019-20	NL
NL-045	A	2019-20	NL
NL-046	B	2019-20	NL
NL-048	A	2019-20	NL
NL-049	A	2019-20	NL
NL-050	A	2019-20	NL
NL-051	A	2019-20	NL
NL-052	A	2019-20	NL
NL-053	A	2019-20	NL
NL-054	A	2019-20	NL
NL-055	NA	2019-20	NL
NL-056	A	2019-20	NL
NL-057	B	2019-20	NL
NL-058	A	2019-20	NL
NL-059	A	2019-20	NL
NL-060	A	2019-20	NL
NL-061	A	2019-20	NL
NL-062	A	2019-20	NL
NL-064	A	2019-20	NL
NL-065	B	2017-18	NL
NL-066	B	2017-18	NL
NL-067	A	2017-18	NL
NL-068	B	2017-18	NL
NL-069	B	2017-18	NL
NL-070	B	2017-18	NL
NL-071	B	2017-18	NL
NL-072	B	2017-18	NL
NL-073	B	2017-18	NL
NL-074	A	2017-18	NL
NL-075	B	2017-18	NL
NL-076	A	2017-18	NL
NL-077	B	2017-18	NL
NL-078	B	2017-18	NL
NL-079	B	2017-18	NL
NL-080	A	2017-18	NL
NL-081	A	2017-18	NL
NL-082	B	2017-18	NL
NL-083	B	2017-18	NL
NL-084	A	2017-18	NL
NL-085	B	2017-18	NL
NL-086	B	2017-18	NL
NL-087	B	2017-18	NL
NL-088	A	2017-18	NL
NL-089	A	2017-18	NL
NL-090	A	2017-18	NL
NL-091	B	2017-18	NL
NL-092	B	2017-18	NL
NL-093	B	2017-18	NL
NL-094	B	2017-18	NL
NL-095	B	2017-18	NL
NL-096	B	2017-18	NL
NL-097	B	2017-18	NL
NL-098	B	2017-18	NL
NL-099	B	2017-18	NL
NL-100	B	2017-18	NL
NL-101	A	2017-18	NL
NL-102	B	2017-18	NL
NL-103	A	2017-18	NL
NL-104	B	2017-18	NL
NL-105	A	2017-18	NL
NL-106	B	2017-18	NL
NL-107	B	2017-18	NL
NL-108	A	2017-18	NL
NL-109	NA	2017-18	NL
NL-110	A	2017-18	NL
NL-111	B	2017-18	NL
NL-112	B	2017-18	NL
NL-113	B	2017-18	NL
NL-114	B	2017-18	NL
NL-115	B	2017-18	NL
NL-116	A	2018-19	NL
NL-117	B	2018-19	NL
NL-118	A	2018-19	NL
NL-119	B	2018-19	NL
NL-120	A	2018-19	NL
NL-121	A	2018-19	NL
NL-122	B	2018-19	NL
NL-123	NA	2018-19	NL
NL-124	A	2018-19	NL
NL-125	B	2018-19	NL
NL-126	B	2018-19	NL
NL-127	B	2018-19	NL
NL-128	B	2018-19	NL
NL-129	B	2018-19	NL
NL-130	A	2018-19	NL
NL-131	B	2018-19	NL
NL-132	B	2018-19	NL
NL-133	A	2018-19	NL
NL-134	B	2018-19	NL
NL-135	A	2018-19	NL
NL-136	A	2018-19	NL
NL-137	B	2018-19	NL
NL-138	B	2018-19	NL
NL-139	B	2018-19	NL
NL-140	B	2018-19	NL
NL-141	B	2018-19	NL
NL-142	B	2018-19	NL
NL-144	B	2018-19	NL
NL-145	B	2018-19	NL
NL-146	A	2018-19	NL
NL-147	B	2018-19	NL
NL-148	B	2018-19	NL
NL-149	A	2018-19	NL
NL-150	B	2018-19	NL
NL-151	NA	2018-19	NL
NL-152	A	2018-19	NL
NL-153	B	2019-20	NL
NL-154	A	2019-20	NL
NL-155	B	2019-20	NL
NL-156	NA	2019-20	NL
NL-157	A	2019-20	NL
NL-158	A	2019-20	NL
NL-159	B	2019-20	NL
NL-160	A	2019-20	NL
NL-161	NA	2019-20	NL
NL-162	A	2019-20	NL
NL-163	A	2019-20	NL
NL-164	A	2019-20	NL
NL-165	B	2019-20	NL
NL-166	A	2019-20	NL
NL-167	A	2019-20	NL
NL-168	A	2019-20	NL
NL-169	B	2019-20	NL
NL-170	A	2019-20	NL
NL-171	A	2019-20	NL
NL-173	B	2019-20	NL
NL-174	B	2019-20	NL
NL-175	A	2019-20	NL
NL-176	A	2019-20	NL
NL-177	A	2019-20	NL
NL-178	A	2019-20	NL
NL-179	B	2019-20	NL
NL-180	A	2019-20	NL
NL-181	A	2019-20	NL
NL-182	B	2019-20	NL
NL-183	B	2019-20	NL
NL-184	A	2019-20	NL
NL-185	B	2019-20	NL
NL-186	A	2019-20	NL
NL-187	B	2019-20	NL
NL-188	B	2019-20	NL
NL-189	A	2019-20	NL
NL-190	A	2019-20	NL
NL-191	NA	2019-20	NL
NL-192	A	2019-20	NL
NL-193	A	2019-20	NL
NL-194	B	2019-20	NL
