# Supplementary material for: Targeted metagenomics reveals association between severity and pathogen co-detection in infants with respiratory syncytial virus
Source: Nat Commun. 2024 Mar 16;15:2379. doi: 10.1038/s41467-024-46648-3 (PMC10944482; doi:10.1038/s41467-024-46648-3)
Supplement: Supplementary file 6 — Source Data [file 41467_2024_46648_MOESM6_ESM.zip › Source Data/Fig4.csv]

ID	Study	Age_M	ReSVinet	Haemo	Mora	Strep
ES-001	1	5	6	No	Yes	Yes
ES-002	1	4	6	No	Yes	Yes
ES-003	1	4	4	No	Yes	NA
ES-004	1	3	6	Yes	No	Yes
ES-005	1	4	9	No	No	No
ES-006	1	2	0	No	Yes	Yes
ES-007	1	4	16	Yes	No	Yes
ES-008	1	2	0	No	Yes	No
ES-009	1	2	4	No	Yes	NA
ES-010	1	3	3	No	No	No
ES-011	1	11	8	Yes	Yes	Yes
ES-012	1	11	3	NA	Yes	Yes
ES-013	1	12	9	Yes	Yes	Yes
ES-014	1	5	5	Yes	Yes	Yes
ES-015	1	2	NA	Yes	Yes	NA
ES-016	1	3	5	Yes	Yes	Yes
ES-017	1	3	5	No	Yes	Yes
ES-018	1	4	NA	No	Yes	Yes
ES-019	1	3	6	Yes	Yes	Yes
ES-020	1	2	NA	No	Yes	Yes
ES-021	1	11	NA	No	Yes	Yes
ES-022	1	11	1	No	No	No
ES-023	1	11	4	Yes	Yes	Yes
ES-024	1	10	NA	Yes	Yes	No
ES-025	1	10	2	No	Yes	No
ES-026	1	10	4	No	Yes	No
ES-027	1	9	2	No	No	Yes
ES-028	1	9	8	No	No	No
ES-029	1	8	2	Yes	Yes	Yes
ES-030	1	8	4	Yes	Yes	Yes
ES-031	1	8	6	Yes	Yes	Yes
ES-032	1	8	5	No	Yes	No
ES-033	1	8	NA	No	Yes	Yes
ES-034	1	7	5	Yes	Yes	Yes
ES-035	1	7	7	Yes	Yes	NA
ES-036	1	7	1	No	Yes	Yes
ES-037	1	6	3	No	Yes	Yes
ES-038	1	5	7	No	Yes	Yes
ES-039	1	6	5	Yes	Yes	Yes
ES-040	1	6	4	Yes	Yes	Yes
ES-041	1	5	8	Yes	Yes	Yes
ES-042	1	5	5	No	No	Yes
ES-043	1	6	4	No	Yes	Yes
ES-044	1	5	NA	No	Yes	No
ES-045	1	6	3	No	Yes	NA
ES-046	1	5	3	No	No	No
ES-047	1	4	3	No	No	No
ES-048	1	4	10	Yes	Yes	Yes
ES-049	1	3	2	No	Yes	NA
ES-050	1	4	5	No	Yes	No
ES-051	1	4	5	No	No	Yes
ES-052	1	4	2	No	No	No
ES-053	2	2	8	Yes	Yes	Yes
ES-054	2	2	6	Yes	Yes	Yes
ES-055	2	3	7	No	No	No
ES-056	2	4	13	Yes	Yes	Yes
ES-057	2	2	8	Yes	Yes	Yes
ES-058	2	1	15	No	Yes	Yes
ES-059	2	4	11	No	No	Yes
ES-060	2	3	9	No	Yes	Yes
ES-061	2	7	5	No	Yes	Yes
ES-062	2	12	3	Yes	Yes	Yes
ES-063	2	11	12	Yes	No	Yes
ES-064	2	3	11	Yes	No	Yes
ES-065	2	7	8	Yes	Yes	NA
ES-066	2	11	7	No	Yes	NA
ES-067	2	3	17	Yes	Yes	Yes
ES-068	2	2	7	Yes	Yes	Yes
ES-069	2	10	8	Yes	Yes	NA
ES-070	2	8	2	No	Yes	NA
ES-071	2	2	7	No	Yes	Yes
ES-072	2	3	12	Yes	Yes	Yes
ES-073	2	1	13	Yes	Yes	Yes
ES-074	2	12	10	Yes	Yes	Yes
ES-075	2	12	10	Yes	Yes	Yes
ES-076	2	3	8	Yes	Yes	Yes
ES-077	2	3	8	No	No	No
GB-001	2	11	1	No	Yes	Yes
GB-002	2	1	18	Yes	No	No
GB-003	2	3	18	No	No	No
GB-004	2	1	18	Yes	No	NA
GB-005	2	2	7	No	Yes	Yes
GB-006	2	2	17	No	No	No
GB-007	2	2	1	No	Yes	Yes
GB-008	2	3	10	Yes	Yes	Yes
GB-009	2	1	4	Yes	No	Yes
GB-010	2	5	4	No	Yes	Yes
GB-011	1	7	7	No	Yes	No
GB-012	1	4	1	No	Yes	Yes
GB-013	1	10	2	No	Yes	NA
GB-014	1	6	4	No	No	NA
GB-015	1	3	2	Yes	No	No
GB-016	1	7	1	No	Yes	Yes
GB-017	1	12	5	No	Yes	NA
GB-018	1	12	4	Yes	Yes	No
GB-019	1	6	0	No	Yes	No
GB-020	1	4	0	No	Yes	NA
GB-021	1	4	3	No	Yes	No
GB-022	1	3	1	No	Yes	Yes
GB-023	1	6	2	No	Yes	Yes
GB-024	1	5	1	No	Yes	No
GB-025	1	6	4	No	No	Yes
GB-026	1	6	0	No	Yes	No
GB-027	1	7	1	Yes	No	Yes
GB-028	1	4	1	No	No	NA
GB-029	1	NA	1	No	Yes	Yes
GB-030	1	5	6	No	Yes	Yes
GB-031	1	2	13	No	Yes	No
GB-032	1	2	2	No	No	Yes
GB-033	1	8	3	No	No	Yes
GB-034	1	5	5	No	Yes	No
GB-035	1	5	4	No	Yes	No
GB-036	1	4	3	No	No	No
GB-037	1	8	8	Yes	Yes	Yes
GB-038	1	9	2	Yes	Yes	Yes
GB-039	1	8	2	No	Yes	Yes
GB-040	1	8	3	No	Yes	No
GB-041	2	5	4	No	Yes	Yes
GB-042	2	1	10	Yes	Yes	NA
GB-043	2	9	5	No	Yes	NA
GB-044	2	7	9	No	Yes	Yes
GB-045	2	9	6	Yes	Yes	Yes
GB-046	2	7	12	No	Yes	Yes
GB-047	2	6	10	No	Yes	Yes
GB-049	2	8	8	Yes	Yes	Yes
GB-050	2	2	8	NA	NA	No
GB-051	2	12	6	Yes	Yes	Yes
GB-052	2	3	10	No	Yes	Yes
GB-053	2	4	18	No	No	Yes
GB-054	2	2	16	Yes	No	Yes
GB-055	2	2	14	No	No	NA
GB-056	2	1	11	Yes	Yes	Yes
GB-057	2	3	13	NA	Yes	Yes
GB-058	2	1	18	No	Yes	NA
GB-059	2	9	10	Yes	NA	No
GB-060	2	5	8	No	Yes	Yes
GB-061	2	5	5	No	Yes	No
GB-062	2	3	7	Yes	Yes	Yes
GB-063	2	11	5	No	Yes	No
GB-064	2	2	8	No	Yes	No
GB-065	2	7	NA	No	Yes	Yes
GB-066	2	5	10	No	Yes	No
GB-067	2	8	7	No	Yes	Yes
GB-068	2	9	11	Yes	Yes	Yes
GB-069	2	12	17	Yes	Yes	Yes
GB-070	2	10	3	Yes	Yes	Yes
GB-071	2	4	3	No	Yes	No
GB-072	2	11	NA	No	Yes	Yes
GB-073	2	8	11	Yes	Yes	Yes
GB-074	2	2	4	No	No	Yes
GB-075	2	5	6	No	Yes	No
GB-076	2	4	12	No	Yes	Yes
GB-077	2	2	18	No	No	NA
GB-078	2	1	5	No	Yes	Yes
GB-079	2	3	10	No	Yes	Yes
GB-080	2	7	9	NA	Yes	Yes
GB-081	2	3	10	No	Yes	Yes
GB-082	2	9	8	Yes	No	Yes
GB-083	2	1	8	No	Yes	Yes
GB-084	2	9	1	No	Yes	Yes
GB-085	2	9	7	Yes	Yes	Yes
GB-086	2	6	2	No	No	Yes
GB-087	2	4	15	No	No	Yes
GB-088	2	1	15	No	No	No
GB-089	2	2	9	Yes	Yes	NA
GB-090	2	1	4	No	Yes	Yes
GB-091	2	5	3	No	No	NA
GB-092	2	11	12	Yes	Yes	Yes
GB-093	2	1	3	No	NA	Yes
GB-094	2	8	8	Yes	Yes	Yes
GB-095	2	10	4	Yes	Yes	Yes
GB-096	2	2	3	No	Yes	Yes
GB-097	2	6	5	No	Yes	Yes
GB-098	2	5	12	Yes	Yes	Yes
GB-099	2	11	10	Yes	Yes	Yes
GB-100	2	9	8	NA	No	Yes
GB-101	2	6	13	Yes	No	Yes
GB-102	2	9	2	No	Yes	Yes
GB-103	2	10	1	Yes	Yes	Yes
GB-104	2	6	7	NA	Yes	Yes
GB-105	2	3	7	Yes	Yes	Yes
GB-106	2	10	6	No	Yes	Yes
GB-107	2	5	5	Yes	Yes	NA
GB-108	2	9	10	Yes	Yes	Yes
GB-109	2	4	14	No	Yes	Yes
GB-110	2	5	3	No	Yes	Yes
GB-111	2	10	6	Yes	Yes	Yes
GB-112	2	3	11	No	Yes	Yes
GB-113	2	12	3	No	Yes	Yes
GB-114	2	10	4	Yes	Yes	Yes
GB-115	2	NA	NA	No	Yes	Yes
GB-116	2	2	12	No	Yes	No
GB-117	2	2	6	Yes	No	Yes
GB-118	2	3	14	No	Yes	Yes
GB-119	2	7	9	Yes	Yes	Yes
GB-120	2	6	2	No	Yes	Yes
GB-121	2	3	12	No	Yes	Yes
GB-122	2	10	1	No	Yes	Yes
GB-123	2	2	7	No	No	NA
GB-124	2	9	5	Yes	No	Yes
GB-125	2	9	7	No	Yes	Yes
GB-126	2	3	18	Yes	No	Yes
GB-127	2	2	NA	Yes	Yes	No
GB-128	2	2	12	Yes	Yes	Yes
GB-129	2	4	14	Yes	Yes	Yes
GB-130	2	1	11	No	No	Yes
GB-131	2	3	16	No	NA	Yes
GB-132	2	2	12	Yes	Yes	No
GB-133	2	1	5	No	No	NA
GB-134	2	5	0	Yes	Yes	No
GB-135	2	4	NA	No	Yes	No
GB-136	2	4	12	No	Yes	NA
GB-137	2	11	7	Yes	Yes	Yes
GB-138	2	6	NA	No	Yes	Yes
GB-139	2	6	8	No	Yes	Yes
GB-140	2	1	18	No	Yes	Yes
GB-141	2	7	10	Yes	Yes	Yes
GB-142	2	5	8	Yes	Yes	Yes
GB-143	2	10	10	No	Yes	No
GB-144	2	7	6	Yes	Yes	Yes
GB-145	2	5	5	Yes	Yes	Yes
GB-146	2	6	10	Yes	Yes	Yes
GB-147	2	2	13	No	No	Yes
GB-148	2	6	14	Yes	No	No
GB-149	2	3	14	No	Yes	Yes
GB-150	2	8	9	Yes	Yes	Yes
GB-151	2	3	6	No	Yes	No
GB-152	2	5	9	Yes	Yes	Yes
GB-153	2	5	13	No	Yes	NA
GB-154	2	1	8	No	Yes	No
GB-155	2	4	7	Yes	No	Yes
GB-157	2	2	5	No	Yes	NA
GB-158	2	8	6	No	Yes	Yes
GB-159	2	8	5	No	Yes	Yes
GB-160	2	1	8	No	Yes	Yes
GB-161	2	6	7	Yes	Yes	NA
GB-162	2	2	7	No	No	Yes
GB-163	2	2	11	No	No	No
GB-164	2	4	13	No	Yes	Yes
GB-165	2	2	14	No	No	Yes
GB-166	2	3	12	No	Yes	No
GB-167	2	4	10	No	Yes	No
GB-168	2	2	14	No	Yes	No
GB-169	2	2	10	Yes	NA	NA
NL-001	1	2	6	No	No	NA
NL-002	1	2	11	Yes	Yes	Yes
NL-003	1	2	6	Yes	Yes	No
NL-004	1	11	3	No	No	Yes
NL-005	1	11	9	Yes	Yes	Yes
NL-006	1	11	8	No	Yes	Yes
NL-007	1	10	4	Yes	Yes	Yes
NL-008	1	10	5	Yes	No	NA
NL-009	1	10	7	NA	Yes	Yes
NL-010	1	9	3	Yes	Yes	Yes
NL-011	1	9	2	Yes	Yes	Yes
NL-012	1	10	5	Yes	Yes	Yes
NL-014	1	9	4	Yes	Yes	Yes
NL-015	1	8	4	No	Yes	NA
NL-016	1	8	6	Yes	Yes	No
NL-017	1	7	4	No	Yes	NA
NL-018	1	5	3	Yes	Yes	Yes
NL-019	1	5	6	No	Yes	Yes
NL-020	1	5	7	No	Yes	No
NL-021	1	2	5	No	Yes	No
NL-022	1	12	5	Yes	Yes	Yes
NL-023	1	2	8	No	Yes	Yes
NL-024	1	12	5	No	Yes	Yes
NL-025	1	12	6	No	Yes	Yes
NL-026	1	12	9	Yes	Yes	Yes
NL-027	1	11	6	Yes	Yes	Yes
NL-028	1	11	7	No	Yes	Yes
NL-029	1	10	6	Yes	Yes	Yes
NL-030	1	11	5	Yes	Yes	Yes
NL-031	1	11	6	No	Yes	Yes
NL-032	1	10	5	Yes	Yes	Yes
NL-033	1	10	7	Yes	Yes	Yes
NL-034	1	11	4	Yes	Yes	Yes
NL-035	1	10	5	No	Yes	Yes
NL-036	1	10	7	Yes	Yes	Yes
NL-037	1	9	5	Yes	Yes	NA
NL-038	1	9	4	No	Yes	NA
NL-039	1	10	6	Yes	Yes	Yes
NL-040	1	10	7	Yes	Yes	Yes
NL-041	1	8	6	Yes	Yes	Yes
NL-042	1	8	3	Yes	Yes	Yes
NL-043	1	8	7	No	Yes	Yes
NL-044	1	8	7	Yes	Yes	No
NL-045	1	6	6	No	No	NA
NL-046	1	7	8	No	Yes	Yes
NL-048	1	7	5	Yes	Yes	Yes
NL-049	1	6	6	Yes	Yes	Yes
NL-050	1	6	4	Yes	Yes	Yes
NL-051	1	6	4	Yes	Yes	Yes
NL-052	1	5	5	No	Yes	Yes
NL-053	1	6	5	No	Yes	No
NL-054	1	4	4	No	Yes	Yes
NL-055	1	5	4	No	No	NA
NL-056	1	5	4	No	No	No
NL-057	1	5	4	No	No	Yes
NL-058	1	4	5	No	No	NA
NL-059	1	3	8	Yes	Yes	Yes
NL-060	1	2	6	No	Yes	NA
NL-061	1	3	6	Yes	Yes	Yes
NL-062	1	2	3	No	Yes	NA
NL-064	1	1	4	No	No	No
NL-065	2	3	14	Yes	Yes	Yes
NL-066	2	2	8	No	No	NA
NL-067	2	2	6	Yes	Yes	Yes
NL-068	2	5	7	No	Yes	No
NL-069	2	7	8	Yes	Yes	Yes
NL-070	2	10	17	Yes	No	Yes
NL-071	2	5	11	Yes	Yes	Yes
NL-072	2	9	17	Yes	Yes	Yes
NL-073	2	4	14	Yes	No	NA
NL-074	2	3	11	Yes	Yes	Yes
NL-075	2	2	9	No	No	No
NL-076	2	3	3	No	No	No
NL-077	2	12	4	Yes	Yes	Yes
NL-078	2	2	15	Yes	Yes	Yes
NL-079	2	4	15	No	No	No
NL-080	2	2	4	Yes	Yes	Yes
NL-081	2	4	10	No	No	Yes
NL-082	2	2	8	No	No	No
NL-083	2	8	9	No	No	NA
NL-084	2	4	13	No	Yes	Yes
NL-085	2	3	3	Yes	Yes	Yes
NL-086	2	1	13	Yes	No	NA
NL-087	2	4	6	No	Yes	Yes
NL-088	2	2	9	No	Yes	Yes
NL-089	2	7	2	NA	Yes	Yes
NL-090	2	2	6	NA	Yes	NA
NL-091	2	2	18	Yes	Yes	Yes
NL-092	2	1	13	Yes	Yes	Yes
NL-093	2	2	2	No	Yes	Yes
NL-094	2	7	5	Yes	Yes	NA
NL-095	2	1	7	Yes	Yes	Yes
NL-096	2	12	4	Yes	Yes	Yes
NL-097	2	8	3	NA	Yes	No
NL-098	2	1	17	Yes	Yes	Yes
NL-099	2	10	2	Yes	Yes	Yes
NL-100	2	3	3	No	No	NA
NL-101	2	12	10	Yes	Yes	Yes
NL-102	2	1	15	Yes	Yes	Yes
NL-103	2	5	17	Yes	Yes	Yes
NL-104	2	1	10	No	No	No
NL-105	2	6	12	Yes	Yes	Yes
NL-106	2	2	17	Yes	No	Yes
NL-107	2	2	18	Yes	No	Yes
NL-108	2	1	8	Yes	Yes	Yes
NL-109	2	3	15	No	No	Yes
NL-110	2	6	3	No	Yes	NA
NL-111	2	2	11	Yes	Yes	Yes
NL-112	2	5	5	No	Yes	Yes
NL-113	2	1	14	Yes	Yes	Yes
NL-114	2	3	10	Yes	No	Yes
NL-115	2	2	9	No	No	Yes
NL-116	2	1	18	NA	No	Yes
NL-117	2	3	11	Yes	Yes	Yes
NL-118	2	5	13	Yes	Yes	Yes
NL-119	2	8	16	No	No	NA
NL-120	2	3	6	No	Yes	NA
NL-121	2	5	11	Yes	Yes	Yes
NL-122	2	6	3	NA	Yes	Yes
NL-123	2	2	10	No	Yes	Yes
NL-124	2	1	16	Yes	Yes	Yes
NL-125	2	6	15	Yes	Yes	Yes
NL-126	2	1	13	Yes	Yes	Yes
NL-127	2	2	3	No	Yes	Yes
NL-128	2	2	6	No	Yes	Yes
NL-129	2	2	4	No	Yes	Yes
NL-130	2	2	18	Yes	Yes	Yes
NL-131	2	1	6	No	Yes	Yes
NL-132	2	2	7	No	Yes	Yes
NL-133	2	1	15	No	No	NA
NL-134	2	2	15	Yes	Yes	Yes
NL-135	2	1	10	No	Yes	Yes
NL-136	2	1	15	No	Yes	Yes
NL-137	2	2	7	No	Yes	NA
NL-138	2	2	11	Yes	NA	NA
NL-139	2	3	18	No	No	NA
NL-140	2	6	13	Yes	No	Yes
NL-141	2	3	15	Yes	No	Yes
NL-142	2	1	12	No	NA	Yes
NL-144	2	8	5	Yes	Yes	NA
NL-145	2	8	6	Yes	Yes	No
NL-146	2	9	5	Yes	Yes	Yes
NL-147	2	7	3	Yes	Yes	No
NL-148	2	6	1	Yes	No	Yes
NL-149	2	7	5	Yes	Yes	Yes
NL-150	2	11	3	Yes	Yes	Yes
NL-151	2	6	12	No	Yes	Yes
NL-152	2	7	3	No	Yes	Yes
NL-153	2	3	2	Yes	No	Yes
NL-154	2	3	13	Yes	Yes	No
NL-155	2	1	16	No	No	Yes
NL-156	2	1	18	No	No	Yes
NL-157	2	2	11	Yes	Yes	Yes
NL-158	2	1	12	Yes	No	Yes
NL-159	2	1	15	No	No	No
NL-160	2	4	15	Yes	Yes	No
NL-161	2	4	10	Yes	Yes	No
NL-162	2	2	8	Yes	No	Yes
NL-163	2	2	15	No	Yes	Yes
NL-164	2	1	17	Yes	Yes	NA
NL-165	2	2	11	No	Yes	Yes
NL-166	2	1	8	NA	Yes	Yes
NL-167	2	2	16	Yes	Yes	NA
NL-168	2	2	17	Yes	No	Yes
NL-169	2	7	9	Yes	No	Yes
NL-170	2	3	14	Yes	Yes	Yes
NL-171	2	1	11	Yes	Yes	Yes
NL-173	2	7	3	No	Yes	Yes
NL-174	2	2	2	No	Yes	NA
NL-175	2	6	3	No	Yes	Yes
NL-176	2	5	4	Yes	Yes	Yes
NL-177	2	3	6	No	Yes	Yes
NL-178	2	2	6	NA	No	Yes
NL-179	2	11	4	Yes	Yes	Yes
NL-180	2	1	4	No	No	No
NL-181	2	10	5	Yes	Yes	Yes
NL-182	2	3	5	No	Yes	No
NL-183	2	12	3	Yes	Yes	Yes
NL-184	2	8	3	Yes	Yes	Yes
NL-185	2	7	4	Yes	Yes	Yes
NL-186	2	4	5	No	Yes	Yes
NL-187	2	5	2	No	Yes	Yes
NL-188	2	2	5	Yes	Yes	Yes
NL-189	2	2	4	No	Yes	No
NL-190	2	5	4	No	Yes	Yes
NL-191	2	2	2	No	No	Yes
NL-192	2	5	2	No	Yes	Yes
NL-193	2	5	1	Yes	No	Yes
NL-194	2	5	2	Yes	Yes	Yes
