# Supplementary material for: Targeted metagenomics reveals association between severity and pathogen co-detection in infants with respiratory syncytial virus
Source: Nat Commun. 2024 Mar 16;15:2379. doi: 10.1038/s41467-024-46648-3 (PMC10944482; doi:10.1038/s41467-024-46648-3)
Supplement: Supplementary file 6 — Source Data [file 41467_2024_46648_MOESM6_ESM.zip › Source Data/FigS4.csv]

ID	Age_M	AnyVirus	AdV	CoV	HRV	HHV_6
ES-001	5	Yes	No	No	Yes	No
ES-002	4	No	No	No	No	No
ES-003	4	No	No	No	No	No
ES-004	3	No	No	No	No	No
ES-005	4	No	No	No	No	No
ES-006	2	No	No	No	No	No
ES-007	4	No	No	No	No	No
ES-008	2	Yes	No	No	Yes	No
ES-009	2	No	No	No	No	No
ES-010	3	Yes	No	No	Yes	No
ES-011	11	No	No	No	No	No
ES-012	11	No	No	No	No	No
ES-013	12	Yes	No	No	No	No
ES-014	5	No	No	No	No	No
ES-015	2	No	No	No	No	No
ES-016	3	No	No	No	No	No
ES-017	3	No	No	No	No	No
ES-018	4	No	No	No	No	No
ES-019	3	Yes	No	Yes	No	No
ES-020	2	No	No	No	No	No
ES-021	11	No	No	No	No	No
ES-022	11	Yes	No	No	Yes	No
ES-023	11	Yes	No	No	Yes	No
ES-024	10	No	No	No	No	No
ES-025	10	No	No	No	No	No
ES-026	10	No	No	No	No	No
ES-027	9	No	No	No	No	No
ES-028	9	Yes	No	No	Yes	No
ES-029	8	Yes	No	No	Yes	No
ES-030	8	NA	No	No	NA	No
ES-031	8	NA	No	No	No	No
ES-032	8	No	No	No	No	No
ES-033	8	No	No	No	No	No
ES-034	7	No	No	No	No	No
ES-035	7	Yes	No	No	Yes	No
ES-036	7	Yes	No	No	Yes	No
ES-037	6	Yes	No	No	Yes	No
ES-038	5	Yes	No	No	No	No
ES-039	6	No	No	No	No	No
ES-040	6	Yes	No	No	Yes	No
ES-041	5	Yes	No	No	Yes	No
ES-042	5	Yes	No	No	Yes	No
ES-043	6	No	No	No	No	No
ES-044	5	Yes	No	No	Yes	No
ES-045	6	Yes	No	No	Yes	No
ES-046	5	Yes	No	Yes	No	No
ES-047	4	No	No	No	No	No
ES-048	4	No	No	No	No	No
ES-049	3	No	No	No	No	No
ES-050	4	No	No	No	No	No
ES-051	4	No	No	No	No	No
ES-052	4	No	No	No	No	No
ES-053	2	Yes	Yes	No	Yes	No
ES-054	2	NA	No	NA	No	No
ES-055	3	No	No	No	No	No
ES-056	4	No	No	No	No	No
ES-057	2	No	No	No	No	No
ES-058	1	No	No	No	No	No
ES-059	4	Yes	No	No	Yes	No
ES-060	3	No	No	No	No	No
ES-061	7	No	No	No	No	No
ES-062	12	No	No	No	No	No
ES-063	11	Yes	No	Yes	No	No
ES-064	3	Yes	No	No	Yes	No
ES-065	7	No	No	No	No	No
ES-066	11	Yes	No	Yes	No	No
ES-067	3	Yes	No	No	Yes	No
ES-068	2	Yes	No	No	Yes	No
ES-069	10	Yes	No	Yes	No	No
ES-070	8	No	No	No	No	No
ES-071	2	No	No	No	No	No
ES-072	3	No	No	No	No	No
ES-073	1	No	No	No	No	No
ES-074	12	No	No	No	No	No
ES-075	12	Yes	Yes	No	No	No
ES-076	3	No	No	No	No	No
ES-077	3	No	No	No	No	No
GB-001	11	Yes	No	No	Yes	No
GB-002	1	No	No	No	No	No
GB-003	3	Yes	No	No	Yes	No
GB-004	1	No	No	No	No	No
GB-005	2	No	No	No	No	No
GB-006	2	No	No	No	No	No
GB-007	2	Yes	No	No	No	Yes
GB-008	3	Yes	No	No	Yes	No
GB-009	1	No	No	No	No	No
GB-010	5	Yes	Yes	No	No	No
GB-011	7	No	No	No	No	No
GB-012	4	Yes	No	No	Yes	No
GB-013	10	No	No	No	No	No
GB-014	6	No	No	No	No	No
GB-015	3	No	No	No	No	No
GB-016	7	No	No	No	No	No
GB-017	12	Yes	No	No	Yes	No
GB-018	12	Yes	No	No	Yes	No
GB-019	6	No	No	No	No	No
GB-020	4	No	No	No	No	No
GB-021	4	Yes	No	No	Yes	No
GB-022	3	No	No	No	No	No
GB-023	6	Yes	No	No	Yes	No
GB-024	5	Yes	No	No	Yes	No
GB-025	6	Yes	No	No	Yes	No
GB-026	6	Yes	No	No	Yes	No
GB-027	7	Yes	No	No	No	No
GB-028	4	No	No	No	No	No
GB-029	NA	No	No	No	No	No
GB-030	5	Yes	No	Yes	No	No
GB-031	2	Yes	No	No	Yes	No
GB-032	2	No	No	No	No	No
GB-033	8	No	No	No	No	No
GB-034	5	No	No	No	No	No
GB-035	5	No	No	No	No	No
GB-036	4	No	No	No	No	No
GB-037	8	No	No	No	No	No
GB-038	9	No	No	No	No	No
GB-039	8	No	No	No	No	No
GB-040	8	No	No	No	No	No
GB-041	5	No	No	No	No	No
GB-042	1	No	No	No	No	No
GB-043	9	No	No	No	No	No
GB-044	7	No	No	No	No	No
GB-045	9	No	No	No	No	No
GB-046	7	No	No	No	No	No
GB-047	6	Yes	No	No	Yes	No
GB-049	8	No	No	No	No	No
GB-050	2	No	No	No	No	No
GB-051	12	No	No	No	No	No
GB-052	3	No	No	No	No	No
GB-053	4	Yes	No	No	Yes	No
GB-054	2	Yes	No	No	Yes	No
GB-055	2	No	No	No	No	No
GB-056	1	No	No	No	No	No
GB-057	3	No	No	No	No	No
GB-058	1	No	No	No	No	No
GB-059	9	No	No	No	No	No
GB-060	5	Yes	No	No	Yes	No
GB-061	5	No	No	No	No	No
GB-062	3	No	No	No	No	No
GB-063	11	No	No	No	No	No
GB-064	2	No	No	No	No	No
GB-065	7	No	No	No	No	No
GB-066	5	No	No	No	No	No
GB-067	8	Yes	No	No	No	No
GB-068	9	Yes	No	No	No	Yes
GB-069	12	No	No	No	No	No
GB-070	10	No	No	No	No	No
GB-071	4	No	No	No	No	No
GB-072	11	No	No	No	No	No
GB-073	8	No	No	No	No	No
GB-074	2	Yes	No	No	Yes	No
GB-075	5	No	No	No	No	No
GB-076	4	No	No	No	No	No
GB-077	2	No	No	No	No	No
GB-078	1	No	No	No	No	No
GB-079	3	No	No	No	No	No
GB-080	7	Yes	No	No	No	Yes
GB-081	3	No	No	No	No	No
GB-082	9	No	No	No	No	No
GB-083	1	No	No	No	No	No
GB-084	9	No	No	No	No	No
GB-085	9	No	No	No	No	No
GB-086	6	No	No	No	No	No
GB-087	4	Yes	No	No	Yes	No
GB-088	1	No	No	No	No	No
GB-089	2	No	No	No	No	No
GB-090	1	No	No	No	No	No
GB-091	5	No	No	No	No	No
GB-092	11	NA	No	No	No	No
GB-093	1	No	No	No	No	No
GB-094	8	No	No	No	No	No
GB-095	10	No	No	No	No	No
GB-096	2	Yes	No	No	Yes	No
GB-097	6	No	No	No	No	No
GB-098	5	Yes	No	No	Yes	No
GB-099	11	Yes	No	No	Yes	No
GB-100	9	No	No	No	No	No
GB-101	6	No	No	No	No	No
GB-102	9	No	No	No	No	No
GB-103	10	Yes	No	No	Yes	No
GB-104	6	No	No	No	No	No
GB-105	3	No	No	No	No	No
GB-106	10	No	No	No	No	No
GB-107	5	No	No	No	No	No
GB-108	9	No	No	No	No	No
GB-109	4	No	No	No	No	No
GB-110	5	No	No	No	No	No
GB-111	10	No	No	No	No	No
GB-112	3	No	No	No	No	No
GB-113	12	No	No	No	No	No
GB-114	10	No	No	No	No	No
GB-115	NA	Yes	No	No	Yes	No
GB-116	2	No	No	No	No	No
GB-117	2	No	No	No	No	No
GB-118	3	No	No	No	No	No
GB-119	7	No	No	No	No	No
GB-120	6	No	No	No	No	No
GB-121	3	No	No	No	No	No
GB-122	10	NA	NA	No	No	No
GB-123	2	NA	No	No	NA	No
GB-124	9	No	No	No	No	No
GB-125	9	No	No	No	No	No
GB-126	3	Yes	No	No	No	No
GB-127	2	No	No	No	No	No
GB-128	2	Yes	No	No	Yes	No
GB-129	4	No	No	No	No	No
GB-130	1	No	No	No	No	No
GB-131	3	No	No	No	No	No
GB-132	2	Yes	No	No	Yes	No
GB-133	1	No	No	No	No	No
GB-134	5	No	No	No	No	No
GB-135	4	No	No	No	No	No
GB-136	4	NA	No	No	NA	No
GB-137	11	Yes	No	No	Yes	No
GB-138	6	No	No	No	No	No
GB-139	6	No	No	No	No	No
GB-140	1	No	No	No	No	No
GB-141	7	No	No	No	No	No
GB-142	5	No	No	No	No	No
GB-143	10	No	No	No	No	No
GB-144	7	No	No	No	No	No
GB-145	5	No	No	No	No	No
GB-146	6	Yes	No	No	Yes	No
GB-147	2	Yes	No	No	Yes	No
GB-148	6	No	No	No	No	No
GB-149	3	NA	No	No	No	No
GB-150	8	No	No	No	No	No
GB-151	3	No	No	No	No	No
GB-152	5	No	No	No	No	No
GB-153	5	No	No	No	No	No
GB-154	1	No	No	No	No	No
GB-155	4	No	No	No	No	No
GB-157	2	No	No	No	No	No
GB-158	8	No	No	No	No	No
GB-159	8	No	No	No	No	No
GB-160	1	Yes	Yes	No	No	No
GB-161	6	No	No	No	No	No
GB-162	2	NA	No	No	NA	No
GB-163	2	No	No	No	No	No
GB-164	4	No	No	No	No	No
GB-165	2	No	No	No	No	No
GB-166	3	Yes	No	No	No	No
GB-167	4	Yes	No	No	Yes	No
GB-168	2	No	No	No	No	No
GB-169	2	No	No	No	No	No
NL-001	2	No	No	No	No	No
NL-002	2	No	No	No	No	No
NL-003	2	No	No	No	No	No
NL-004	11	No	No	No	No	No
NL-005	11	Yes	No	Yes	No	No
NL-006	11	Yes	No	No	Yes	No
NL-007	10	No	No	No	No	No
NL-008	10	No	No	No	No	No
NL-009	10	Yes	No	Yes	Yes	No
NL-010	9	No	No	No	No	No
NL-011	9	Yes	Yes	No	No	No
NL-012	10	No	No	No	No	No
NL-014	9	Yes	No	Yes	No	No
NL-015	8	Yes	No	No	No	No
NL-016	8	NA	No	No	NA	No
NL-017	7	No	No	No	No	No
NL-018	5	Yes	No	Yes	No	No
NL-019	5	No	No	No	No	No
NL-020	5	No	No	No	No	No
NL-021	2	No	No	No	No	No
NL-022	12	NA	No	No	NA	No
NL-023	2	No	No	No	No	No
NL-024	12	No	No	No	No	No
NL-025	12	No	No	No	No	No
NL-026	12	No	No	No	No	No
NL-027	11	No	No	No	No	No
NL-028	11	No	No	No	No	No
NL-029	10	No	No	No	No	No
NL-030	11	No	No	No	No	No
NL-031	11	Yes	No	No	No	No
NL-032	10	No	No	No	No	No
NL-033	10	No	No	No	No	No
NL-034	11	No	No	No	No	No
NL-035	10	No	No	No	No	No
NL-036	10	No	No	No	No	No
NL-037	9	Yes	No	No	Yes	No
NL-038	9	No	No	No	No	No
NL-039	10	No	No	No	No	No
NL-040	10	No	No	No	No	No
NL-041	8	Yes	No	Yes	No	No
NL-042	8	Yes	No	No	No	No
NL-043	8	No	No	No	No	No
NL-044	8	Yes	No	No	Yes	No
NL-045	6	No	No	No	No	No
NL-046	7	No	No	No	No	No
NL-048	7	NA	No	NA	No	No
NL-049	6	No	No	No	No	No
NL-050	6	No	No	No	No	No
NL-051	6	No	No	No	No	No
NL-052	5	No	No	No	No	No
NL-053	6	No	No	No	No	No
NL-054	4	Yes	No	No	Yes	No
NL-055	5	No	No	No	No	No
NL-056	5	NA	No	No	No	No
NL-057	5	No	No	No	No	No
NL-058	4	No	No	No	No	No
NL-059	3	No	No	No	No	No
NL-060	2	No	No	No	No	No
NL-061	3	No	No	No	No	No
NL-062	2	Yes	No	No	Yes	No
NL-064	1	No	No	No	No	No
NL-065	3	Yes	No	No	Yes	No
NL-066	2	No	No	No	No	No
NL-067	2	Yes	No	No	Yes	No
NL-068	5	No	No	No	No	No
NL-069	7	No	No	No	No	No
NL-070	10	Yes	No	No	No	No
NL-071	5	No	No	No	No	No
NL-072	9	No	No	No	No	No
NL-073	4	No	No	No	No	No
NL-074	3	Yes	No	Yes	No	No
NL-075	2	Yes	No	No	NA	Yes
NL-076	3	No	No	No	No	No
NL-077	12	Yes	No	Yes	No	No
NL-078	2	No	No	No	No	No
NL-079	4	Yes	No	No	No	No
NL-080	2	No	No	No	No	No
NL-081	4	No	No	No	No	No
NL-082	2	No	No	No	No	No
NL-083	8	No	No	No	No	No
NL-084	4	No	No	No	No	No
NL-085	3	No	No	No	No	No
NL-086	1	No	No	No	No	No
NL-087	4	Yes	No	No	Yes	No
NL-088	2	No	No	No	No	No
NL-089	7	No	No	No	No	No
NL-090	2	No	No	No	No	No
NL-091	2	Yes	No	Yes	No	No
NL-092	1	Yes	No	No	No	Yes
NL-093	2	No	No	No	No	No
NL-094	7	No	No	No	No	No
NL-095	1	No	No	No	No	No
NL-096	12	NA	No	No	No	No
NL-097	8	Yes	Yes	No	No	No
NL-098	1	No	No	No	No	No
NL-099	10	Yes	No	Yes	No	No
NL-100	3	No	No	No	No	No
NL-101	12	No	No	No	No	No
NL-102	1	No	No	No	No	No
NL-103	5	Yes	Yes	No	No	No
NL-104	1	No	No	No	No	No
NL-105	6	No	No	No	No	No
NL-106	2	No	No	No	No	No
NL-107	2	Yes	No	No	Yes	No
NL-108	1	No	No	No	No	No
NL-109	3	No	No	No	No	No
NL-110	6	No	No	No	No	No
NL-111	2	No	No	No	No	No
NL-112	5	No	No	No	No	No
NL-113	1	No	No	No	No	No
NL-114	3	No	No	No	No	No
NL-115	2	Yes	No	No	Yes	Yes
NL-116	1	No	No	No	No	No
NL-117	3	No	No	No	No	No
NL-118	5	No	No	No	No	No
NL-119	8	Yes	No	No	No	No
NL-120	3	No	No	No	No	No
NL-121	5	No	No	No	No	No
NL-122	6	No	No	No	No	No
NL-123	2	No	No	No	No	No
NL-124	1	No	No	No	No	No
NL-125	6	No	No	No	No	No
NL-126	1	No	No	No	No	No
NL-127	2	No	No	No	No	No
NL-128	2	No	No	No	No	No
NL-129	2	No	No	No	No	No
NL-130	2	No	No	No	No	No
NL-131	1	No	No	No	No	No
NL-132	2	No	No	No	No	No
NL-133	1	No	No	No	No	No
NL-134	2	Yes	No	No	Yes	No
NL-135	1	No	No	No	No	No
NL-136	1	No	No	No	No	No
NL-137	2	No	No	No	No	No
NL-138	2	No	No	No	No	No
NL-139	3	Yes	No	No	Yes	No
NL-140	6	Yes	No	No	No	No
NL-141	3	Yes	No	No	No	Yes
NL-142	1	No	No	No	No	No
NL-144	8	No	No	No	No	No
NL-145	8	No	No	No	No	No
NL-146	9	No	No	No	No	No
NL-147	7	No	No	No	No	No
NL-148	6	No	No	No	No	No
NL-149	7	No	No	No	No	No
NL-150	11	Yes	Yes	No	No	No
NL-151	6	Yes	No	No	No	No
NL-152	7	No	No	No	No	No
NL-153	3	No	No	No	No	No
NL-154	3	No	No	No	No	No
NL-155	1	No	No	No	No	No
NL-156	1	No	No	No	No	No
NL-157	2	NA	No	No	NA	No
NL-158	1	No	No	No	No	No
NL-159	1	No	No	No	No	No
NL-160	4	No	No	No	No	No
NL-161	4	No	No	No	No	No
NL-162	2	No	No	No	No	No
NL-163	2	No	No	No	No	No
NL-164	1	No	No	No	No	No
NL-165	2	No	No	No	No	No
NL-166	1	Yes	No	No	Yes	No
NL-167	2	No	No	No	No	No
NL-168	2	No	No	No	No	No
NL-169	7	Yes	No	No	Yes	No
NL-170	3	No	No	No	No	No
NL-171	1	Yes	No	No	Yes	No
NL-173	7	No	No	No	No	No
NL-174	2	No	No	No	No	No
NL-175	6	No	No	No	No	No
NL-176	5	No	No	No	No	No
NL-177	3	No	No	No	No	No
NL-178	2	No	No	No	No	No
NL-179	11	No	No	No	No	No
NL-180	1	No	No	No	No	No
NL-181	10	Yes	No	No	Yes	No
NL-182	3	No	No	No	No	No
NL-183	12	No	No	No	No	No
NL-184	8	No	No	No	No	No
NL-185	7	No	No	No	No	No
NL-186	4	Yes	No	No	Yes	No
NL-187	5	No	No	No	No	No
NL-188	2	No	No	No	No	No
NL-189	2	No	No	No	No	No
NL-190	5	No	No	No	No	No
NL-191	2	Yes	No	No	Yes	No
NL-192	5	Yes	Yes	No	No	No
NL-193	5	No	No	No	No	No
NL-194	5	Yes	Yes	No	No	No
