# Supplementary material for: Targeted metagenomics reveals association between severity and pathogen co-detection in infants with respiratory syncytial virus
Source: Nat Commun. 2024 Mar 16;15:2379. doi: 10.1038/s41467-024-46648-3 (PMC10944482; doi:10.1038/s41467-024-46648-3)
Supplement: Supplementary file 6 — Source Data [file 41467_2024_46648_MOESM6_ESM.zip › Source Data/FigS5.csv]

ID	Type
ES-001	B
ES-008	C
ES-010	C
ES-022	B
ES-023	A
ES-028	C
ES-035	A
ES-036	A
ES-037	B
ES-041	B
ES-044	C
ES-045	A
ES-053-08	A
ES-059-03	C
ES-064-01	B
ES-068-03	B
GB-001	A
GB-003-02	A
GB-008	A
GB-012	A
GB-021	C
GB-026	A
GB-048	A
GB-053-07	B
GB-054-01	A
GB-060	B
GB-074	A
GB-096	A
GB-098-02	B
GB-099-01	C
GB-103	A
GB-115	A
GB-126-08	D
GB-128-03	B
GB-132-02	B
GB-137-01	C
GB-146-09	B
GB-147	A
GB-167	B
NL-006	C
NL-009	C
NL-031	D
NL-037	A
NL-042	D
NL-054	C
NL-062	B
NL-065-02	A
NL-067-01	B
NL-087-07	B
NL-107-01	C
NL-115	A
NL-134	A
NL-139	C
NL-166	A
NL-169-06	C
NL-171-02	A
NL-181	C
NL-186	B
