# Supplementary material for: Targeted metagenomics reveals association between severity and pathogen co-detection in infants with respiratory syncytial virus
Source: Nat Commun. 2024 Mar 16;15:2379. doi: 10.1038/s41467-024-46648-3 (PMC10944482; doi:10.1038/s41467-024-46648-3)
Supplement: Supplementary file 6 — Source Data [file 41467_2024_46648_MOESM6_ESM.zip › Source Data/FigS7.csv]

Order	Family	Genus	Species	Number
Pseudomonadales	Moraxellaceae	Moraxella	M. catarrhalis	286
Lactobacillales	Streptococcaceae	Streptococcus	S. pneumoniae	222
Pseudomonadales	Moraxellaceae	Moraxella	M. nonliquefaciens	169
Pasteurellales	Pasteurellaceae	Haemophilus	H. influenzae	164
Pseudomonadales	Moraxellaceae	Moraxella	M. lincolnii	89
Lactobacillales	Streptococcaceae	Streptococcus	S. mitis	56
Bacillales	Staphylococcaceae	Staphylococcus	S. aureus	38
Burkholderiales	Burkholderiaceae	Burkholderia	B. multivorans	37
Lactobacillales	Carnobacteriaceae	Dolosigranulum	D. pigrum	34
Lactobacillales	Streptococcaceae	Streptococcus	Unknown	24
Pasteurellales	Pasteurellaceae	Haemophilus	H. haemolyticus	20
Bacillales	Gemella*	Gemella	G. haemolysans	19
Lactobacillales	Streptococcaceae	Streptococcus	S. parasanguinis	19
Neisseriales	Neisseriaceae	Neisseria	N. cinerea	18
Neisseriales	Neisseriaceae	Neisseria	N. subflava	15
Lactobacillales	Enterococcaceae	Enterococcus	E. cecorum	14
Lactobacillales	Streptococcaceae	Streptococcus	S. pseudopneumoniae	14
Pasteurellales	Pasteurellaceae	Haemophilus	H. parainfluenzae	14
Lactobacillales	Streptococcaceae	Streptococcus	S. peroris	12
Lactobacillales	Streptococcaceae	Streptococcus	S. salivarius	12
Bacillales	Staphylococcaceae	Staphylococcus	S. epidermidis	9
Neisseriales	Neisseriaceae	Neisseria	N. lactamica	9
Neisseriales	Neisseriaceae	Neisseria	N. mucosa	8
Lactobacillales	Streptococcaceae	Streptococcus	S. infantis	7
Micrococcales	Micrococcaceae	Rothia	R. mucilaginosa	7
Pseudomonadales	Moraxellaceae	Moraxella	M. lacunata	7
Lactobacillales	Carnobacteriaceae	Granulicatella	G. elegans	6
Enterobacterales	Enterobacteriaceae	Enterobacter	E. hormaechei	5
Enterobacterales	Enterobacteriaceae	Escherichia	E. coli	5
Lactobacillales	Streptococcaceae	Streptococcus	S. oralis	5
Lactobacillales	Streptococcaceae	Streptococcus	S. agalactiae	3
Neisseriales	Neisseriaceae	Neisseria	N. bergeri	3
Pasteurellales	Pasteurellaceae	Haemophilus	H. parahaemolyticus	3
Pasteurellales	Pasteurellaceae	Haemophilus	Unknown	3
Pasteurellales	Pasteurellaceae	Pasteurella	P. multocida	3
Bacillales	Staphylococcaceae	Staphylococcus	S. haemolyticus	2
Corynebacteriales	Corynebacteriaceae	Corynebacterium	C. kefirresidentii	2
Enterobacterales	Enterobacteriaceae	Unknown	Unknown	2
Lactobacillales	Carnobacteriaceae	Granulicatella	G. adiacens	2
Lactobacillales	Enterococcaceae	Enterococcus	E. faecalis	2
Lactobacillales	Streptococcaceae	Streptococcus	S. thermophilus	2
Neisseriales	Neisseriaceae	Neisseria	N. meningitidis	2
Neisseriales	Neisseriaceae	Neisseria	N. polysaccharea	2
Pasteurellales	Pasteurellaceae	Aggregatibacter	A. segnis	2
Veillonellales	Veillonellaceae	Veillonella	V. atypica	2
Actinomycetales	Actinomycetaceae	Actinomyces	A. graevenitzii	1
Bacillales	Staphylococcaceae	Staphylococcus	S. hominis	1
Bacillales	Staphylococcaceae	Staphylococcus	S. lugdunensis	1
Coriobacteriales	Atopobiaceae	Unknown	Unknown	1
Corynebacteriales	Corynebacteriaceae	Corynebacterium	C. amycolatum	1
Corynebacteriales	Corynebacteriaceae	Corynebacterium	C. propinquum	1
Corynebacteriales	Corynebacteriaceae	Corynebacterium	C. pseudodiphtheriticum	1
Enterobacterales	Enterobacteriaceae	Citrobacter	C. youngae	1
Enterobacterales	Enterobacteriaceae	Klebsiella	K. oxytoca	1
Enterobacterales	Enterobacteriaceae	Klebsiella	K. pneumoniae	1
Lactobacillales	Streptococcaceae	Lactococcus	L. lactis	1
Lactobacillales	Streptococcaceae	Streptococcus	S. anginosus	1
Lactobacillales	Streptococcaceae	Streptococcus	S. sanguinis	1
Lactobacillales	Streptococcaceae	Streptococcus	S. timonensis	1
Lactobacillales	Streptococcaceae	Streptococcus	S. vestibularis	1
Pseudomonadales	Moraxellaceae	Acinetobacter	Unknown	1
Pseudomonadales	Pseudomonadaceae	Pseudomonas	P. aeruginosa	1
Veillonellales	Veillonellaceae	Veillonella	V. rogosae	1
Xanthomonadales	Xanthomonadaceae	Stenotrophomonas	S. maltophilia	1
Xanthomonadales	Xanthomonadaceae	Xanthomonas	X. campestris	1
