# Supplementary material for: Targeted metagenomics reveals association between severity and pathogen co-detection in infants with respiratory syncytial virus
Source: Nat Commun. 2024 Mar 16;15:2379. doi: 10.1038/s41467-024-46648-3 (PMC10944482; doi:10.1038/s41467-024-46648-3)
Supplement: Supplementary file 6 — Source Data [file 41467_2024_46648_MOESM6_ESM.zip › Source Data/FigS6.csv]

Tip	Group
ciHHV-6A_KY315540	RESCEU
ciHHV-6A_MG894371	RESCEU
ciHHV-6B_KY316051	RESCEU
ciHHV-6B_MG894376	RESCEU
GB-007_3702	6B
GB-068-01_329	6B
GB-080-01_11315	6B
GB-080-02_5377	6B
GB-080-03_4559	6B
HHV-6A_KC465951_GS	RESCEU
HHV-6A_KP257584_AJ	RESCEU
HHV-6A_NC_001664_U1102	RESCEU
HHV-6B_AB021506_HST	RESCEU
HHV-6B_NC_000898_Z29	RESCEU
Negative-07_2944	6B
NL-075-02_209	6A
NL-092-01_1982	6A
NL-092-02_3870	6A
NL-092-03_10151	6A
NL-092-05_454	6A
NL-092-06_20035	6A
NL-092-07_851	6A
NL-092-08_21963	6A
NL-092-09_1374	6A
NL-092-11_8384	6A
NL-092-16_2380	6A
NL-115_248	6B
NL-141_449	6B
