# Supplementary material for: Targeted metagenomics reveals association between severity and pathogen co-detection in infants with respiratory syncytial virus
Source: Nat Commun. 2024 Mar 16;15:2379. doi: 10.1038/s41467-024-46648-3 (PMC10944482; doi:10.1038/s41467-024-46648-3)
Supplement: Supplementary file 6 — Source Data [file 41467_2024_46648_MOESM6_ESM.zip › Source Data/FigS11a.csv]

ID	Country	M. catarrhalis	S. pneumoniae	H. influenzae	S. aureus
ES-012	ES	Yes	Equivocal	No	No
ES-013	ES	Yes	Yes	Yes	No
ES-014	ES	Yes	Yes	Yes	No
ES-015	ES	Yes	Equivocal	Yes	No
ES-016	ES	No	Yes	Yes	No
ES-018	ES	Yes	Equivocal	No	No
ES-019	ES	Yes	Yes	Yes	No
ES-022	ES	No	No	No	No
ES-023	ES	Yes	No	Yes	No
ES-024	ES	Yes	No	Yes	No
ES-026	ES	Yes	No	No	No
ES-029	ES	Yes	Yes	Yes	No
ES-030	ES	Yes	Yes	Yes	No
ES-035	ES	Yes	No	Yes	No
ES-036	ES	Yes	Yes	No	No
ES-037	ES	Yes	No	No	No
ES-038	ES	Yes	No	No	No
ES-039	ES	Yes	Yes	Yes	No
ES-041	ES	Yes	Yes	Yes	Equivocal
ES-042	ES	No	No	No	No
ES-043	ES	No	No	No	No
ES-045	ES	No	Equivocal	No	No
ES-047	ES	No	No	No	No
ES-048	ES	Yes	Yes	Yes	No
ES-052	ES	No	No	No	No
ES-053	ES	Yes	Yes	Yes	No
ES-054	ES	Yes	Yes	No	No
ES-055	ES	No	No	No	No
ES-058	ES	Yes	No	No	No
ES-059	ES	No	Yes	No	No
ES-060	ES	Yes	Yes	No	No
ES-061	ES	Yes	Yes	No	No
ES-064	ES	No	Yes	Yes	No
ES-065	ES	Yes	No	Yes	No
ES-067	ES	Yes	Yes	Yes	No
ES-068	ES	No	Yes	Yes	No
ES-069	ES	Yes	No	Yes	No
ES-074	ES	Yes	Yes	Yes	No
ES-075	ES	Yes	Yes	Yes	No
ES-076	ES	Yes	Yes	Yes	Yes
ES-077	ES	No	No	No	Yes
GB-005	GB	Yes	Yes	No	No
GB-006	GB	No	No	No	No
GB-009	GB	No	Yes	Yes	No
GB-010	GB	Yes	Yes	No	No
GB-015	GB	No	No	Yes	No
GB-020	GB	Yes	No	No	No
GB-025	GB	No	Yes	No	No
GB-027	GB	No	Yes	No	No
GB-028	GB	No	No	No	No
GB-030	GB	Yes	Yes	No	No
GB-031	GB	Yes	No	No	Yes
GB-040	GB	Equivocal	No	No	No
GB-042	GB	Yes	No	Yes	No
GB-043	GB	Yes	Equivocal	No	No
GB-044	GB	Yes	Yes	No	No
GB-045	GB	Yes	Yes	Yes	No
GB-046	GB	Yes	No	No	No
GB-049	GB	Yes	Yes	Yes	No
GB-051	GB	Yes	Yes	Yes	No
GB-053	GB	No	Yes	No	No
GB-054	GB	No	No	No	No
GB-055	GB	No	No	No	No
GB-059	GB	No	No	Yes	No
GB-060	GB	Yes	Yes	No	No
GB-061	GB	Yes	No	No	No
GB-062	GB	Yes	Yes	Yes	Yes
GB-063	GB	Yes	No	No	No
GB-065	GB	Yes	Yes	No	No
GB-070	GB	Yes	Yes	Yes	No
GB-075	GB	No	No	No	No
GB-077	GB	No	No	No	No
GB-078	GB	Yes	No	No	No
GB-080	GB	Yes	Yes	No	No
GB-082	GB	No	No	No	No
GB-083	GB	Yes	Yes	No	No
GB-084	GB	Yes	Yes	No	No
GB-085	GB	Yes	Yes	Yes	No
GB-087	GB	No	No	No	Yes
GB-089	GB	No	No	Yes	No
GB-090	GB	Yes	Yes	No	No
GB-091	GB	No	No	No	No
GB-092	GB	Yes	Yes	Yes	No
GB-098	GB	Yes	Equivocal	Yes	No
GB-099	GB	Yes	Yes	Yes	No
GB-101	GB	No	Equivocal	Yes	No
GB-102	GB	Yes	Yes	No	No
GB-103	GB	Yes	Yes	Yes	No
GB-104	GB	Yes	Yes	No	No
GB-106	GB	Yes	Yes	No	No
GB-107	GB	Yes	No	Yes	No
GB-108	GB	Yes	Yes	Yes	No
GB-110	GB	Yes	Yes	No	No
GB-112	GB	Yes	Equivocal	No	No
GB-114	GB	Yes	Yes	Yes	No
GB-117	GB	No	No	No	No
GB-119	GB	Yes	Yes	Yes	No
GB-122	GB	Yes	No	No	No
GB-123	GB	No	No	No	No
GB-129	GB	Yes	Yes	Yes	No
GB-132	GB	Yes	No	Yes	No
GB-134	GB	Yes	No	Yes	No
GB-136	GB	Yes	No	No	No
GB-137	GB	Yes	Yes	Yes	No
GB-139	GB	Yes	Yes	No	No
GB-142	GB	Yes	Yes	Yes	No
GB-143	GB	Yes	No	No	No
GB-144	GB	Yes	Yes	Yes	No
GB-146	GB	Yes	Yes	No	No
GB-148	GB	No	No	Yes	No
GB-149	GB	Yes	Yes	No	No
GB-150	GB	Yes	Yes	Yes	No
GB-151	GB	No	No	No	No
GB-154	GB	Yes	No	No	No
GB-158	GB	Yes	Yes	No	Equivocal
GB-161	GB	Yes	No	Yes	No
GB-162	GB	No	Yes	No	Yes
GB-164	GB	No	Yes	No	No
GB-165	GB	No	Yes	No	No
GB-166	GB	Yes	No	No	No
GB-167	GB	Yes	No	No	No
GB-168	GB	Yes	No	No	No
GB-169	GB	No	No	Yes	No
NL-014	NL	Yes	Yes	Yes	No
NL-018	NL	Yes	Yes	Yes	No
NL-021	NL	Yes	No	No	No
NL-022	NL	Yes	Yes	Yes	No
NL-024	NL	Yes	Yes	No	No
NL-025	NL	Yes	Yes	No	No
NL-026	NL	Yes	Yes	Yes	No
NL-027	NL	No	Yes	Yes	No
NL-028	NL	Yes	Yes	No	No
NL-029	NL	Yes	Yes	Yes	No
NL-030	NL	No	Yes	Yes	No
NL-031	NL	Yes	Yes	No	No
NL-032	NL	No	Yes	Yes	No
NL-033	NL	Yes	Yes	Yes	No
NL-034	NL	Yes	Yes	Yes	No
NL-037	NL	Yes	No	Yes	No
NL-038	NL	Yes	No	No	No
NL-039	NL	Yes	Yes	Yes	Equivocal
NL-040	NL	Yes	Yes	Yes	No
NL-041	NL	Yes	Yes	Yes	No
NL-042	NL	Yes	No	Yes	No
NL-043	NL	Yes	Yes	No	No
NL-044	NL	Yes	No	Yes	Yes
NL-045	NL	No	No	No	No
NL-048	NL	Yes	Yes	Yes	No
NL-049	NL	Yes	Yes	Yes	No
NL-051	NL	Yes	Yes	Yes	No
NL-052	NL	Yes	Yes	No	No
NL-053	NL	Yes	No	No	No
NL-054	NL	Yes	Yes	No	Yes
NL-056	NL	No	No	No	No
NL-058	NL	No	No	No	No
NL-059	NL	Yes	Yes	Yes	No
NL-060	NL	No	No	No	No
NL-061	NL	No	Yes	Yes	No
NL-062	NL	Yes	No	No	No
NL-064	NL	No	No	No	No
NL-067	NL	Yes	Yes	Yes	No
NL-074	NL	Yes	Yes	Yes	Yes
NL-076	NL	No	No	No	Equivocal
NL-080	NL	Yes	Yes	Yes	No
NL-081	NL	No	Yes	No	No
NL-084	NL	No	Yes	No	No
NL-088	NL	Yes	Yes	No	Yes
NL-089	NL	Yes	Yes	Equivocal	No
NL-101	NL	Yes	Yes	Yes	No
NL-103	NL	Yes	No	No	Yes
NL-108	NL	No	Yes	No	Yes
NL-110	NL	Yes	No	No	No
NL-116	NL	No	Yes	No	No
NL-118	NL	Yes	Equivocal	No	Yes
NL-120	NL	Yes	No	No	No
NL-121	NL	Yes	Yes	Yes	Yes
NL-124	NL	Yes	Yes	No	No
NL-130	NL	Yes	Yes	Yes	No
NL-133	NL	No	No	No	No
NL-136	NL	Yes	Equivocal	No	Yes
NL-146	NL	Yes	Yes	Yes	No
NL-149	NL	Yes	Yes	Yes	No
NL-151	NL	Yes	Yes	No	No
NL-152	NL	Yes	Yes	No	No
NL-154	NL	Yes	No	Yes	No
NL-156	NL	No	Yes	No	No
NL-157	NL	No	Yes	Yes	No
NL-158	NL	No	No	Yes	No
NL-160	NL	Yes	No	Yes	No
NL-162	NL	No	Yes	No	No
NL-163	NL	Yes	Yes	No	No
NL-164	NL	Yes	No	Yes	No
NL-166	NL	Yes	Yes	No	No
NL-167	NL	Yes	No	Yes	Yes
NL-168	NL	No	Equivocal	No	Yes
NL-170	NL	Yes	Yes	No	No
NL-171	NL	Yes	No	No	Yes
NL-175	NL	Yes	Yes	No	No
NL-176	NL	Yes	Yes	Yes	No
NL-178	NL	No	No	No	No
NL-180	NL	No	No	No	Yes
NL-181	NL	Yes	Yes	Yes	No
NL-184	NL	Yes	Yes	Yes	No
NL-186	NL	Yes	Yes	No	No
NL-190	NL	Yes	No	No	No
NL-192	NL	Yes	Yes	No	No
NL-193	NL	No	Yes	Yes	No
