# Supplementary material for: Targeted metagenomics reveals association between severity and pathogen co-detection in infants with respiratory syncytial virus
Source: Nat Commun. 2024 Mar 16;15:2379. doi: 10.1038/s41467-024-46648-3 (PMC10944482; doi:10.1038/s41467-024-46648-3)
Supplement: Supplementary file 6 — Source Data [file 41467_2024_46648_MOESM6_ESM.zip › Source Data/FigS2a.csv]

ID	Country	Season
ES-012	Spain	2018/19
ES-013	Spain	2018/19
ES-014	Spain	2018/19
ES-015	Spain	2019/20
ES-016	Spain	2018/19
ES-018	Spain	2018/19
ES-019	Spain	2018/19
ES-022	Spain	2019/20
ES-023	Spain	2019/20
ES-024	Spain	2019/20
ES-026	Spain	2019/20
ES-029	Spain	2019/20
ES-030	Spain	2019/20
ES-035	Spain	2019/20
ES-036	Spain	2019/20
ES-037	Spain	2019/20
ES-038	Spain	2019/20
ES-039	Spain	2019/20
ES-041	Spain	2019/20
ES-042	Spain	2019/20
ES-043	Spain	2019/20
ES-045	Spain	2019/20
ES-047	Spain	2019/20
ES-048	Spain	2019/20
ES-052	Spain	2019/20
ES-053-01	Spain	2018/19
ES-054-01	Spain	2018/19
ES-055-01	Spain	2018/19
ES-058-01	Spain	2018/19
ES-059-02	Spain	2018/19
ES-060-01	Spain	2018/19
ES-061-02	Spain	2019/20
ES-064-01	Spain	2019/20
ES-065	Spain	2019/20
ES-067-03	Spain	2019/20
ES-068-03	Spain	2019/20
ES-069-01	Spain	2019/20
ES-074-02	Spain	2019/20
ES-075-01	Spain	2019/20
ES-076-01	Spain	2019/20
ES-077-02	Spain	2019/20
GB-005	United Kingdom	2018/19
GB-006-01	United Kingdom	2018/19
GB-009	United Kingdom	2018/19
GB-010	United Kingdom	2018/19
GB-015	United Kingdom	2018/19
GB-020	United Kingdom	2019/20
GB-025	United Kingdom	2019/20
GB-027	United Kingdom	2019/20
GB-028	United Kingdom	2019/20
GB-030	United Kingdom	2019/20
GB-031	United Kingdom	2019/20
GB-040	United Kingdom	2019/20
GB-042-01	United Kingdom	2019/20
GB-043	United Kingdom	2019/20
GB-044-01	United Kingdom	2018/19
GB-045	United Kingdom	2018/19
GB-046-01	United Kingdom	2018/19
GB-049-01	United Kingdom	2019/20
GB-051	United Kingdom	2018/19
GB-053-01	United Kingdom	2018/19
GB-054-01	United Kingdom	2017/18
GB-055	United Kingdom	2018/19
GB-059-01	United Kingdom	2018/19
GB-060	United Kingdom	2018/19
GB-061	United Kingdom	2019/20
GB-062-01	United Kingdom	2019/20
GB-063	United Kingdom	2019/20
GB-065	United Kingdom	2019/20
GB-070	United Kingdom	2018/19
GB-075	United Kingdom	2018/19
GB-077-01	United Kingdom	2018/19
GB-078-01	United Kingdom	2018/19
GB-080-01	United Kingdom	2018/19
GB-082-02	United Kingdom	2018/19
GB-083	United Kingdom	2018/19
GB-084	United Kingdom	2019/20
GB-085	United Kingdom	2018/19
GB-087-01	United Kingdom	2018/19
GB-089	United Kingdom	2018/19
GB-090-01	United Kingdom	2018/19
GB-091	United Kingdom	2018/19
GB-092-02	United Kingdom	2018/19
GB-098-02	United Kingdom	2018/19
GB-099-01	United Kingdom	2018/19
GB-101-01	United Kingdom	2017/18
GB-102	United Kingdom	2019/20
GB-103	United Kingdom	2019/20
GB-104-01	United Kingdom	2018/19
GB-106	United Kingdom	2018/19
GB-107-01	United Kingdom	2019/20
GB-108-02	United Kingdom	2018/19
GB-110	United Kingdom	2019/20
GB-112-01	United Kingdom	2017/18
GB-114	United Kingdom	2019/20
GB-117	United Kingdom	2019/20
GB-119	United Kingdom	2018/19
GB-122	United Kingdom	2019/20
GB-123	United Kingdom	2018/19
GB-129-01	United Kingdom	2018/19
GB-132-01	United Kingdom	2018/19
GB-134	United Kingdom	2019/20
GB-136-01	United Kingdom	2018/19
GB-137-02	United Kingdom	2018/19
GB-139	United Kingdom	2017/18
GB-142-01	United Kingdom	2018/19
GB-143	United Kingdom	2019/20
GB-144	United Kingdom	2019/20
GB-146-01	United Kingdom	2019/20
GB-148	United Kingdom	2019/20
GB-149	United Kingdom	2019/20
GB-150-02	United Kingdom	2019/20
GB-151	United Kingdom	2019/20
GB-154-01	United Kingdom	2019/20
GB-158	United Kingdom	2019/20
GB-161-01	United Kingdom	2019/20
GB-162-06	United Kingdom	2019/20
GB-164-01	United Kingdom	2019/20
GB-165-01	United Kingdom	2019/20
GB-166	United Kingdom	2019/20
GB-167	United Kingdom	2019/20
GB-168	United Kingdom	2019/20
GB-169	United Kingdom	2019/20
KU316149	Global strain	1977
KU316166	Global strain	1977
KX765914	Global strain	2015
KX765932	Global strain	2015
KY883566	Global strain	2015
LC530050	Global strain	2019/20
MG793382	Global strain	2015
MG813987	Global strain	2015
MH181907	Global strain	2015
MH182031	Global strain	2015
MH182054	Global strain	2016
MH182061	Global strain	2016
MH290724	Global strain	2017/18
MH447957	Global strain	2016
MH447958	Global strain	2016
MH447959	Global strain	2017/18
MH447960	Global strain	2017/18
MH760589	Global strain	2016
MH760608	Global strain	2016
MK749884	Global strain	2016
MK749909	Global strain	2016
MK749912	Global strain	2015
MN071217	Global strain	2015
MN306017	Global strain	2018
MN306021	Global strain	2018
MN306029	Global strain	2019
MN306045	Global strain	2019
MN630096	Global strain	2016
MN630102	Global strain	2016
MT422270	Global strain	2019/20
MT422271	Global strain	2019/20
NL-014	Netherlands	2018/19
NL-018	Netherlands	2018/19
NL-021	Netherlands	2018/19
NL-022	Netherlands	2019/20
NL-024	Netherlands	2019/20
NL-025	Netherlands	2019/20
NL-026	Netherlands	2019/20
NL-027	Netherlands	2019/20
NL-028	Netherlands	2019/20
NL-029	Netherlands	2019/20
NL-030	Netherlands	2019/20
NL-031	Netherlands	2019/20
NL-032	Netherlands	2019/20
NL-033	Netherlands	2019/20
NL-034	Netherlands	2019/20
NL-037	Netherlands	2019/20
NL-038	Netherlands	2019/20
NL-039	Netherlands	2019/20
NL-040	Netherlands	2019/20
NL-041	Netherlands	2019/20
NL-042	Netherlands	2019/20
NL-043	Netherlands	2019/20
NL-044	Netherlands	2019/20
NL-045	Netherlands	2019/20
NL-048	Netherlands	2019/20
NL-049	Netherlands	2019/20
NL-051	Netherlands	2019/20
NL-052	Netherlands	2019/20
NL-053	Netherlands	2019/20
NL-054	Netherlands	2019/20
NL-056	Netherlands	2019/20
NL-058	Netherlands	2019/20
NL-059	Netherlands	2019/20
NL-060	Netherlands	2019/20
NL-061	Netherlands	2019/20
NL-062	Netherlands	2019/20
NL-064	Netherlands	2019/20
NL-067-02	Netherlands	2017/18
NL-074-01	Netherlands	2017/18
NL-076	Netherlands	2017/18
NL-080	Netherlands	2017/18
NL-081-01	Netherlands	2017/18
NL-084-01	Netherlands	2017/18
NL-088	Netherlands	2017/18
NL-089	Netherlands	2017/18
NL-101	Netherlands	2017/18
NL-103-01	Netherlands	2017/18
NL-108-01	Netherlands	2017/18
NL-110	Netherlands	2017/18
NL-116-01	Netherlands	2018/19
NL-118-01	Netherlands	2018/19
NL-120	Netherlands	2018/19
NL-121	Netherlands	2018/19
NL-124	Netherlands	2018/19
NL-130	Netherlands	2018/19
NL-133	Netherlands	2018/19
NL-136	Netherlands	2018/19
NL-146	Netherlands	2018/19
NL-149	Netherlands	2018/19
NL-151-04	Netherlands	2018/19
NL-152	Netherlands	2018/19
NL-154	Netherlands	2019/20
NL-156-03	Netherlands	2019/20
NL-157-01	Netherlands	2019/20
NL-158-01	Netherlands	2019/20
NL-160	Netherlands	2019/20
NL-162-01	Netherlands	2019/20
NL-163-01	Netherlands	2019/20
NL-164-01	Netherlands	2019/20
NL-166	Netherlands	2019/20
NL-167-01	Netherlands	2019/20
NL-168-01	Netherlands	2019/20
NL-170-01	Netherlands	2019/20
NL-171-01	Netherlands	2019/20
NL-175	Netherlands	2019/20
NL-176	Netherlands	2019/20
NL-178	Netherlands	2019/20
NL-180	Netherlands	2019/20
NL-181	Netherlands	2019/20
NL-184	Netherlands	2019/20
NL-186	Netherlands	2019/20
NL-190	Netherlands	2019/20
NL-192	Netherlands	2019/20
NL-193	Netherlands	2019/20
