# Supplementary material for: Targeted metagenomics reveals association between severity and pathogen co-detection in infants with respiratory syncytial virus
Source: Nat Commun. 2024 Mar 16;15:2379. doi: 10.1038/s41467-024-46648-3 (PMC10944482; doi:10.1038/s41467-024-46648-3)
Supplement: Supplementary file 6 — Source Data [file 41467_2024_46648_MOESM6_ESM.zip › Source Data/FigS3.csv]

ID	RSV	RV	HAdV	HCoV-OC43	HHV-6	HCoV-HKU1	HBoV	HCMV	EV-D	HPeV-A	HPIV	EV-A	HCoV-NL63	EV-B	HCoV-229E	IFV-C	M. catarrhalis	S. pneumoniae	H. influenzae	S. aureus
ES-001	441785	516	NA	NA	NA	NA	NA	NA	NA	NA	NA	NA	NA	NA	NA	NA	NA	620	NA	NA
ES-002	39729	NA	NA	NA	NA	NA	NA	NA	NA	NA	NA	NA	NA	NA	NA	NA	20594	9195	NA	NA
ES-003	5435	NA	NA	NA	NA	NA	NA	NA	NA	NA	NA	NA	NA	NA	NA	NA	28989	NA	NA	NA
ES-004	466	NA	NA	NA	NA	NA	NA	NA	NA	NA	NA	NA	NA	NA	NA	NA	NA	NA	2575	NA
ES-005	70531	NA	NA	NA	NA	NA	NA	NA	NA	NA	NA	NA	NA	NA	NA	NA	NA	NA	NA	NA
ES-006	134317	NA	NA	NA	NA	NA	NA	NA	NA	NA	NA	NA	NA	NA	NA	NA	NA	869	NA	NA
ES-007	325166	NA	NA	NA	NA	NA	NA	NA	NA	NA	NA	NA	NA	NA	NA	NA	NA	14107	283	NA
ES-008	86	4683	NA	NA	NA	NA	NA	NA	NA	NA	NA	NA	NA	NA	NA	NA	NA	NA	NA	NA
ES-009	318865	NA	NA	NA	NA	NA	NA	NA	NA	NA	NA	NA	NA	NA	NA	NA	892	NA	NA	NA
ES-010	815	1592	NA	NA	NA	NA	NA	NA	NA	NA	NA	NA	NA	NA	NA	NA	NA	NA	NA	NA
ES-011	54591	NA	NA	NA	NA	NA	NA	NA	NA	NA	NA	NA	NA	NA	NA	NA	NA	1778	25130	NA
ES-012	19968	NA	NA	NA	NA	NA	NA	NA	NA	NA	NA	NA	NA	NA	NA	NA	894	NA	NA	NA
ES-013	1239	NA	NA	NA	NA	NA	2867	NA	NA	NA	NA	NA	NA	NA	NA	NA	18333	7948	19156	NA
ES-014	3951	NA	NA	NA	NA	NA	NA	NA	NA	NA	NA	NA	NA	NA	NA	NA	536	751	39917	NA
ES-015	50984	NA	NA	NA	NA	NA	NA	NA	NA	NA	NA	NA	NA	NA	NA	NA	582	NA	873	NA
ES-016	69019	NA	NA	NA	NA	NA	NA	NA	NA	NA	NA	NA	NA	NA	NA	NA	NA	4455	1729	NA
ES-017	65518	NA	NA	NA	NA	NA	NA	NA	NA	NA	NA	NA	NA	NA	NA	NA	4100	4178	NA	NA
ES-018	122674	NA	NA	NA	NA	NA	NA	NA	NA	NA	NA	NA	NA	NA	NA	NA	18545	NA	NA	NA
ES-019	37445	NA	NA	NA	NA	NA	NA	NA	NA	NA	NA	NA	NA	NA	1083	NA	8382	2684	308	NA
ES-020	79079	NA	NA	NA	NA	NA	NA	NA	NA	NA	NA	NA	NA	NA	NA	NA	NA	NA	NA	NA
ES-021	69815	NA	NA	NA	NA	NA	NA	NA	NA	NA	NA	NA	NA	NA	NA	NA	8260	2546	NA	NA
ES-022	410295	68	NA	NA	NA	NA	NA	NA	NA	NA	NA	NA	NA	NA	NA	NA	NA	NA	NA	NA
ES-023	54208	23	NA	NA	NA	NA	NA	NA	NA	11	NA	NA	NA	NA	NA	NA	4823	NA	14221	NA
ES-024	328524	NA	NA	NA	NA	NA	NA	NA	NA	NA	NA	NA	NA	NA	NA	NA	62303	NA	5992	NA
ES-025	117290	NA	NA	NA	NA	NA	NA	NA	NA	NA	NA	NA	NA	NA	NA	NA	5054	NA	NA	NA
ES-026	160478	NA	NA	NA	NA	NA	NA	NA	NA	NA	NA	NA	NA	NA	NA	NA	16454	NA	NA	NA
ES-027	174058	NA	NA	NA	NA	NA	NA	NA	NA	NA	NA	NA	NA	NA	NA	NA	NA	611	NA	NA
ES-028	238	4799	NA	NA	NA	NA	NA	NA	NA	NA	NA	NA	NA	NA	NA	NA	NA	NA	NA	NA
ES-029	52933	26	NA	NA	NA	NA	NA	NA	NA	NA	NA	NA	NA	NA	NA	NA	21152	1821	848	NA
ES-030	18942	NA	NA	NA	NA	NA	NA	NA	NA	NA	NA	NA	NA	NA	NA	NA	6525	553	994	NA
ES-031	32329	NA	NA	NA	NA	NA	NA	NA	NA	NA	NA	NA	NA	NA	NA	NA	3780	878	585	NA
ES-032	160697	NA	NA	NA	NA	NA	NA	NA	NA	NA	NA	NA	NA	NA	NA	NA	NA	NA	NA	NA
ES-033	380351	NA	NA	NA	NA	NA	NA	NA	NA	NA	NA	NA	NA	NA	NA	NA	22111	632	NA	NA
ES-034	30071	NA	NA	NA	NA	NA	NA	NA	NA	NA	NA	NA	NA	NA	NA	NA	25036	1276	1608	NA
ES-035	6294	113	NA	NA	NA	NA	NA	NA	NA	NA	NA	NA	NA	NA	NA	NA	14629	NA	1741	NA
ES-036	1244	112	NA	NA	NA	NA	NA	NA	NA	NA	NA	NA	NA	NA	NA	NA	10210	1037	NA	NA
ES-037	163124	2004	NA	NA	NA	NA	NA	NA	NA	NA	NA	NA	NA	NA	NA	NA	46421	NA	NA	NA
ES-038	329496	NA	NA	NA	NA	NA	NA	NA	NA	NA	NA	62	NA	NA	NA	NA	5378	NA	NA	NA
ES-039	16874	NA	NA	NA	NA	NA	NA	NA	NA	NA	NA	NA	NA	NA	NA	NA	1853	132	32959	NA
ES-040	142	16	NA	NA	NA	NA	NA	NA	NA	NA	NA	NA	NA	NA	NA	NA	3712	420	1115	NA
ES-041	51140	2209	NA	NA	NA	NA	NA	NA	NA	NA	NA	NA	NA	NA	NA	NA	10667	150	1145	NA
ES-042	113930	26	NA	NA	NA	NA	NA	NA	NA	NA	NA	NA	NA	NA	NA	NA	NA	NA	NA	NA
ES-043	103006	NA	NA	NA	NA	NA	NA	NA	NA	NA	NA	NA	NA	NA	NA	NA	NA	NA	NA	NA
ES-044	97070	24	NA	NA	NA	NA	NA	NA	NA	NA	NA	NA	NA	NA	NA	NA	419	NA	NA	NA
ES-045	5374	2459	NA	NA	NA	NA	NA	NA	NA	NA	NA	NA	NA	NA	NA	NA	NA	NA	NA	NA
ES-046	116103	NA	NA	329315	NA	NA	NA	NA	NA	NA	NA	NA	NA	NA	NA	NA	NA	NA	NA	NA
ES-047	79401	NA	NA	NA	NA	NA	NA	NA	NA	NA	NA	NA	NA	NA	NA	NA	NA	NA	NA	NA
ES-048	72514	NA	NA	NA	NA	NA	NA	NA	NA	NA	NA	NA	NA	NA	NA	NA	14968	7291	13284	NA
ES-049	121628	NA	NA	NA	NA	NA	NA	NA	NA	NA	NA	NA	NA	NA	NA	NA	NA	NA	NA	NA
ES-050	12745	NA	NA	NA	NA	NA	NA	NA	NA	NA	NA	NA	NA	NA	NA	NA	1507	NA	NA	NA
ES-051	206426	NA	NA	NA	NA	NA	NA	NA	NA	NA	NA	NA	NA	NA	NA	NA	NA	5995	NA	NA
ES-052	648	NA	NA	NA	NA	NA	NA	NA	NA	NA	NA	NA	NA	NA	NA	NA	NA	NA	NA	NA
ES-053	30977	15043	22368	NA	NA	NA	NA	NA	NA	NA	NA	NA	NA	NA	NA	NA	103297	3897	14405	NA
ES-054	53233	NA	NA	NA	NA	NA	NA	NA	NA	NA	NA	NA	NA	NA	NA	NA	24726	15742	NA	NA
ES-055	19218	NA	NA	NA	NA	NA	NA	NA	NA	NA	NA	NA	NA	NA	NA	NA	NA	NA	NA	NA
ES-056	10461	NA	NA	NA	NA	NA	NA	NA	NA	NA	NA	NA	NA	NA	NA	NA	18018	659	8005	NA
ES-057	8002	NA	NA	NA	NA	NA	NA	NA	NA	NA	NA	NA	NA	NA	NA	NA	19880	7789	16261	NA
ES-058	5989	NA	NA	NA	NA	NA	NA	NA	NA	NA	NA	NA	NA	NA	NA	NA	150	NA	NA	NA
ES-059	16590	49442	NA	NA	NA	NA	NA	NA	NA	NA	NA	NA	NA	NA	NA	NA	NA	15702	NA	NA
ES-060	94036	NA	NA	NA	NA	NA	NA	NA	NA	NA	NA	NA	NA	NA	NA	NA	77040	1857	NA	NA
ES-061	1972	NA	NA	NA	NA	NA	NA	NA	NA	NA	NA	NA	NA	NA	NA	NA	4368	3170	NA	NA
ES-062	20003	NA	NA	NA	NA	NA	NA	NA	NA	NA	NA	NA	NA	NA	NA	NA	1477	392	9101	NA
ES-063	21634	NA	NA	NA	NA	NA	NA	NA	NA	NA	NA	26	64092	NA	NA	NA	NA	NA	27991	NA
ES-064	69888	380	NA	NA	NA	NA	NA	NA	NA	NA	NA	NA	NA	NA	NA	NA	NA	1264	2228	NA
ES-065	8893	NA	NA	NA	NA	NA	NA	NA	NA	NA	NA	NA	NA	NA	NA	NA	8806	NA	46	NA
ES-066	78930	NA	NA	NA	NA	85	NA	NA	NA	NA	NA	NA	NA	NA	NA	NA	17775	NA	NA	NA
ES-067	91166	21	NA	NA	NA	NA	NA	NA	NA	NA	NA	NA	NA	NA	NA	NA	259	6763	10036	NA
ES-068	365	618	NA	NA	NA	NA	NA	NA	NA	NA	NA	NA	NA	NA	NA	NA	NA	115	6949	NA
ES-069	13355	NA	NA	NA	NA	196218	NA	NA	NA	NA	NA	NA	NA	NA	NA	NA	4143	NA	18202	NA
ES-070	7464	NA	NA	NA	NA	NA	NA	NA	NA	NA	NA	NA	NA	NA	NA	NA	761	NA	NA	NA
ES-071	193	NA	NA	NA	NA	NA	NA	NA	NA	NA	NA	NA	NA	NA	NA	NA	NA	6908	NA	NA
ES-072	95154	NA	NA	NA	NA	NA	NA	NA	NA	NA	NA	NA	NA	NA	NA	NA	6660	NA	4301	NA
ES-073	9116	NA	NA	NA	NA	NA	NA	NA	NA	NA	NA	NA	NA	NA	NA	NA	9980	3792	2334	NA
ES-074	40417	NA	NA	NA	NA	NA	NA	NA	NA	NA	NA	NA	NA	NA	NA	NA	5760	630	46490	NA
ES-075	16843	NA	1379	NA	NA	NA	NA	NA	NA	NA	NA	NA	NA	NA	NA	NA	731	83	23799	NA
ES-076	16207	NA	NA	NA	NA	NA	NA	NA	NA	NA	NA	NA	NA	NA	NA	NA	65	442	276	694
ES-077	5516	NA	NA	NA	NA	NA	NA	NA	NA	NA	NA	NA	NA	NA	NA	NA	NA	NA	NA	96
GB-001	1933	913	NA	NA	NA	NA	NA	NA	NA	NA	NA	NA	NA	NA	NA	NA	3896	12868	NA	NA
GB-002	13114	NA	NA	NA	NA	NA	NA	NA	NA	NA	NA	NA	NA	NA	NA	NA	NA	NA	361	NA
GB-003	1456	8655	NA	NA	NA	NA	NA	NA	NA	NA	NA	NA	NA	NA	NA	NA	NA	NA	NA	NA
GB-004	99942	NA	NA	NA	NA	NA	NA	NA	NA	NA	NA	NA	NA	NA	NA	NA	NA	NA	831	NA
GB-005	7138	NA	NA	NA	NA	NA	NA	NA	NA	NA	NA	NA	NA	NA	NA	NA	228	7290	NA	NA
GB-006	281253	NA	NA	NA	NA	NA	NA	NA	NA	NA	NA	NA	NA	NA	NA	NA	NA	NA	NA	NA
GB-007	203537	NA	NA	NA	1193	NA	NA	NA	NA	NA	NA	NA	NA	NA	NA	NA	8139	1301	NA	NA
GB-008	8774	3926	NA	NA	NA	NA	NA	NA	NA	NA	NA	NA	NA	NA	NA	NA	32658	4017	NA	NA
GB-009	15628	NA	NA	NA	NA	NA	NA	NA	NA	NA	NA	NA	NA	NA	NA	NA	NA	347	4515	NA
GB-010	138725	NA	256	NA	NA	NA	NA	NA	NA	NA	NA	NA	NA	NA	NA	NA	11114	3451	NA	NA
GB-011	74815	NA	NA	NA	NA	NA	NA	NA	NA	NA	NA	NA	NA	NA	NA	NA	56326	NA	NA	NA
GB-012	466	154	NA	NA	NA	NA	NA	NA	NA	NA	NA	NA	NA	NA	NA	NA	10752	1650	NA	NA
GB-013	16183	NA	NA	NA	NA	NA	NA	NA	NA	NA	NA	NA	NA	NA	NA	NA	14939	NA	NA	NA
GB-014	186438	NA	NA	NA	NA	NA	NA	NA	NA	NA	NA	NA	NA	NA	NA	NA	NA	NA	NA	NA
GB-015	96187	NA	NA	NA	NA	NA	NA	NA	NA	NA	NA	NA	NA	NA	NA	NA	NA	NA	2104	NA
GB-016	4540	NA	NA	NA	NA	NA	NA	NA	NA	NA	NA	NA	NA	NA	NA	NA	4255	780	NA	NA
GB-017	71	73	NA	NA	NA	NA	NA	NA	NA	NA	NA	NA	NA	NA	NA	NA	8579	NA	NA	NA
GB-018	2033	127	NA	NA	NA	NA	NA	NA	NA	NA	NA	NA	NA	NA	NA	NA	3298	NA	20615	NA
GB-019	214	NA	NA	NA	NA	NA	NA	NA	NA	NA	NA	NA	NA	NA	NA	NA	7326	NA	NA	NA
GB-020	196135	NA	NA	NA	NA	NA	NA	NA	NA	NA	NA	NA	NA	NA	NA	NA	1814	NA	NA	NA
GB-021	15719	3451	NA	NA	NA	NA	NA	NA	NA	NA	NA	NA	NA	NA	NA	NA	29661	NA	NA	NA
GB-022	249101	NA	NA	NA	NA	NA	NA	NA	NA	NA	NA	NA	NA	NA	NA	NA	10000	370	NA	NA
GB-023	6969	18	NA	NA	NA	NA	NA	NA	NA	NA	NA	NA	NA	NA	NA	NA	19697	3863	NA	NA
GB-024	14438	12	NA	NA	NA	NA	NA	NA	NA	NA	NA	NA	NA	NA	NA	NA	4249	NA	NA	NA
GB-025	137245	176	NA	NA	NA	NA	NA	NA	NA	NA	NA	NA	NA	NA	NA	NA	NA	550	NA	NA
GB-026	287	106	NA	NA	NA	NA	NA	NA	NA	NA	NA	NA	NA	NA	NA	NA	873	NA	NA	NA
GB-027	13625	NA	NA	NA	NA	NA	NA	182	NA	NA	NA	NA	NA	NA	NA	NA	NA	790	NA	NA
GB-028	7993	NA	NA	NA	NA	NA	NA	NA	NA	NA	NA	NA	NA	NA	NA	NA	NA	NA	NA	NA
GB-029	386	NA	NA	NA	NA	NA	NA	NA	NA	NA	NA	NA	NA	NA	NA	NA	3714	333	NA	NA
GB-030	33369	NA	NA	4927	NA	NA	NA	NA	NA	NA	NA	NA	NA	NA	NA	NA	4119	825	NA	NA
GB-031	652	26	NA	NA	NA	NA	NA	NA	NA	NA	NA	NA	NA	NA	NA	NA	6207	NA	NA	85
GB-032	10796	NA	NA	NA	NA	NA	NA	NA	NA	NA	NA	NA	NA	NA	NA	NA	NA	2010	NA	NA
GB-033	940	NA	NA	NA	NA	NA	NA	NA	NA	NA	NA	NA	NA	NA	NA	NA	NA	3446	NA	NA
GB-034	217011	NA	NA	NA	NA	NA	NA	NA	NA	NA	NA	NA	NA	NA	NA	NA	1889	NA	NA	NA
GB-035	377	NA	NA	NA	NA	NA	NA	NA	NA	NA	NA	NA	NA	NA	NA	NA	4604	NA	NA	NA
GB-036	182699	NA	NA	NA	NA	NA	NA	NA	NA	NA	NA	NA	NA	NA	NA	NA	NA	NA	NA	NA
GB-037	146604	NA	NA	NA	NA	NA	NA	NA	NA	NA	NA	NA	NA	NA	NA	NA	10859	623	12505	NA
GB-038	15	NA	NA	NA	NA	NA	NA	NA	NA	NA	NA	NA	NA	NA	NA	NA	31159	591	796	NA
GB-039	3226	NA	NA	NA	NA	NA	NA	NA	NA	NA	NA	NA	NA	NA	NA	NA	18094	1833	NA	NA
GB-040	89584	NA	NA	NA	NA	NA	NA	NA	NA	NA	NA	NA	NA	NA	NA	NA	NA	NA	NA	NA
GB-041	83575	NA	NA	NA	NA	NA	NA	NA	NA	NA	NA	NA	NA	NA	NA	NA	33335	289	NA	NA
GB-042	22015	NA	NA	NA	NA	NA	NA	NA	NA	NA	NA	NA	NA	NA	NA	NA	4565	NA	13933	NA
GB-043	105042	NA	NA	NA	NA	NA	NA	NA	NA	NA	NA	NA	NA	NA	NA	NA	94	NA	NA	NA
GB-044	53774	NA	NA	NA	NA	NA	NA	NA	NA	NA	NA	NA	NA	NA	NA	NA	3758	902	NA	NA
GB-045	129915	NA	NA	NA	NA	NA	NA	NA	NA	NA	NA	NA	NA	NA	NA	NA	13250	2689	13916	NA
GB-046	3063	NA	NA	NA	NA	NA	NA	NA	NA	NA	NA	NA	NA	NA	NA	NA	599	NA	NA	NA
GB-047	27355	11	NA	NA	NA	NA	NA	NA	NA	NA	NA	NA	NA	NA	NA	NA	4099	NA	NA	NA
GB-049	153042	NA	NA	NA	NA	NA	NA	NA	NA	NA	NA	NA	NA	NA	NA	NA	11099	12766	3602	NA
GB-050	7483	NA	NA	NA	NA	NA	NA	NA	NA	NA	NA	NA	NA	NA	NA	NA	NA	NA	NA	NA
GB-051	42873	NA	NA	NA	NA	NA	NA	NA	NA	NA	NA	NA	NA	NA	NA	NA	3114	2719	29929	NA
GB-052	31338	NA	NA	NA	NA	NA	NA	NA	NA	NA	NA	NA	NA	NA	NA	NA	NA	NA	NA	870
GB-053	7638	39	NA	NA	NA	NA	NA	NA	NA	NA	NA	NA	NA	NA	NA	NA	NA	95	NA	NA
GB-054	13586	18396	NA	NA	NA	NA	NA	NA	NA	NA	NA	NA	NA	NA	NA	NA	NA	NA	NA	NA
GB-055	953	NA	NA	NA	NA	NA	NA	NA	NA	NA	NA	NA	NA	NA	NA	NA	NA	NA	NA	NA
GB-056	10666	NA	NA	NA	NA	NA	NA	NA	NA	NA	NA	NA	NA	NA	NA	NA	20440	1517	NA	NA
GB-057	27816	NA	NA	NA	NA	NA	NA	NA	NA	NA	NA	NA	NA	NA	NA	NA	111189	1623	NA	NA
GB-058	101767	NA	NA	NA	NA	NA	NA	NA	NA	NA	NA	NA	NA	NA	NA	NA	56	NA	NA	NA
GB-059	35373	NA	NA	NA	NA	NA	NA	NA	NA	NA	NA	NA	NA	NA	NA	NA	NA	NA	36750	NA
GB-060	641	462	NA	NA	NA	NA	NA	NA	NA	NA	NA	NA	NA	NA	NA	NA	27009	174	NA	NA
GB-061	1728	NA	NA	NA	NA	NA	NA	NA	NA	NA	NA	NA	NA	NA	NA	NA	49	NA	NA	NA
GB-062	51040	NA	NA	NA	NA	NA	NA	NA	NA	NA	NA	NA	NA	NA	NA	NA	3229	6041	17058	764
GB-063	111626	NA	NA	NA	NA	NA	NA	NA	NA	NA	NA	NA	NA	NA	NA	NA	12556	NA	NA	NA
GB-064	232	NA	NA	NA	NA	NA	NA	NA	NA	NA	NA	NA	NA	NA	NA	NA	6265	NA	NA	NA
GB-065	215991	NA	NA	NA	NA	NA	NA	NA	NA	NA	NA	NA	NA	NA	NA	NA	6855	961	NA	NA
GB-066	244322	NA	NA	NA	NA	NA	NA	NA	NA	NA	NA	NA	NA	NA	NA	NA	17958	NA	NA	NA
GB-067	44777	NA	NA	NA	NA	NA	2258	NA	NA	NA	NA	NA	NA	NA	NA	NA	9075	3839	NA	NA
GB-068	32257	NA	NA	NA	81	NA	NA	NA	NA	NA	NA	NA	NA	NA	NA	NA	23340	NA	NA	NA
GB-069	13821	NA	NA	NA	NA	NA	NA	NA	NA	NA	NA	NA	NA	NA	NA	NA	40296	NA	18358	NA
GB-070	9652	NA	NA	NA	NA	NA	NA	NA	NA	NA	NA	NA	NA	NA	NA	NA	1537	983	10384	NA
GB-071	4543	NA	NA	NA	NA	NA	NA	NA	NA	NA	NA	NA	NA	NA	NA	NA	20641	NA	NA	NA
GB-072	288676	NA	NA	NA	NA	NA	NA	NA	NA	NA	NA	NA	NA	NA	NA	NA	21941	2530	NA	NA
GB-073	1165	NA	NA	NA	NA	NA	NA	NA	NA	NA	NA	NA	NA	NA	NA	NA	8586	1620	2536	NA
GB-074	491	2122	NA	NA	NA	NA	NA	NA	NA	NA	NA	NA	NA	NA	NA	NA	NA	NA	NA	NA
GB-075	58732	NA	NA	NA	NA	NA	NA	NA	NA	NA	NA	NA	NA	NA	NA	NA	NA	NA	NA	NA
GB-076	70676	NA	NA	NA	NA	NA	NA	NA	NA	NA	NA	NA	NA	NA	NA	NA	51857	16948	NA	NA
GB-077	699	NA	NA	NA	NA	NA	NA	NA	NA	NA	NA	NA	NA	NA	NA	NA	NA	NA	NA	NA
GB-078	65665	NA	NA	NA	NA	NA	NA	NA	NA	NA	NA	NA	NA	NA	NA	NA	20766	NA	NA	NA
GB-079	16579	NA	NA	NA	NA	NA	NA	NA	NA	NA	NA	NA	NA	NA	NA	NA	53611	4312	NA	NA
GB-080	72222	NA	NA	NA	3003	NA	NA	NA	NA	NA	NA	NA	NA	NA	NA	NA	2525	3593	NA	NA
GB-081	30192	NA	NA	NA	NA	NA	NA	NA	NA	NA	NA	NA	NA	NA	NA	NA	1131	NA	NA	NA
GB-082	357134	NA	NA	NA	NA	NA	NA	NA	NA	NA	NA	NA	NA	NA	NA	NA	NA	NA	NA	NA
GB-083	35340	NA	NA	NA	NA	NA	NA	NA	NA	NA	NA	NA	NA	NA	NA	NA	57205	205	NA	NA
GB-084	108684	NA	NA	NA	NA	NA	NA	NA	NA	NA	NA	NA	NA	NA	NA	NA	2199	2370	NA	NA
GB-085	468	NA	NA	NA	NA	NA	NA	NA	NA	NA	NA	NA	NA	NA	NA	NA	1554	313	884	NA
GB-086	833	NA	NA	NA	NA	NA	NA	NA	NA	NA	NA	NA	NA	NA	NA	NA	NA	3786	NA	NA
GB-087	45065	5314	NA	NA	NA	NA	NA	NA	NA	NA	NA	NA	NA	NA	NA	NA	NA	NA	NA	227
GB-088	320	NA	NA	NA	NA	NA	NA	NA	NA	NA	NA	NA	NA	NA	NA	NA	NA	NA	NA	NA
GB-089	122802	NA	NA	NA	NA	NA	NA	NA	NA	NA	NA	NA	NA	NA	NA	NA	NA	NA	1714	NA
GB-090	22273	NA	NA	NA	NA	NA	NA	NA	NA	NA	NA	NA	NA	NA	NA	NA	45093	5094	NA	NA
GB-091	46882	NA	NA	NA	NA	NA	NA	NA	NA	NA	NA	NA	NA	NA	NA	NA	NA	NA	NA	NA
GB-092	6681	NA	NA	NA	NA	NA	NA	NA	NA	NA	NA	NA	NA	NA	NA	NA	65675	1053	58166	NA
GB-093	17492	NA	NA	NA	NA	NA	NA	NA	NA	NA	NA	NA	NA	NA	NA	NA	NA	NA	NA	NA
GB-094	396	NA	NA	NA	NA	NA	NA	NA	NA	NA	NA	NA	NA	NA	NA	NA	7206	NA	221	NA
GB-095	3634	NA	NA	NA	NA	NA	NA	NA	NA	NA	NA	NA	NA	NA	NA	NA	NA	4252	762	NA
GB-096	1671	1211	NA	NA	NA	NA	NA	NA	NA	NA	NA	NA	NA	NA	NA	NA	896	118	NA	NA
GB-097	48804	NA	NA	NA	NA	NA	NA	NA	NA	NA	NA	NA	NA	NA	NA	NA	8652	1375	NA	NA
GB-098	4952	171	NA	NA	NA	NA	NA	NA	NA	NA	NA	NA	NA	NA	NA	NA	23149	NA	50209	NA
GB-099	88065	1108	NA	NA	NA	NA	NA	NA	NA	NA	NA	NA	NA	NA	NA	NA	116223	27659	17185	NA
GB-100	162906	NA	NA	NA	NA	NA	NA	NA	NA	NA	NA	NA	NA	NA	NA	NA	NA	NA	NA	176
GB-101	73289	NA	NA	NA	NA	NA	NA	NA	NA	NA	NA	NA	NA	NA	NA	NA	NA	NA	53522	NA
GB-102	9310	NA	NA	NA	NA	NA	NA	NA	NA	NA	NA	NA	NA	NA	NA	NA	29605	761	NA	NA
GB-103	463	990	NA	NA	NA	NA	NA	NA	NA	NA	NA	NA	NA	NA	NA	NA	10500	1651	14847	NA
GB-104	67807	NA	NA	NA	NA	NA	NA	NA	NA	NA	NA	NA	NA	NA	NA	NA	46438	2850	NA	NA
GB-105	38320	NA	NA	NA	NA	NA	NA	NA	NA	NA	NA	NA	NA	NA	NA	NA	6766	2131	13586	NA
GB-106	127270	NA	NA	NA	NA	NA	NA	NA	NA	NA	NA	NA	NA	NA	NA	NA	1184	783	NA	NA
GB-107	18458	NA	NA	NA	NA	NA	NA	NA	NA	NA	NA	NA	NA	NA	NA	NA	52542	NA	19765	NA
GB-108	238361	NA	NA	NA	NA	NA	NA	NA	NA	NA	NA	NA	NA	NA	NA	NA	28973	3036	14835	NA
GB-109	242897	NA	NA	NA	NA	NA	NA	NA	NA	NA	NA	NA	NA	NA	NA	NA	33609	96735	NA	NA
GB-110	10653	NA	NA	NA	NA	NA	NA	NA	NA	NA	NA	NA	NA	NA	NA	NA	7064	1443	NA	NA
GB-111	57005	NA	NA	NA	NA	NA	NA	NA	NA	NA	NA	NA	NA	NA	NA	NA	65144	3685	1447	NA
GB-112	294336	NA	NA	NA	NA	NA	NA	NA	NA	NA	NA	NA	NA	NA	NA	NA	144724	NA	NA	NA
GB-113	152012	NA	NA	NA	NA	NA	NA	NA	NA	NA	NA	NA	NA	NA	NA	NA	14392	649	NA	NA
GB-114	1019	NA	NA	NA	NA	NA	NA	NA	NA	NA	NA	NA	NA	NA	NA	NA	67723	3535	7900	NA
GB-115	44369	68	NA	NA	NA	NA	NA	NA	NA	NA	NA	NA	NA	NA	NA	NA	NA	1074	NA	NA
GB-116	3569	NA	NA	NA	NA	NA	NA	NA	NA	NA	NA	NA	NA	NA	NA	NA	895	NA	NA	NA
GB-117	212851	NA	NA	NA	NA	NA	NA	NA	NA	NA	NA	NA	NA	NA	NA	NA	NA	NA	NA	NA
GB-118	20666	NA	NA	NA	NA	NA	NA	NA	NA	NA	NA	NA	NA	NA	NA	NA	35993	5439	NA	NA
GB-119	20155	NA	NA	NA	NA	NA	NA	NA	NA	NA	NA	NA	NA	NA	NA	NA	53632	404	899	NA
GB-120	110	NA	NA	NA	NA	NA	NA	NA	NA	NA	NA	NA	NA	NA	NA	NA	667	526	NA	NA
GB-121	5959	NA	NA	NA	NA	NA	NA	NA	NA	NA	NA	NA	NA	NA	NA	NA	30064	36629	NA	NA
GB-122	55181	NA	NA	NA	NA	NA	NA	NA	NA	NA	NA	NA	NA	NA	NA	NA	14760	NA	NA	NA
GB-123	5545	NA	NA	NA	NA	NA	NA	NA	NA	NA	NA	NA	NA	NA	NA	NA	NA	NA	NA	NA
GB-124	153651	NA	NA	NA	NA	NA	NA	NA	NA	NA	NA	NA	NA	NA	NA	NA	NA	NA	NA	NA
GB-125	9816	NA	NA	NA	NA	NA	NA	NA	NA	NA	NA	NA	NA	NA	NA	NA	15957	6763	NA	NA
GB-126	7973	NA	NA	NA	NA	NA	NA	NA	62777	NA	NA	NA	NA	NA	NA	NA	NA	507	NA	NA
GB-127	47814	NA	NA	NA	NA	NA	NA	NA	NA	NA	NA	NA	NA	NA	NA	NA	14517	NA	16484	NA
GB-128	117	6678	NA	NA	NA	NA	NA	NA	NA	NA	NA	NA	NA	NA	NA	NA	37689	1141	NA	392
GB-129	5492	NA	NA	NA	NA	NA	NA	NA	NA	NA	NA	NA	NA	NA	NA	NA	14666	5505	14388	NA
GB-130	11637	NA	NA	NA	NA	NA	NA	NA	NA	NA	NA	NA	NA	NA	NA	NA	NA	NA	NA	NA
GB-131	36457	NA	NA	NA	NA	NA	NA	NA	NA	NA	NA	NA	NA	NA	NA	NA	NA	NA	NA	NA
GB-132	10611	231	NA	NA	NA	NA	NA	NA	NA	NA	NA	NA	NA	NA	NA	NA	92210	NA	298	NA
GB-133	36975	NA	NA	NA	NA	NA	NA	NA	NA	NA	NA	NA	NA	NA	NA	NA	NA	NA	NA	1462
GB-134	67651	NA	NA	NA	NA	NA	NA	NA	NA	NA	NA	NA	NA	NA	NA	NA	5867	NA	1802	NA
GB-135	18476	NA	NA	NA	NA	NA	NA	NA	NA	NA	NA	NA	NA	NA	NA	NA	77894	NA	NA	NA
GB-136	117375	NA	NA	NA	NA	NA	NA	NA	NA	NA	NA	NA	NA	NA	NA	NA	16278	NA	NA	NA
GB-137	87375	14408	NA	NA	NA	NA	NA	NA	NA	NA	NA	NA	NA	NA	NA	NA	33451	5291	179	NA
GB-138	68478	NA	NA	NA	NA	NA	NA	NA	NA	NA	NA	NA	NA	NA	NA	NA	1350	NA	NA	NA
GB-139	4899	NA	NA	NA	NA	NA	NA	NA	NA	NA	NA	NA	NA	NA	NA	NA	252762	72231	NA	NA
GB-140	204057	NA	NA	NA	NA	NA	NA	NA	NA	NA	NA	NA	NA	NA	NA	NA	79	NA	NA	NA
GB-141	11173	NA	NA	NA	NA	NA	NA	NA	NA	NA	NA	NA	NA	NA	NA	NA	53639	1804	NA	NA
GB-142	12213	NA	NA	NA	NA	NA	NA	NA	NA	NA	NA	NA	NA	NA	NA	NA	20422	369	234	NA
GB-143	81940	NA	NA	NA	NA	NA	NA	NA	NA	NA	NA	NA	NA	NA	NA	NA	205	NA	NA	NA
GB-144	19152	NA	NA	NA	NA	NA	NA	NA	NA	NA	NA	NA	NA	NA	NA	NA	3862	8397	700	NA
GB-145	78	NA	NA	NA	NA	NA	NA	NA	NA	NA	NA	NA	NA	NA	NA	NA	6133	NA	9430	NA
GB-146	99306	128	NA	NA	NA	NA	NA	NA	NA	NA	NA	NA	NA	NA	NA	NA	31805	13015	NA	NA
GB-147	79	41	NA	NA	NA	NA	NA	NA	NA	NA	NA	NA	NA	NA	NA	NA	NA	NA	NA	523
GB-148	3622	NA	NA	NA	NA	NA	NA	NA	NA	NA	NA	NA	NA	NA	NA	NA	NA	NA	59966	NA
GB-149	4736	NA	NA	NA	NA	NA	NA	NA	NA	NA	NA	NA	NA	NA	NA	NA	139	5257	NA	NA
GB-150	10775	NA	NA	NA	NA	NA	NA	NA	NA	NA	NA	NA	NA	NA	NA	NA	1202	1007	273	NA
GB-151	23795	NA	NA	NA	NA	NA	NA	NA	NA	NA	NA	NA	NA	NA	NA	NA	NA	NA	NA	NA
GB-152	25438	NA	NA	NA	NA	NA	NA	NA	NA	NA	NA	NA	NA	NA	NA	NA	8955	2365	5121	NA
GB-153	64266	NA	NA	NA	NA	NA	NA	NA	NA	NA	NA	NA	NA	NA	NA	NA	20382	NA	NA	207
GB-154	2335	NA	NA	NA	NA	NA	NA	NA	NA	NA	NA	NA	NA	NA	NA	NA	11930	NA	NA	NA
GB-155	82647	NA	NA	NA	NA	NA	NA	NA	NA	NA	NA	NA	NA	NA	NA	NA	NA	2229	133	NA
GB-157	47997	NA	NA	NA	NA	NA	NA	NA	NA	NA	NA	NA	NA	NA	NA	NA	243	NA	NA	NA
GB-158	22753	NA	NA	NA	NA	NA	NA	NA	NA	NA	NA	NA	NA	NA	NA	NA	1006	1025	NA	NA
GB-159	169115	NA	NA	NA	NA	NA	NA	NA	NA	NA	NA	NA	NA	NA	NA	NA	45731	NA	NA	NA
GB-160	53	NA	1373	NA	NA	NA	NA	NA	NA	NA	NA	NA	NA	NA	NA	NA	NA	2072	NA	NA
GB-161	15446	NA	NA	NA	NA	NA	NA	NA	NA	NA	NA	NA	NA	NA	NA	NA	133	NA	14767	NA
GB-162	44618	NA	NA	NA	NA	NA	NA	NA	NA	NA	NA	NA	NA	NA	NA	NA	NA	355	NA	255
GB-163	5	NA	NA	NA	NA	NA	NA	NA	NA	NA	NA	NA	NA	NA	NA	NA	NA	NA	NA	NA
GB-164	57903	NA	NA	NA	NA	NA	NA	NA	NA	NA	NA	NA	NA	NA	NA	NA	NA	3479	NA	NA
GB-165	7259	NA	NA	NA	NA	NA	NA	NA	NA	NA	NA	NA	NA	NA	NA	NA	NA	1931	NA	NA
GB-166	7248	NA	NA	NA	NA	NA	NA	NA	NA	NA	NA	NA	NA	73	NA	NA	25212	NA	NA	NA
GB-167	67764	38	NA	NA	NA	NA	NA	NA	NA	NA	NA	NA	NA	NA	NA	NA	27862	NA	NA	NA
GB-168	8263	NA	NA	NA	NA	NA	NA	NA	NA	NA	NA	NA	NA	NA	NA	NA	195	NA	NA	NA
GB-169	8377	NA	NA	NA	NA	NA	NA	NA	NA	NA	NA	NA	NA	NA	NA	NA	NA	NA	15381	NA
NL-001	34067	NA	NA	NA	NA	NA	NA	NA	NA	NA	NA	NA	NA	NA	NA	NA	NA	NA	NA	NA
NL-002	10947	NA	NA	NA	NA	NA	NA	NA	NA	NA	NA	NA	NA	NA	NA	NA	177	6218	1982	1750
NL-003	125	NA	NA	NA	NA	NA	NA	NA	NA	NA	NA	NA	NA	NA	NA	NA	8149	NA	92	NA
NL-004	162642	NA	NA	NA	NA	NA	NA	NA	NA	NA	NA	NA	NA	NA	NA	NA	NA	NA	NA	NA
NL-005	20029	NA	NA	865	NA	NA	NA	NA	NA	NA	NA	NA	NA	NA	NA	NA	4466	2334	3173	NA
NL-006	44619	25	NA	NA	NA	NA	NA	NA	NA	NA	NA	NA	NA	NA	NA	NA	69428	9809	NA	NA
NL-007	12484	NA	NA	NA	NA	NA	NA	NA	NA	NA	NA	NA	NA	NA	NA	NA	2320	2300	4656	NA
NL-008	86192	NA	NA	NA	NA	NA	NA	NA	NA	NA	NA	NA	NA	NA	NA	NA	NA	NA	NA	89
NL-009	38574	37	NA	12563	NA	NA	NA	NA	NA	NA	NA	NA	NA	NA	NA	NA	22214	2050	NA	NA
NL-010	24022	NA	NA	NA	NA	NA	NA	NA	NA	NA	NA	NA	NA	NA	NA	NA	34839	NA	3614	NA
NL-011	33932	NA	117	NA	NA	NA	NA	NA	NA	NA	NA	NA	NA	NA	NA	NA	55183	NA	16475	NA
NL-012	590	NA	NA	NA	NA	NA	NA	NA	NA	NA	NA	NA	NA	NA	NA	NA	417	64	112	NA
NL-014	23172	NA	NA	NA	NA	NA	36075	NA	NA	NA	NA	NA	165	NA	NA	NA	27437	4898	4042	NA
NL-015	23	NA	NA	NA	NA	NA	NA	NA	NA	NA	37	NA	NA	NA	NA	NA	NA	NA	NA	NA
NL-016	67	NA	NA	NA	NA	NA	NA	NA	NA	NA	NA	NA	NA	NA	NA	NA	5071	NA	4719	573
NL-017	1558	NA	NA	NA	NA	NA	NA	NA	NA	NA	NA	NA	NA	NA	NA	NA	15825	NA	NA	NA
NL-018	2733	NA	NA	NA	NA	111	NA	NA	NA	NA	NA	NA	NA	NA	NA	NA	1361	413	1067	NA
NL-019	31494	NA	NA	NA	NA	NA	NA	NA	NA	NA	NA	NA	NA	NA	NA	NA	2471	NA	NA	NA
NL-020	113775	NA	NA	NA	NA	NA	NA	NA	NA	NA	NA	NA	NA	NA	NA	NA	4644	NA	NA	NA
NL-021	18920	NA	NA	NA	NA	NA	NA	NA	NA	NA	NA	NA	NA	NA	NA	NA	25040	NA	NA	NA
NL-022	48913	NA	NA	NA	NA	NA	NA	NA	NA	NA	NA	NA	NA	NA	NA	NA	2047	376	5915	NA
NL-023	29276	NA	NA	NA	NA	NA	NA	NA	NA	NA	NA	NA	NA	NA	NA	NA	NA	2399	NA	46
NL-024	222119	NA	NA	NA	NA	NA	NA	NA	NA	NA	NA	NA	NA	NA	NA	NA	27167	10869	NA	NA
NL-025	662	NA	NA	NA	NA	NA	NA	NA	NA	NA	NA	NA	NA	NA	NA	NA	2787	14609	NA	NA
NL-026	22301	NA	NA	NA	NA	NA	NA	NA	NA	NA	NA	NA	NA	NA	NA	NA	995	4777	6671	NA
NL-027	5091	NA	NA	NA	NA	NA	NA	NA	NA	NA	NA	NA	NA	NA	NA	NA	NA	3593	3755	NA
NL-028	268843	NA	NA	NA	NA	NA	NA	NA	NA	NA	NA	NA	NA	NA	NA	NA	5630	5369	NA	NA
NL-029	7604	NA	NA	NA	NA	NA	NA	NA	NA	NA	NA	NA	NA	NA	NA	NA	11344	994	505	NA
NL-030	1032	NA	NA	NA	NA	NA	NA	NA	NA	NA	NA	NA	NA	NA	NA	NA	NA	5693	1141	NA
NL-031	7190	NA	NA	NA	NA	NA	NA	NA	198	NA	NA	NA	NA	NA	NA	NA	1546	9069	NA	NA
NL-032	14040	NA	NA	NA	NA	NA	NA	NA	NA	NA	NA	NA	NA	NA	NA	NA	NA	213	15884	NA
NL-033	55669	NA	NA	NA	NA	NA	NA	NA	NA	NA	NA	NA	NA	NA	NA	NA	1721	1419	2122	NA
NL-034	550	NA	NA	NA	NA	NA	NA	NA	NA	NA	NA	NA	NA	NA	NA	NA	7259	1914	5596	NA
NL-035	59794	NA	NA	NA	NA	NA	NA	NA	NA	NA	NA	NA	NA	NA	NA	NA	11121	14191	NA	NA
NL-036	306423	NA	NA	NA	NA	NA	NA	NA	NA	NA	NA	NA	NA	NA	NA	NA	821	519	45498	NA
NL-037	91247	776	NA	NA	NA	NA	NA	NA	NA	NA	NA	NA	NA	NA	NA	NA	46830	NA	4178	NA
NL-038	2548	NA	NA	NA	NA	NA	NA	NA	NA	NA	NA	NA	NA	NA	NA	NA	23923	NA	NA	NA
NL-039	15001	NA	NA	NA	NA	NA	NA	NA	NA	NA	NA	NA	NA	NA	NA	NA	426	548	1560	NA
NL-040	15207	NA	NA	NA	NA	NA	NA	NA	NA	NA	NA	NA	NA	NA	NA	NA	10020	759	2191	NA
NL-041	33888	NA	NA	10428	NA	NA	NA	NA	NA	NA	NA	NA	NA	NA	NA	NA	2917	1251	1074	NA
NL-042	10363	NA	NA	NA	NA	NA	NA	NA	162	NA	NA	NA	NA	NA	NA	NA	12254	NA	20794	NA
NL-043	15472	NA	NA	NA	NA	NA	NA	NA	NA	NA	NA	NA	NA	NA	NA	NA	5866	2816	NA	NA
NL-044	2161	45	NA	NA	NA	NA	NA	NA	NA	NA	NA	NA	NA	NA	NA	NA	14464	NA	6703	440
NL-045	88139	NA	NA	NA	NA	NA	NA	NA	NA	NA	NA	NA	NA	NA	NA	NA	NA	NA	NA	NA
NL-046	71921	NA	NA	NA	NA	NA	NA	NA	NA	NA	NA	NA	NA	NA	NA	NA	3331	1495	NA	NA
NL-048	4298	NA	NA	NA	NA	NA	NA	NA	NA	NA	NA	NA	NA	NA	NA	NA	340	513	672	NA
NL-049	94383	NA	NA	NA	NA	NA	NA	NA	NA	NA	NA	NA	NA	NA	NA	NA	13256	2513	4917	NA
NL-050	92	NA	NA	NA	NA	NA	NA	NA	NA	NA	NA	NA	NA	NA	NA	NA	NA	338	1297	NA
NL-051	117349	NA	NA	NA	NA	NA	NA	NA	NA	NA	NA	NA	NA	NA	NA	NA	9078	426	1512	NA
NL-052	93057	NA	NA	NA	NA	NA	NA	NA	NA	NA	NA	NA	NA	NA	NA	NA	3088	2264	NA	NA
NL-053	40554	NA	NA	NA	NA	NA	NA	NA	NA	NA	NA	NA	NA	NA	NA	NA	4581	NA	NA	NA
NL-054	8175	5367	NA	NA	NA	NA	NA	NA	NA	NA	NA	NA	NA	NA	NA	NA	5233	383	NA	1266
NL-055	411	NA	NA	NA	NA	NA	NA	NA	NA	NA	NA	NA	NA	NA	NA	NA	NA	NA	NA	NA
NL-056	577453	NA	NA	NA	NA	NA	NA	NA	NA	NA	NA	NA	NA	NA	NA	NA	NA	NA	NA	NA
NL-057	102703	NA	NA	NA	NA	NA	NA	NA	NA	NA	NA	NA	NA	NA	NA	NA	NA	NA	NA	NA
NL-058	40180	NA	NA	NA	NA	NA	NA	NA	NA	NA	NA	NA	NA	NA	NA	NA	NA	NA	NA	NA
NL-059	293812	NA	NA	NA	NA	NA	NA	NA	NA	NA	NA	NA	NA	NA	NA	NA	25317	1594	4891	NA
NL-060	54274	NA	NA	NA	NA	NA	NA	NA	NA	NA	NA	NA	NA	NA	NA	NA	NA	NA	NA	NA
NL-061	5994	NA	NA	NA	NA	NA	NA	NA	NA	NA	NA	NA	NA	NA	NA	NA	NA	137	1303	NA
NL-062	115170	628	NA	NA	NA	NA	NA	NA	NA	NA	NA	NA	NA	NA	NA	NA	14530	NA	NA	NA
NL-064	23450	NA	NA	NA	NA	NA	NA	NA	NA	NA	NA	NA	NA	NA	NA	NA	NA	NA	NA	NA
NL-065	2392	4494	NA	NA	NA	NA	NA	NA	NA	NA	NA	NA	NA	NA	NA	NA	59385	10117	NA	NA
NL-066	2306	NA	NA	NA	NA	NA	NA	NA	NA	NA	NA	NA	NA	NA	NA	NA	NA	NA	NA	NA
NL-067	32948	88	NA	NA	NA	NA	NA	NA	NA	NA	NA	NA	NA	NA	NA	NA	1651	4318	4190	NA
NL-068	22980	NA	NA	NA	NA	NA	NA	NA	NA	NA	NA	NA	NA	NA	NA	NA	804	NA	NA	NA
NL-069	2762	NA	NA	NA	NA	NA	NA	NA	NA	NA	NA	NA	NA	NA	NA	NA	8608	598	262	NA
NL-070	40124	NA	NA	NA	NA	NA	NA	330	NA	47	NA	NA	NA	NA	NA	NA	NA	1022	19881	NA
NL-071	8804	NA	NA	NA	NA	NA	NA	NA	NA	NA	NA	NA	NA	NA	NA	NA	6265	NA	15520	NA
NL-072	133	NA	NA	NA	NA	NA	NA	NA	NA	NA	NA	NA	NA	NA	NA	NA	76792	1026	1183	NA
NL-073	676	NA	NA	NA	NA	NA	NA	NA	NA	NA	NA	NA	NA	NA	NA	NA	NA	NA	1338	NA
NL-074	845	NA	NA	64344	NA	NA	NA	NA	NA	NA	NA	NA	NA	NA	NA	NA	8414	7265	20308	69
NL-075	276	NA	NA	NA	57	NA	NA	NA	NA	NA	NA	NA	NA	NA	NA	NA	NA	NA	NA	NA
NL-076	11851	NA	NA	NA	NA	NA	NA	NA	NA	NA	NA	NA	NA	NA	NA	NA	NA	NA	NA	NA
NL-077	71033	NA	NA	NA	NA	3560	NA	NA	NA	NA	NA	NA	NA	NA	NA	NA	41305	14175	18097	NA
NL-078	4510	NA	NA	NA	NA	NA	NA	NA	NA	NA	NA	NA	NA	NA	NA	NA	11468	8220	41770	2374
NL-079	120	NA	NA	NA	NA	NA	NA	NA	NA	144	NA	NA	NA	NA	NA	NA	NA	NA	NA	NA
NL-080	41497	NA	NA	NA	NA	NA	NA	NA	NA	NA	NA	NA	NA	NA	NA	NA	4601	3503	1280	NA
NL-081	26499	NA	NA	NA	NA	NA	NA	NA	NA	NA	NA	NA	NA	NA	NA	NA	NA	537	NA	NA
NL-082	16337	NA	NA	NA	NA	NA	NA	NA	NA	NA	NA	NA	NA	NA	NA	NA	NA	NA	NA	NA
NL-083	24778	NA	NA	NA	NA	NA	NA	NA	NA	NA	NA	NA	NA	NA	NA	NA	NA	NA	NA	NA
NL-084	10243	NA	NA	NA	NA	NA	NA	NA	NA	NA	NA	NA	NA	NA	NA	NA	NA	1315	NA	NA
NL-085	1664	NA	NA	NA	NA	NA	NA	NA	NA	NA	NA	NA	NA	NA	NA	NA	24155	724	44272	NA
NL-086	651	NA	NA	NA	NA	NA	NA	NA	NA	NA	NA	NA	NA	NA	NA	NA	NA	NA	76882	NA
NL-087	60322	5065	NA	NA	NA	NA	NA	NA	NA	NA	NA	NA	NA	NA	NA	NA	630	3345	NA	NA
NL-088	758	NA	NA	NA	NA	NA	NA	NA	NA	NA	NA	NA	NA	NA	NA	NA	9669	1960	NA	347
NL-089	38186	NA	NA	NA	NA	NA	NA	NA	NA	NA	NA	NA	NA	NA	NA	NA	6940	3133	NA	NA
NL-090	16	NA	NA	NA	NA	NA	NA	NA	NA	NA	NA	NA	NA	NA	NA	NA	4889	NA	NA	NA
NL-091	87343	NA	NA	NA	NA	105	NA	NA	NA	NA	NA	NA	NA	NA	NA	NA	6070	NA	21303	394
NL-092	19937	NA	NA	NA	5024	NA	NA	NA	NA	NA	NA	NA	NA	NA	NA	NA	150977	NA	NA	227
NL-093	3253	NA	NA	NA	NA	NA	NA	NA	NA	NA	NA	NA	NA	NA	NA	NA	1532	NA	NA	NA
NL-094	1013	NA	NA	NA	NA	NA	NA	NA	NA	NA	NA	NA	NA	NA	NA	NA	1467	NA	21355	NA
NL-095	587	NA	NA	NA	NA	NA	NA	NA	NA	NA	NA	NA	NA	NA	NA	NA	83	1416	5030	NA
NL-096	119938	NA	NA	NA	NA	NA	NA	NA	NA	NA	NA	NA	NA	NA	NA	NA	61512	2549	9527	NA
NL-097	2334	NA	2484	NA	NA	NA	NA	NA	NA	NA	NA	NA	NA	NA	NA	NA	28166	NA	NA	NA
NL-098	9575	NA	NA	NA	NA	NA	NA	NA	NA	NA	NA	NA	NA	NA	NA	NA	NA	52340	NA	254
NL-099	17949	NA	NA	NA	NA	346	NA	NA	NA	NA	NA	NA	NA	NA	NA	NA	37040	455	10088	NA
NL-100	328189	NA	NA	NA	NA	NA	NA	NA	NA	NA	NA	NA	NA	NA	NA	NA	NA	NA	NA	NA
NL-101	91493	NA	NA	NA	NA	NA	NA	NA	NA	NA	NA	NA	NA	NA	NA	NA	14472	16598	506	NA
NL-102	66028	NA	NA	NA	NA	NA	NA	NA	NA	NA	NA	NA	NA	NA	NA	NA	1729	3774	96212	NA
NL-103	7557	NA	53724	NA	NA	NA	NA	NA	NA	NA	NA	NA	NA	NA	NA	NA	355	NA	NA	185
NL-104	389	NA	NA	NA	NA	NA	NA	NA	NA	NA	NA	NA	NA	NA	NA	NA	NA	NA	NA	NA
NL-105	16	NA	NA	NA	NA	NA	NA	NA	NA	NA	NA	NA	NA	NA	NA	NA	7245	2819	9886	NA
NL-106	70056	NA	NA	NA	NA	NA	NA	NA	NA	NA	NA	NA	NA	NA	NA	NA	NA	NA	251	NA
NL-107	6348	857	NA	NA	NA	NA	NA	NA	NA	NA	NA	NA	NA	NA	NA	NA	NA	29180	85039	1023
NL-108	24933	NA	NA	NA	NA	NA	NA	NA	NA	NA	NA	NA	NA	NA	NA	NA	NA	30002	NA	18123
NL-109	522	NA	NA	NA	NA	NA	NA	NA	NA	NA	NA	NA	NA	NA	NA	NA	NA	NA	NA	59
NL-110	61979	NA	NA	NA	NA	NA	NA	NA	NA	NA	NA	NA	NA	NA	NA	NA	9255	NA	NA	NA
NL-111	11210	NA	NA	NA	NA	NA	NA	NA	NA	NA	NA	NA	NA	NA	NA	NA	46630	NA	NA	325
NL-112	2297	NA	NA	NA	NA	NA	NA	NA	NA	NA	NA	NA	NA	NA	NA	NA	NA	NA	NA	NA
NL-113	3607	NA	NA	NA	NA	NA	NA	NA	NA	NA	NA	NA	NA	NA	NA	NA	5828	16795	76612	100
NL-114	29393	NA	NA	NA	NA	NA	NA	NA	NA	NA	NA	NA	NA	NA	NA	NA	NA	NA	NA	NA
NL-115	1132	416	NA	NA	179	NA	NA	NA	NA	NA	NA	NA	NA	NA	NA	NA	NA	NA	NA	260
NL-116	14354	NA	NA	NA	NA	NA	NA	NA	NA	NA	NA	NA	NA	NA	NA	NA	NA	15737	NA	NA
NL-117	6831	NA	NA	NA	NA	NA	NA	NA	NA	NA	NA	NA	NA	NA	NA	NA	521	1509	9658	NA
NL-118	8604	NA	NA	NA	NA	NA	NA	NA	NA	NA	NA	NA	NA	NA	NA	NA	453	NA	NA	59
NL-119	1734	NA	NA	NA	NA	NA	NA	NA	NA	NA	237	NA	NA	NA	NA	NA	NA	NA	NA	NA
NL-120	49731	NA	NA	NA	NA	NA	NA	NA	NA	NA	NA	NA	NA	NA	NA	NA	3045	NA	NA	NA
NL-121	5914	NA	NA	NA	NA	NA	NA	NA	NA	NA	NA	NA	NA	NA	NA	NA	1999	537	6454	349
NL-122	14	NA	NA	NA	NA	NA	NA	NA	NA	NA	NA	NA	NA	NA	NA	NA	NA	571	NA	NA
NL-123	37446	NA	NA	NA	NA	NA	NA	NA	NA	NA	NA	NA	NA	NA	NA	NA	32860	NA	NA	NA
NL-124	11174	NA	NA	NA	NA	NA	NA	NA	NA	NA	NA	NA	NA	NA	NA	NA	608	21663	NA	NA
NL-125	20422	NA	NA	NA	NA	NA	NA	NA	NA	NA	NA	NA	NA	NA	NA	NA	455	1996	2622	NA
NL-126	57327	NA	NA	NA	NA	NA	NA	NA	NA	NA	NA	NA	NA	NA	NA	NA	3046	9174	64751	NA
NL-127	1157	NA	NA	NA	NA	NA	NA	NA	NA	NA	NA	NA	NA	NA	NA	NA	6190	3193	NA	NA
NL-128	19	NA	NA	NA	NA	NA	NA	NA	NA	NA	NA	NA	NA	NA	NA	NA	1610	3420	NA	NA
NL-129	30	NA	NA	NA	NA	NA	NA	NA	NA	NA	NA	NA	NA	NA	NA	NA	NA	NA	NA	NA
NL-130	2006	NA	NA	NA	NA	NA	NA	NA	NA	NA	NA	NA	NA	NA	NA	NA	8757	9615	40213	NA
NL-131	26722	NA	NA	NA	NA	NA	NA	NA	NA	NA	NA	NA	NA	NA	NA	NA	637	97	NA	NA
NL-132	707	NA	NA	NA	NA	NA	NA	NA	NA	NA	NA	NA	NA	NA	NA	NA	79	252	NA	NA
NL-133	22016	NA	NA	NA	NA	NA	NA	NA	NA	NA	NA	NA	NA	NA	NA	NA	NA	NA	NA	NA
NL-134	3061	558	NA	NA	NA	NA	NA	NA	NA	NA	NA	NA	NA	NA	NA	NA	1542	36865	NA	NA
NL-135	21	NA	NA	NA	NA	NA	NA	NA	NA	NA	NA	NA	NA	NA	NA	NA	NA	NA	NA	NA
NL-136	46223	NA	NA	NA	NA	NA	NA	NA	NA	NA	NA	NA	NA	NA	NA	NA	1657	NA	NA	2113
NL-137	15608	NA	NA	NA	NA	NA	NA	NA	NA	NA	NA	NA	NA	NA	NA	NA	1576	NA	NA	NA
NL-138	1985	NA	NA	NA	NA	NA	NA	NA	NA	NA	NA	NA	NA	NA	NA	NA	NA	NA	353	NA
NL-139	39035	205	NA	NA	NA	NA	NA	NA	NA	NA	NA	NA	NA	NA	NA	NA	NA	NA	NA	NA
NL-140	710	NA	NA	NA	NA	NA	35960	NA	NA	NA	NA	NA	NA	NA	NA	NA	NA	NA	1177	NA
NL-141	12	NA	NA	NA	338	NA	NA	NA	NA	NA	NA	NA	NA	NA	NA	NA	NA	NA	NA	NA
NL-142	224	NA	NA	NA	NA	NA	NA	NA	NA	NA	NA	NA	NA	NA	NA	NA	NA	1134	NA	NA
NL-144	127433	NA	NA	NA	NA	NA	NA	NA	NA	NA	NA	NA	NA	NA	NA	NA	NA	NA	40865	NA
NL-145	980	NA	NA	NA	NA	NA	NA	NA	NA	NA	NA	NA	NA	NA	NA	NA	48879	NA	247	NA
NL-146	11319	NA	NA	NA	NA	NA	NA	NA	NA	NA	NA	NA	NA	NA	NA	NA	17856	1272	2282	NA
NL-147	595	NA	NA	NA	NA	NA	NA	NA	NA	NA	NA	NA	NA	NA	NA	NA	1577	NA	1114	NA
NL-148	810113	NA	NA	NA	NA	NA	NA	NA	NA	NA	NA	NA	NA	NA	NA	NA	NA	NA	255	NA
NL-149	24012	NA	NA	NA	NA	NA	NA	NA	NA	NA	NA	NA	NA	NA	NA	NA	2265	2601	532	NA
NL-150	8	NA	2612	NA	NA	NA	NA	NA	NA	NA	NA	NA	NA	NA	NA	1033	8770	492	2804	NA
NL-151	30887	NA	NA	NA	NA	NA	8	NA	NA	NA	NA	NA	NA	NA	NA	NA	12561	3403	NA	NA
NL-152	35398	NA	NA	NA	NA	NA	NA	NA	NA	NA	NA	NA	NA	NA	NA	NA	6010	5866	NA	NA
NL-153	9398	NA	NA	NA	NA	NA	NA	NA	NA	NA	NA	NA	NA	NA	NA	NA	NA	NA	NA	NA
NL-154	25919	NA	NA	NA	NA	NA	NA	NA	NA	NA	NA	NA	NA	NA	NA	NA	81	NA	3650	NA
NL-155	10607	NA	NA	NA	NA	NA	NA	NA	NA	NA	NA	NA	NA	NA	NA	NA	NA	4873	NA	NA
NL-156	4711	NA	NA	NA	NA	NA	NA	NA	NA	NA	NA	NA	NA	NA	NA	NA	NA	7709	NA	NA
NL-157	32454	NA	NA	NA	NA	NA	NA	NA	NA	NA	NA	NA	NA	NA	NA	NA	NA	31317	47978	NA
NL-158	33162	NA	NA	NA	NA	NA	NA	NA	NA	NA	NA	NA	NA	NA	NA	NA	NA	NA	29776	NA
NL-159	2493	NA	NA	NA	NA	NA	NA	NA	NA	NA	NA	NA	NA	NA	NA	NA	NA	NA	NA	NA
NL-160	1487	NA	NA	NA	NA	NA	NA	NA	NA	NA	NA	NA	NA	NA	NA	NA	2749	NA	40889	NA
NL-161	26651	NA	NA	NA	NA	NA	NA	NA	NA	NA	NA	NA	NA	NA	NA	NA	290	NA	76304	NA
NL-162	39030	NA	NA	NA	NA	NA	NA	NA	NA	NA	NA	NA	NA	NA	NA	NA	NA	1482	NA	NA
NL-163	15762	NA	NA	NA	NA	NA	NA	NA	NA	NA	NA	NA	NA	NA	NA	NA	5064	567	NA	NA
NL-164	164623	NA	NA	NA	NA	NA	NA	NA	NA	NA	NA	NA	NA	NA	NA	NA	1392	NA	73229	NA
NL-165	253	NA	NA	NA	NA	NA	NA	NA	NA	NA	NA	NA	NA	NA	NA	NA	NA	609	NA	NA
NL-166	2695	9349	NA	NA	NA	NA	NA	NA	NA	NA	NA	NA	NA	NA	NA	NA	4704	3135	NA	NA
NL-167	3010	NA	NA	NA	NA	NA	NA	NA	NA	NA	NA	NA	NA	NA	NA	NA	1548	NA	8367	40
NL-168	72368	NA	NA	NA	NA	NA	NA	NA	NA	NA	NA	NA	NA	NA	NA	NA	NA	NA	NA	165
NL-169	32964	1513	NA	NA	NA	NA	NA	NA	NA	4876	NA	NA	NA	NA	NA	NA	NA	NA	35737	NA
NL-170	4028	NA	NA	NA	NA	NA	NA	NA	NA	NA	NA	NA	NA	NA	NA	NA	5911	2858	NA	NA
NL-171	1259	5516	NA	NA	NA	NA	NA	NA	NA	NA	NA	NA	NA	NA	NA	NA	10579	NA	NA	85
NL-173	6676	NA	NA	NA	NA	NA	NA	NA	NA	NA	NA	NA	NA	NA	NA	NA	2409	NA	NA	NA
NL-174	51	NA	NA	NA	NA	NA	NA	NA	NA	NA	NA	NA	NA	NA	NA	NA	3635	NA	NA	NA
NL-175	9333	NA	NA	NA	NA	NA	NA	NA	NA	NA	NA	NA	NA	NA	NA	NA	16115	7873	NA	NA
NL-176	11394	NA	NA	NA	NA	NA	NA	NA	NA	NA	NA	NA	NA	NA	NA	NA	24497	792	366	NA
NL-177	203	NA	NA	NA	NA	NA	NA	NA	NA	NA	NA	NA	NA	NA	NA	NA	2925	1966	NA	NA
NL-178	27651	NA	NA	NA	NA	NA	NA	NA	NA	NA	NA	NA	NA	NA	NA	NA	NA	NA	NA	NA
NL-179	180	NA	NA	NA	NA	NA	NA	NA	NA	NA	NA	NA	NA	NA	NA	NA	12942	2350	9777	NA
NL-180	80970	NA	NA	NA	NA	NA	NA	NA	NA	NA	NA	NA	NA	NA	NA	NA	NA	NA	NA	183
NL-181	663	39	NA	NA	NA	NA	NA	NA	NA	NA	NA	NA	NA	NA	NA	NA	6986	2218	60	NA
NL-182	2	NA	NA	NA	NA	NA	NA	NA	NA	NA	NA	NA	NA	NA	NA	NA	75	NA	NA	NA
NL-183	3167	NA	NA	NA	NA	NA	NA	NA	NA	NA	NA	NA	NA	NA	NA	NA	13338	6176	20320	NA
NL-184	16612	NA	NA	NA	NA	NA	NA	NA	NA	NA	NA	NA	NA	NA	NA	NA	9489	727	11744	NA
NL-185	769	NA	NA	NA	NA	NA	NA	NA	NA	NA	NA	NA	NA	NA	NA	NA	4903	1181	134	NA
NL-186	62590	38	NA	NA	NA	NA	NA	NA	NA	NA	NA	NA	NA	NA	NA	NA	13016	4963	NA	NA
NL-187	28601	NA	NA	NA	NA	NA	NA	NA	NA	NA	NA	NA	NA	NA	NA	NA	3779	2425	NA	NA
NL-188	66	NA	NA	NA	NA	NA	NA	NA	NA	NA	NA	NA	NA	NA	NA	NA	NA	NA	720	NA
NL-189	167	NA	NA	NA	NA	NA	NA	NA	NA	NA	NA	NA	NA	NA	NA	NA	NA	NA	NA	NA
NL-190	62767	NA	NA	NA	NA	NA	NA	NA	NA	NA	NA	NA	NA	NA	NA	NA	173	NA	NA	NA
NL-191	124	168	NA	NA	NA	NA	NA	NA	NA	NA	NA	NA	NA	NA	NA	NA	NA	NA	NA	NA
NL-192	19302	NA	915	NA	NA	NA	NA	NA	NA	NA	NA	NA	NA	NA	NA	NA	105	1650	NA	NA
NL-193	2965	NA	NA	NA	NA	NA	NA	NA	NA	NA	NA	NA	NA	NA	NA	NA	NA	1061	2125	NA
NL-194	49	NA	1476	NA	NA	NA	NA	NA	NA	NA	NA	NA	NA	NA	NA	NA	3749	852	36667	NA
