# Supplementary material for: Targeted metagenomics reveals association between severity and pathogen co-detection in infants with respiratory syncytial virus
Source: Nat Commun. 2024 Mar 16;15:2379. doi: 10.1038/s41467-024-46648-3 (PMC10944482; doi:10.1038/s41467-024-46648-3)
Supplement: Supplementary file 6 — Source Data [file 41467_2024_46648_MOESM6_ESM.zip › Source Data/FigS1.csv]

ID	Subgroup	Dedup	GSK_PCR
ES-015	A	4.707433905	7.415400901
ES-018	A	5.088752526	7.317627047
ES-021	B	4.843948742	8.210515326
ES-022	A	5.613096225	8.49656081
ES-023	A	4.734063384	8.045399776
ES-024	A	5.516567102	8.970210419
ES-025	B	5.069260986	8.985308272
ES-026	A	5.205415503	8.540908533
ES-027	B	5.240693989	8.401300423
ES-028	B	2.376576957	5.245184355
ES-029	A	4.723726509	8.379053088
ES-030	A	4.277425832	6.615398789
ES-031	B	4.509592271	8.36833695
ES-032	B	5.206007769	8.660022889
ES-033	B	5.580184562	8.813098844
ES-034	B	4.478147871	6.298634128
ES-035	A	3.798926739	6.940072052
ES-036	A	3.09482038	5.770332756
ES-037	A	5.212517862	8.754883679
ES-038	A	5.517850147	8.649210846
ES-039	A	4.227218045	7.380163304
ES-040	B	2.152288344	4.861803148
ES-041	A	4.708760724	8.397565324
ES-042	A	5.056638097	8.084662092
ES-043	A	5.012862523	8.851562695
ES-044	B	4.98708503	8.062397169
ES-045	A	3.730297662	6.68293088
ES-046	B	5.064843442	7.69775372
ES-047	A	4.899825972	6.77978438
ES-048	A	4.860421862	8.163790178
ES-049	B	5.085033565	8.575753301
ES-050	B	4.10533984	6.275168486
ES-051	B	5.314764397	8.771756736
ES-052	A	2.811575006	5.438747977
ES-061-01	A	2.951337519	5.094352319
ES-061-03	A	0.954242509	2.726727209
ES-061-04	A	2.506505032	4.732184605
ES-062	B	4.301095135	7.098220299
ES-063-01	B	4.335136825	7.706029704
ES-063-04	B	3.238046103	5.458471652
ES-063-05	B	4.014226429	6.416939918
ES-064-05	A	4.691408638	6.584703608
ES-064-06	A	2.053078443	4.438494882
ES-064-07	A	1.414973348	3.255995727
ES-064-08	A	1	3.25139485
ES-064-09	A	0.301029996	4.040048242
ES-065	A	3.949048292	6.668975169
ES-066	B	4.897242103	8.595276657
ES-067-01	A	4.629888486	7.44607658
ES-067-02	A	4.70623971	7.761792923
ES-067-03	A	4.9598329	7.455708034
ES-067-04	A	4.125025587	6.498079282
ES-067-05	A	4.333386812	6.109534677
ES-067-06	A	3.331629718	6.87400534
ES-067-08	A	2.227886705	4.341711435
ES-067-09	A	1.230448921	2.397940009
ES-068-01	A	2.096910013	4.458063445
ES-068-02	A	2.260071388	4.442103322
ES-068-03	A	2.562292864	4.430639336
ES-068-04	A	1.681241237	3.048830087
ES-069-01	A	4.125643892	6.055830741
ES-069-02	A	2.58546073	4.860553603
ES-069-03	A	3.805296916	7.047441776
ES-069-04	A	1.908485019	3.977815026
ES-069-05	A	2.888179494	5.159888885
ES-069-06	A	1.662757832	3.542576476
ES-070	B	3.872971631	6.36784716
ES-071-01	A	2.285557309	4.375590463
ES-071-02	A	1.278753601	3.834611421
ES-071-03	A	1.579783597	4.806268181
ES-072-01	B	4.978427049	8.930315866
ES-072-02	B	1.986771734	4.547269991
ES-072-03	B	3.49762065	4.590161673
ES-072-04	B	2.747411808	5.204738412
ES-073-01	B	2.946943271	5.512477604
ES-073-03	B	3.959804317	6.089865564
ES-073-04	B	2.049218023	6.031376952
ES-073-05	B	2.754348336	4.737725241
ES-074-01	A	4.096318971	7.509646016
ES-074-02	A	4.606564074	7.056539166
ES-074-03	A	4.420582793	6.463450709
ES-074-04	A	4.118231648	6.630724457
ES-074-05	A	2.460897843	4.286546284
ES-074-06	A	1.204119983	3.218272854
ES-075-01	A	4.226419449	7.158957972
ES-075-02	A	1.755874856	3.850155922
ES-075-03	A	2.822168079	4.033584576
ES-076-01	A	4.209702632	6.256948299
ES-076-02	A	3.059184618	5.068033646
ES-076-03	A	2.45484486	2.703291378
ES-077-01	A	3.466571072	6.269588822
ES-077-02	A	3.741624258	5.912038094
ES-077-03	A	3.205204364	5.271576769
ES-077-04	A	0	2.326335861
GB-001	B	3.286231854	5.986261026
GB-002-01	B	4.117735179	7.766095473
GB-002-02	B	2.123851641	3.853698212
GB-002-03	B	3.117602692	5.412035285
GB-003-01	B	3.163161375	5.720760282
GB-003-02	B	2.532754379	4.800600243
GB-004-01	B	4.999748036	8.850845246
GB-004-04	B	3.951386095	6.496188225
GB-004-05	B	3.70372116	6.440819854
GB-005	A	3.853576544	6.696192077
GB-006-01	A	5.449097164	8.435093057
GB-006-02	A	3.684306646	5.840359568
GB-006-03	A	5.214290034	8.491043145
GB-007	B	5.308643369	8.612402608
GB-009	A	4.193903403	5.839767062
GB-010	A	5.142154733	8.23615828
GB-011	B	4.87398868	5.097035072
GB-012	B	2.668385917	8.488908346
GB-014	B	5.270534435	8.917197836
GB-015	A	4.98311638	7.545801646
GB-016	B	3.657055853	7.215885593
GB-017	B	1.851258349	4.66965154
GB-019	B	2.330413773	5.855045232
GB-020	A	5.2925551	8.415614476
GB-021	B	4.196424914	4.802068707
GB-022	B	5.396375471	8.9428163
GB-023	B	3.843170465	6.147192922
GB-024	B	4.159507037	7.592840742
GB-025	A	5.137496532	7.573145748
GB-026	A	2.457881897	4.986955263
GB-027	A	4.134336511	6.356014187
GB-028	A	3.902709813	5.578337735
GB-029	A	2.586587305	4.957487564
GB-030	A	4.523343192	7.262389311
GB-031	A	2.814247596	4.88149878
GB-032	B	4.033262876	7.176047277
GB-033	B	2.973127854	8.867206543
GB-034	B	5.336481748	9.18245
GB-035	A	2.57634135	6.069588555
GB-036	B	5.26173617	8.966357432
GB-037	B	5.16614582	5.60089452
GB-038	B	1.176091259	5.377000097
GB-039	B	3.508664363	3.2929203
GB-040	A	4.95223045	9.037726628
GB-041	B	4.922076385	7.803434151
GB-042-01	A	4.34271869	6.462917642
GB-042-02	A	3.385606274	6.755990728
GB-043	A	5.021362982	8.346874972
GB-044-01	A	4.730572343	8.28937677
GB-044-02	A	3.60260252	5.212712171
GB-045	A	5.113659298	6.983466746
GB-046-01	A	3.486146997	5.42361937
GB-046-02	A	3.475235223	5.032908731
GB-047	B	4.437036719	8.222738206
GB-049-01	A	5.184810633	9.632980822
GB-049-03	A	4.72763884	7.075115153
GB-049-04	A	3.899875196	5.246220287
GB-049-05	A	2.432969291	4.511174549
GB-050	B	3.874075745	7.857222745
GB-051	A	4.632183874	7.993272495
GB-052-01	B	4.496071276	8.216685942
GB-052-02	B	4.272189831	7.977456578
GB-052-03	B	2.588831726	6.523450812
GB-052-04	B	2.687528961	6.421134998
GB-053-01	A	3.882979654	6.314096956
GB-053-02	A	3.226342087	5.544622347
GB-054-01	A	4.13309161	6.440431725
GB-054-06	A	2.947433722	4.32516661
GB-054-07	A	1.176091259	3.412796429
GB-054-08	A	3.261024834	6.503235275
GB-056-01	B	2.029383778	3.773932647
GB-056-02	B	4.028001579	6.700718597
GB-056-03	B	2.167317335	4.791718712
GB-057	B	4.444294678	6.421601788
GB-058-01	B	5.007606972	8.979158306
GB-058-02	B	4.722831284	8.084730448
GB-058-04	B	4.999930507	7.889708975
GB-058-05	B	4.860703259	6.947634108
GB-058-06	B	3.577836341	6.003435542
GB-058-07	B	3.093771781	4.424097239
GB-058-10	B	2.257678575	5.451184452
GB-058-11	B	1.255272505	4.028896445
GB-058-12	B	0.698970004	2.918554531
GB-058-13	B	0.602059991	3.688330818
GB-059-01	A	4.548671894	7.297765784
GB-059-02	A	4.316578352	6.746074081
GB-059-03	A	3.95583201	5.993931529
GB-060	A	2.80685803	5.533891479
GB-061	A	3.237543738	5.627807097
GB-062-01	A	4.707910666	8.46750884
GB-062-03	A	3.743744879	6.233082453
GB-062-04	A	3.412292509	5.225624548
GB-063	A	5.047765363	8.737534402
GB-064	A	2.365487985	5.67403584
GB-065	A	5.334435655	9.084551552
GB-066-01	B	5.387962575	8.429500012
GB-066-02	B	5.359459816	8.17585619
GB-066-03	B	4.263517716	7.196687583
GB-068-01	B	4.508623974	7.728352215
GB-068-02	B	3.656385719	4.839408907
GB-068-03	B	3.857513415	6.536179532
GB-068-04	B	3.694780636	5.875070528
GB-068-05	B	1.491361694	4.083753378
GB-069-01	B	4.140539467	8.152866168
GB-069-02	B	4.135132651	7.220046681
GB-069-03	B	3.192567453	5.411109363
GB-069-04	B	3.380030248	5.563214019
GB-069-07	B	1.62324929	3.072617477
GB-069-09	B	0.77815125	4.233478392
GB-069-10	B	2.049218023	4.66916806
GB-070	A	3.984617313	7.132462857
GB-071	B	3.657342737	6.13845649
GB-072	B	5.460410679	7.675758431
GB-073-01	B	2.737987326	4.590808409
GB-073-02	B	3.066325925	5.518176902
GB-074	B	2.691081492	5.464713046
GB-075	A	4.76887479	7.956080736
GB-076-01	B	4.849271962	7.707467722
GB-076-02	B	4.092545208	6.095478654
GB-077-01	A	2.844477176	5.428079693
GB-077-05	A	2.416640507	3.56014584
GB-077-06	A	1.462397998	2.98811284
GB-077-08	A	0.602059991	2.739572344
GB-078-01	A	4.817333949	8.712111174
GB-078-02	A	4.227552503	6.826222762
GB-078-03	A	3.040206628	6.333153144
GB-079-01	B	4.219558332	6.718711146
GB-079-02	B	2.173186268	4.951041087
GB-080-01	A	4.858669511	7.483263345
GB-080-02	A	4.795302891	7.595411802
GB-080-03	A	3.327154512	5.43498384
GB-081	B	4.479891883	7.496293591
GB-082-01	A	4.867390876	6.866375548
GB-082-02	A	5.552831198	8.853999287
GB-082-03	A	4.232538718	7.08265754
GB-082-04	A	3.873611197	6.115954816
GB-083	A	4.548266545	7.474291268
GB-084	A	5.036165614	8.488031009
GB-085	A	2.670245853	4.78400357
GB-086	B	2.920645001	4.833707952
GB-087-01	A	4.653839375	7.459421591
GB-087-02	A	3.422097163	4.873483359
GB-087-03	A	3.320976677	4.697673875
GB-087-04	A	3.005180513	5.99961374
GB-088-01	B	2.103803721	4.764601996
GB-088-02	B	2.505149978	4.130044142
GB-089	A	5.08920544	7.769156378
GB-090-01	A	4.347778717	7.882033354
GB-090-02	A	3.410439786	5.917372102
GB-090-03	A	3.396896449	7.325855577
GB-090-04	A	2.342422681	5.950779962
GB-091	A	4.671006131	6.746221891
GB-092-01	A	2.968015714	5.376169843
GB-092-02	A	3.824841472	6.660070884
GB-092-03	A	3.713826424	6.635126815
GB-092-04	A	2.641474111	4.006551609
GB-092-08	A	0.477121255	3.444981112
GB-093	B	4.242839469	6.722774059
GB-094	B	2.597695186	4.959747144
GB-095	B	3.560384923	6.157652565
GB-096	B	3.22297645	5.431793021
GB-097	B	4.688455418	8.037088693
GB-098-01	A	3.538573734	6.196704702
GB-098-02	A	3.694780636	6.477241827
GB-098-03	A	3.167317335	5.415595947
GB-099-01	A	4.944803339	7.570392487
GB-099-02	A	4.212640314	6.962337793
GB-099-03	A	4.566578895	7.617053209
GB-099-04	A	3.60031933	6.432712645
GB-100-01	B	5.21193708	8.262032085
GB-100-02	B	4.335618349	6.60603293
GB-101-01	A	4.865038796	6.769700194
GB-101-02	A	3.278982117	4.928278044
GB-102	A	3.968949681	5.547553196
GB-103	A	2.665580991	4.800256427
GB-104-01	A	4.83127453	7.817016927
GB-104-02	A	4.13411333	7.415076881
GB-105	B	4.5834255	8.20715558
GB-106	A	5.104726044	7.831163276
GB-107-01	A	4.266184642	5.994127905
GB-107-02	A	2.626340367	4.472390728
GB-108-01	A	5.254400629	8.621593918
GB-108-02	A	5.377235199	8.028935163
GB-108-03	A	4.922891465	7.420586223
GB-108-04	A	4.32126694	6.611230864
GB-108-05	A	2.848804701	4.827627705
GB-109-01	B	5.385422151	7.537085601
GB-109-03	B	3.027349608	5.133050052
GB-110	A	4.027471927	5.877639097
GB-111-01	B	4.75591295	7.576472943
GB-111-02	B	4.247187391	6.926039621
GB-112-01	A	5.468843384	7.203340539
GB-112-02	A	3.946452265	6.300285411
GB-112-03	A	3.155943018	5.303096655
GB-113	B	5.181877873	8.275185289
GB-114	A	3.008174184	5.038727431
GB-115	B	4.647079641	7.38238483
GB-116-01	B	3.552546548	5.576239965
GB-116-02	B	1.505149978	3.038222638
GB-117	A	5.328075695	7.438627839
GB-118-01	B	3.421274791	5.347872301
GB-118-02	B	4.315256425	6.489405069
GB-118-03	B	3.618884485	6.721126578
GB-118-04	B	1.342422681	3.925415237
GB-118-05	B	1.698970004	2.72916479
GB-119	A	4.304382802	7.203041649
GB-120	B	2.041392685	3.780317312
GB-121-01	B	3.775173385	6.118803539
GB-121-02	B	3.502836639	6.618834243
GB-122	A	4.741789567	6.530150885
GB-123	A	3.74390155	6.281889288
GB-124-01	B	5.186535391	7.21181363
GB-124-02	B	4.765824962	7.593440524
GB-125	B	3.99193455	6.578645971
GB-126-01	B	2.895974732	6.582813521
GB-126-02	B	3.901621764	6.962952187
GB-126-03	B	3.388456453	6.573585279
GB-126-04	B	3.311117843	6.269756408
GB-126-05	B	3.462397998	6.375973087
GB-126-06	B	2.816903839	5.648416612
GB-126-07	B	2.733999287	5.78655623
GB-126-08	B	3.322426052	6.26308119
GB-126-09	B	2.227886705	5.180598924
GB-127	B	4.679555077	8.208955387
GB-128-01	B	1.230448921	3.449478399
GB-128-02	B	2.068185862	4.616254897
GB-128-03	B	1.204119983	3.272769587
GB-128-05	B	0.84509804	2.7355989
GB-129-01	A	3.739730529	6.239492428
GB-129-02	A	2.862131379	5.582051994
GB-130-01	B	4.065841034	6.193945641
GB-130-02	B	3.214048679	5.687943439
GB-131-01	B	4.558792542	8.400802944
GB-131-02	B	4.561780928	6.684620619
GB-131-03	B	2.537819095	4.005180513
GB-131-06	B	1.041392685	3.452093249
GB-132-01	A	4.025756315	6.125065641
GB-132-02	A	3.454082271	6.096469937
GB-133-01	B	3.863976784	6.164950937
GB-133-02	B	4.567908183	6.988521278
GB-133-03	B	2.810904281	5.133529328
GB-133-04	B	2.62838893	5.078953182
GB-133-05	B	0.301029996	2.617000341
GB-133-08	B	0.84509804	3.734639839
GB-134	A	4.830274221	8.581933401
GB-135	B	4.266607954	7.171626628
GB-136-01	A	5.069575605	8.157117838
GB-136-04	A	3.046104787	4.490000642
GB-137-01	A	4.173302842	7.290627742
GB-137-02	A	4.941387189	8.528639641
GB-137-04	A	4.299289334	7.832668621
GB-138	B	4.835551068	8.911248797
GB-139	A	3.690107439	5.036932157
GB-140-01	B	5.199659205	8.672986522
GB-140-02	B	5.309751497	8.882808328
GB-140-04	B	5.154015965	8.199077283
GB-140-05	B	4.094016681	6.561757341
GB-140-06	B	3.162564407	5.412930709
GB-140-07	B	2.575187845	4.002382075
GB-140-10	B	2.485721426	4.19851963
GB-140-11	B	1.380211242	5.252134274
GB-140-12	B	2.392696953	4.274319525
GB-141-04	B	3.394451681	5.789791463
GB-141-05	B	2.694605199	5.852602579
GB-142-01	A	4.086822357	6.629249207
GB-142-02	A	3.938319543	6.731290216
GB-143	A	4.91349596	7.991900207
GB-144	A	4.282214133	7.396210754
GB-145	A	1.892094603	4.087426457
GB-146-01	A	4.996975489	7.915707548
GB-146-02	A	4.456745495	7.57806601
GB-146-09	A	4.714472265	7.971333431
GB-147	B	1.897627091	4.637769829
GB-148	A	3.558948446	6.341839743
GB-149	A	3.675411694	5.781919012
GB-150-01	A	3.619093331	5.98511962
GB-150-02	A	4.032417279	6.485712059
GB-151	A	4.376485709	7.23366763
GB-152	B	4.405482963	7.546015861
GB-153-01	B	4.80798127	8.058185612
GB-153-04	B	1.819543936	4.492215434
GB-154-01	A	3.368286885	6.085252036
GB-154-02	A	3.321805484	5.748507426
GB-155	B	4.917227094	8.507916635
GB-157	B	4.681214093	7.242026056
GB-158	A	4.357038667	6.735606963
GB-159	B	5.22818213	7.2653963
GB-160-01	A	1.72427587	4.231444103
GB-160-02	A	0	2.155336037
GB-161-01	A	4.188816031	6.359305851
GB-161-02	A	2.821513528	6.046102834
GB-162-01	A	1.447158031	4.53892545
GB-162-02	A	3.101747074	7.73675024
GB-162-06	A	4.649510099	7.948117804
GB-162-07	A	4.313339844	6.870851899
GB-162-09	A	3.681331706	6.645866359
GB-162-12	A	1.146128036	2.45484486
GB-163	A	0.698970004	5.003046721
GB-164-01	A	4.762701065	6.95010303
GB-164-04	A	2.365487985	4.590841835
GB-165-01	A	3.860876796	6.728130489
GB-165-04	A	3.268577972	5.664364578
GB-165-06	A	3.44294987	4.585641178
GB-166	A	3.860218185	7.112126377
GB-167	A	4.830999034	7.209023045
GB-168	A	3.917137753	7.152499874
GB-169	A	3.923088515	5.667654643
NL-001	B	4.532333891	9.065018166
NL-002	B	4.039295118	8.12039559
NL-003	A	2.096910013	5.623225507
NL-004	B	5.211232706	8.661216481
NL-005	B	4.301659267	8.204269422
NL-006	B	4.649519833	7.278681822
NL-007	B	4.09635376	8.585865882
NL-008	B	4.935466958	8.563541746
NL-009	B	4.586294676	7.745936822
NL-010	B	4.380609163	6.845927371
NL-011	B	4.530609458	7.456363664
NL-012	B	2.770852012	7.152520905
NL-014	A	4.36496352	7.623051331
NL-015	B	1.361727836	3.843295083
NL-016	B	1.826074803	5.742101121
NL-017	B	3.192567453	6.05976859
NL-018	A	3.436639632	7.019602677
NL-019	B	4.498227823	8.125659778
NL-020	B	5.056046844	8.716515282
NL-021	A	4.276921132	8.111253797
NL-022	A	4.6894243	7.940017467
NL-023	B	4.466511738	7.799276531
NL-024	A	5.34658571	8.289299894
NL-025	A	2.820857989	5.114420814
NL-026	A	4.348324338	7.7566598
NL-027	A	3.706803097	6.952025917
NL-028	A	5.429498733	8.4016853
NL-029	A	3.881042108	7.486604969
NL-030	A	3.013679697	5.803599808
NL-031	A	3.85672889	7.128478107
NL-032	A	4.147367108	7.212698838
NL-033	A	4.74561342	8.95367896
NL-034	A	2.740362689	5.644685703
NL-035	B	4.776657607	8.637294985
NL-036	B	5.48632136	8.339897385
NL-037	A	4.960218595	7.962631382
NL-038	A	3.406199424	5.617818854
NL-039	A	4.176120211	6.981293468
NL-040	A	4.182043546	7.685657047
NL-041	A	4.530045938	7.688250922
NL-042	A	4.015485498	7.317270191
NL-043	A	4.189546457	6.724248582
NL-044	A	3.334654767	6.80503403
NL-045	A	4.945168119	8.918844002
NL-046	B	4.856855717	7.643272032
NL-048	A	3.633266411	7.109713066
NL-049	A	4.974893777	8.225725496
NL-050	A	1.963787827	4.571126277
NL-051	A	5.069479393	8.484500594
NL-052	A	4.968749048	8.391382421
NL-053	A	4.608033697	8.062371554
NL-054	A	3.912487761	6.156371642
NL-056	A	5.761516642	8.747307075
NL-057	B	5.01158313	7.40204055
NL-058	A	4.604009932	7.51562347
NL-059	A	5.468069529	8.712563914
NL-060	A	4.73459183	7.636866139
NL-061	A	3.777716739	7.192866785
NL-062	A	5.061339367	8.509953787
NL-064	A	4.370142847	7.748721563
NL-066	B	3.362859303	6.45014468
NL-067-01	A	4.376010911	6.182079529
NL-068	B	4.361350024	8.762566722
NL-069	B	3.441223674	6.393633807
NL-070-01	B	4.603404222	8.497018967
NL-071	B	3.944680034	6.435920775
NL-072-01	B	2.123851641	4.881373243
NL-073	B	2.829946696	5.266339904
NL-075-01	B	2.440909082	4.782114147
NL-076	A	4.073754998	7.606720745
NL-077	B	4.851460157	8.270504918
NL-078-01	B	3.654176542	6.379440228
NL-079	B	2.079181246	5.390882141
NL-080	A	4.618016701	8.403477871
NL-081-01	A	4.423229485	8.591951168
NL-082-01	B	4.213172309	7.800326037
NL-083	B	4.394066249	8.362766505
NL-084-01	A	4.010427173	6.747645751
NL-085	B	3.221153322	5.858103288
NL-086-01	B	2.813580989	5.452292562
NL-087-01	B	4.780475732	7.936057368
NL-088	A	2.879669206	5.895204792
NL-089	A	4.581904168	8.265948155
NL-090	A	1.204119983	2.712649702
NL-091-01	B	4.941228105	8.856746352
NL-092-01	B	4.299659809	7.35953156
NL-093	B	3.512284063	6.777814759
NL-095	B	2.768638101	5.775306736
NL-096	B	5.078956803	8.24534682
NL-097	B	3.368100852	6.38146779
NL-098-01	B	3.924382677	7.307733038
NL-099	B	4.254040258	7.422679119
NL-100	B	5.516124021	8.305293979
NL-101	A	4.961387868	8.637812481
NL-102-01	B	4.819728143	7.742201739
NL-103-01	A	3.878349422	6.036554245
NL-104-01	B	2.589949601	5.42522926
NL-105	A	1.204119983	4.522261609
NL-106-01	B	4.845445337	7.843179544
NL-107-01	B	2.913813852	5.937686863
NL-108-01	A	4.396774537	7.415462672
NL-110	A	4.792244565	7.237135163
NL-111-01	B	4.049605613	7.183474384
NL-112	B	3.361160995	6.018969146
NL-113-01	B	2.705863712	5.756378954
NL-114-01	B	4.468243915	8.08716506
NL-115	B	3.053846427	4.695962986
NL-116-01	A	4.156972942	7.079602235
NL-117	B	3.834484285	7.64951446
NL-118-01	A	3.934700402	7.267467887
NL-119	B	3.239049093	5.986737258
NL-120	A	4.696627192	7.941413367
NL-121	A	3.77188132	8.107087783
NL-122	B	1.146128036	4.353820095
NL-124	A	4.048208667	6.920615961
NL-125	B	4.310098272	8.086868949
NL-126	B	4.758359215	7.85680664
NL-127	B	3.063333359	5.686591586
NL-128	B	1.278753601	3.68761813
NL-129	B	1.477121255	4.226677221
NL-130	A	3.302330929	6.703263256
NL-131	B	4.42686896	7.691800878
NL-132	B	2.849419414	5.290635526
NL-133	A	4.342738417	6.738830246
NL-134	B	3.48586333	6.131339202
NL-135	A	1.322219295	3.268811904
NL-136	A	4.664858129	8.354231337
NL-137	B	4.193347256	7.786427972
NL-138	B	3.297760511	6.539714895
NL-139	B	4.591454184	7.2222131
NL-140	B	2.851258349	5.719119061
NL-141	B	1.079181246	3.643551369
NL-142	B	2.350248018	5.26609287
NL-144	B	5.105281907	7.911808935
NL-145	B	2.991226076	5.857511606
NL-146	A	4.05380806	6.298956945
NL-147	B	2.774516966	5.181815015
NL-148	B	5.908545601	8.345319614
NL-149	A	4.380428335	7.849912282
NL-150	B	0.903089987	3.682596291
NL-152	A	4.548978725	7.430406732
NL-153	B	3.973035441	6.341018233
NL-154	A	4.413618242	7.448861695
NL-155	B	4.025592569	7.55574696
NL-157-01	A	4.511268232	8.035732726
NL-158-01	A	4.520640715	7.635085149
NL-159	B	3.396722279	4.881344707
NL-160	A	3.172310969	5.375429489
NL-162-01	A	4.591398551	7.775435129
NL-163-01	A	4.197611323	6.950406821
NL-164-01	A	5.216490512	8.983186128
NL-165	B	2.403120521	4.626473818
NL-166	A	3.43055877	6.092619251
NL-167-01	A	3.478566496	5.689020122
NL-168-01	A	4.85954657	7.46293076
NL-169-01	B	4.518039905	7.921889558
NL-170-01	A	3.605089462	7.567969197
NL-171-01	A	3.10002573	6.93946344
NL-173	B	3.824516328	5.537557181
NL-174	B	1.707570176	4.226883328
NL-176	A	4.056676215	6.448080083
NL-178	A	4.441710842	7.757579381
NL-179	B	2.255272505	5.714711067
NL-180	A	4.908324139	9.208550953
NL-181	A	2.821513528	6.757761002
NL-182	B	0.301029996	5.915390864
NL-183	B	3.500648063	6.320091009
NL-184	A	4.220421922	7.420494484
NL-185	B	2.88592634	6.152156813
NL-186	A	4.796504952	8.016713656
NL-187	B	4.456381218	7.814370453
NL-188	B	1.819543936	4.629919036
NL-189	A	2.222716471	4.537466481
NL-190	A	4.797731372	8.520836973
NL-192	A	4.285602311	6.947070351
NL-193	A	3.472024698	6.269588822
NL-194	B	1.69019608	4.647852224
