# Supplementary material for: Targeted metagenomics reveals association between severity and pathogen co-detection in infants with respiratory syncytial virus
Source: Nat Commun. 2024 Mar 16;15:2379. doi: 10.1038/s41467-024-46648-3 (PMC10944482; doi:10.1038/s41467-024-46648-3)
Supplement: Supplementary file 6 — Source Data [file 41467_2024_46648_MOESM6_ESM.zip › Source Data/Fig1.csv]

ID	RSV_Coverage	HRV_Coverage	HAdV_Coverage	HHV_6_Coverage	CoV_OC43_Coverage	CoV_HKU1_Coverage	HBoV_Coverage	HPeV_Coverage	EV_D_Coverage	EV_A_Coverage	CoV_NL63_Coverage	HPIV_Coverage	HCMV_Coverage	EV_B_Coverage	CoV_229E_Coverage	IFV_C_Coverage
ES-001	1	0.983	0	0	0	0	0	0	0	0	0	0	0	0	0	0
ES-002	0.998	0	0	0	0	0	0	0	0	0	0	0	0	0	0	0
ES-003	0.997	0	0	0	0	0	0	0	0	0	0	0	0	0	0	0
ES-004	0.87	0	0	0	0	0	0	0	0	0	0	0	0	0	0	0
ES-005	0.998	0	0	0	0	0	0	0	0	0	0	0	0	0	0	0
ES-006	1	0	0	0	0	0	0	0	0	0	0	0	0	0	0	0
ES-007	1	0	0	0	0	0	0	0	0	0	0	0	0	0	0	0
ES-008	0.377	1	0	0	0	0	0	0	0	0	0	0	0	0	0	0
ES-009	1	0	0	0	0	0	0	0	0	0	0	0	0	0	0	0
ES-010	0.699	0.973	0	0	0	0	0	0	0	0	0	0	0	0	0	0
ES-011	0.999	0	0	0	0	0	0	0	0	0	0	0	0	0	0	0
ES-012	0.993	0	0	0	0	0	0	0	0	0	0	0	0	0	0	0
ES-013	0.932	0	0	0	0	0	0.998	0	0	0	0	0	0	0	0	0
ES-014	0.962	0	0	0	0	0	0	0	0	0	0	0	0	0	0	0
ES-015	0.993	0	0	0	0	0	0	0	0	0	0	0	0	0	0	0
ES-016	0.991	0	0	0	0	0	0	0	0	0	0	0	0	0	0	0
ES-017	0.998	0	0	0	0	0	0	0	0	0	0	0	0	0	0	0
ES-018	0.993	0	0	0	0	0	0	0	0	0	0	0	0	0	0	0
ES-019	0.982	0	0	0	0	0	0	0	0	0	0	0	0	0	1	0
ES-020	0.998	0	0	0	0	0	0	0	0	0	0	0	0	0	0	0
ES-021	1	0	0	0	0	0	0	0	0	0	0	0	0	0	0	0
ES-022	0.995	0.919	0	0	0	0	0	0	0	0	0	0	0	0	0	0
ES-023	0.993	0.603	0	0	0	0	0	0.355	0	0	0	0	0	0	0	0
ES-024	0.997	0	0	0	0	0	0	0	0	0	0	0	0	0	0	0
ES-025	0.999	0	0	0	0	0	0	0	0	0	0	0	0	0	0	0
ES-026	0.996	0	0	0	0	0	0	0	0	0	0	0	0	0	0	0
ES-027	1	0	0	0	0	0	0	0	0	0	0	0	0	0	0	0
ES-028	0.815	0.983	0	0	0	0	0	0	0	0	0	0	0	0	0	0
ES-029	0.993	0.692	0	0	0	0	0	0	0	0	0	0	0	0	0	0
ES-030	0.993	0	0	0	0	0	0	0	0	0	0	0	0	0	0	0
ES-031	0.998	0	0	0	0	0	0	0	0	0	0	0	0	0	0	0
ES-032	1	0	0	0	0	0	0	0	0	0	0	0	0	0	0	0
ES-033	1	0	0	0	0	0	0	0	0	0	0	0	0	0	0	0
ES-034	0.996	0	0	0	0	0	0	0	0	0	0	0	0	0	0	0
ES-035	0.969	0.884	0	0	0	0	0	0	0	0	0	0	0	0	0	0
ES-036	0.936	0.944	0	0	0	0	0	0	0	0	0	0	0	0	0	0
ES-037	0.998	0.992	0	0	0	0	0	0	0	0	0	0	0	0	0	0
ES-038	0.996	0	0	0	0	0	0	0	0	0.871	0	0	0	0	0	0
ES-039	0.977	0	0	0	0	0	0	0	0	0	0	0	0	0	0	0
ES-040	0.748	0.451	0	0	0	0	0	0	0	0	0	0	0	0	0	0
ES-041	0.993	0.977	0	0	0	0	0	0	0	0	0	0	0	0	0	0
ES-042	0.993	0.576	0	0	0	0	0	0	0	0	0	0	0	0	0	0
ES-043	0.993	0	0	0	0	0	0	0	0	0	0	0	0	0	0	0
ES-044	0.999	0.772	0	0	0	0	0	0	0	0	0	0	0	0	0	0
ES-045	0.989	0.984	0	0	0	0	0	0	0	0	0	0	0	0	0	0
ES-046	0.999	0	0	0	1	0	0	0	0	0	0	0	0	0	0	0
ES-047	0.993	0	0	0	0	0	0	0	0	0	0	0	0	0	0	0
ES-048	0.997	0	0	0	0	0	0	0	0	0	0	0	0	0	0	0
ES-049	0.999	0	0	0	0	0	0	0	0	0	0	0	0	0	0	0
ES-050	0.998	0	0	0	0	0	0	0	0	0	0	0	0	0	0	0
ES-051	1	0	0	0	0	0	0	0	0	0	0	0	0	0	0	0
ES-052	0.932	0	0	0	0	0	0	0	0	0	0	0	0	0	0	0
ES-053	0.984	0.991	1	0	0	0	0	0	0	0	0	0	0	0	0	0
ES-054	0.997	0	0	0	0	0	0	0	0	0	0	0	0	0	0	0
ES-055	0.986	0	0	0	0	0	0	0	0	0	0	0	0	0	0	0
ES-056	0.998	0	0	0	0	0	0	0	0	0	0	0	0	0	0	0
ES-057	0.998	0	0	0	0	0	0	0	0	0	0	0	0	0	0	0
ES-058	0.969	0	0	0	0	0	0	0	0	0	0	0	0	0	0	0
ES-059	0.978	0.994	0	0	0	0	0	0	0	0	0	0	0	0	0	0
ES-060	0.993	0	0	0	0	0	0	0	0	0	0	0	0	0	0	0
ES-061	0.953	0	0	0	0	0	0	0	0	0	0	0	0	0	0	0
ES-062	1	0	0	0	0	0	0	0	0	0	0	0	0	0	0	0
ES-063	0.998	0	0	0	0	0	0	0	0	0.541	1	0	0	0	0	0
ES-064	0.993	0.962	0	0	0	0	0	0	0	0	0	0	0	0	0	0
ES-065	0.94	0	0	0	0	0	0	0	0	0	0	0	0	0	0	0
ES-066	0.998	0	0	0	0	0.512	0	0	0	0	0	0	0	0	0	0
ES-067	0.999	0.472	0	0	0	0	0	0	0	0	0	0	0	0	0	0
ES-068	0.934	0.995	0	0	0	0	0	0	0	0	0	0	0	0	0	0
ES-069	0.993	0	0	0	0	1	0	0	0	0	0	0	0	0	0	0
ES-070	0.995	0	0	0	0	0	0	0	0	0	0	0	0	0	0	0
ES-071	0.87	0	0	0	0	0	0	0	0	0	0	0	0	0	0	0
ES-072	1	0	0	0	0	0	0	0	0	0	0	0	0	0	0	0
ES-073	0.998	0	0	0	0	0	0	0	0	0	0	0	0	0	0	0
ES-074	0.993	0	0	0	0	0	0	0	0	0	0	0	0	0	0	0
ES-075	0.987	0	0.992	0	0	0	0	0	0	0	0	0	0	0	0	0
ES-076	0.986	0	0	0	0	0	0	0	0	0	0	0	0	0	0	0
ES-077	0.987	0	0	0	0	0	0	0	0	0	0	0	0	0	0	0
GB-001	0.995	0.985	0	0	0	0	0	0	0	0	0	0	0	0	0	0
GB-002	0.998	0	0	0	0	0	0	0	0	0	0	0	0	0	0	0
GB-003	0.992	0.992	0	0	0	0	0	0	0	0	0	0	0	0	0	0
GB-004	1	0	0	0	0	0	0	0	0	0	0	0	0	0	0	0
GB-005	0.981	0	0	0	0	0	0	0	0	0	0	0	0	0	0	0
GB-006	1	0	0	0	0	0	0	0	0	0	0	0	0	0	0	0
GB-007	1	0	0	0.992	0	0	0	0	0	0	0	0	0	0	0	0
GB-008	0.998	0.985	0	0	0	0	0	0	0	0	0	0	0	0	0	0
GB-009	0.993	0	0	0	0	0	0	0	0	0	0	0	0	0	0	0
GB-010	0.993	0	0.608	0	0	0	0	0	0	0	0	0	0	0	0	0
GB-011	1	0	0	0	0	0	0	0	0	0	0	0	0	0	0	0
GB-012	0.976	0.978	0	0	0	0	0	0	0	0	0	0	0	0	0	0
GB-013	1	0	0	0	0	0	0	0	0	0	0	0	0	0	0	0
GB-014	1	0	0	0	0	0	0	0	0	0	0	0	0	0	0	0
GB-015	0.993	0	0	0	0	0	0	0	0	0	0	0	0	0	0	0
GB-016	0.998	0	0	0	0	0	0	0	0	0	0	0	0	0	0	0
GB-017	0.665	0.528	0	0	0	0	0	0	0	0	0	0	0	0	0	0
GB-018	0.995	0.617	0	0	0	0	0	0	0	0	0	0	0	0	0	0
GB-019	0.755	0	0	0	0	0	0	0	0	0	0	0	0	0	0	0
GB-020	0.993	0	0	0	0	0	0	0	0	0	0	0	0	0	0	0
GB-021	0.998	0.977	0	0	0	0	0	0	0	0	0	0	0	0	0	0
GB-022	1	0	0	0	0	0	0	0	0	0	0	0	0	0	0	0
GB-023	0.998	0.398	0	0	0	0	0	0	0	0	0	0	0	0	0	0
GB-024	0.995	0.49	0	0	0	0	0	0	0	0	0	0	0	0	0	0
GB-025	0.993	0.59	0	0	0	0	0	0	0	0	0	0	0	0	0	0
GB-026	0.761	0.883	0	0	0	0	0	0	0	0	0	0	0	0	0	0
GB-027	0.993	0	0	0	0	0	0	0	0	0	0	0	0.834	0	0	0
GB-028	0.993	0	0	0	0	0	0	0	0	0	0	0	0	0	0	0
GB-029	0.656	0	0	0	0	0	0	0	0	0	0	0	0	0	0	0
GB-030	0.993	0	0	0	1	0	0	0	0	0	0	0	0	0	0	0
GB-031	0.952	0.522	0	0	0	0	0	0	0	0	0	0	0	0	0	0
GB-032	0.998	0	0	0	0	0	0	0	0	0	0	0	0	0	0	0
GB-033	0.992	0	0	0	0	0	0	0	0	0	0	0	0	0	0	0
GB-034	1	0	0	0	0	0	0	0	0	0	0	0	0	0	0	0
GB-035	0.678	0	0	0	0	0	0	0	0	0	0	0	0	0	0	0
GB-036	1	0	0	0	0	0	0	0	0	0	0	0	0	0	0	0
GB-037	1	0	0	0	0	0	0	0	0	0	0	0	0	0	0	0
GB-038	0.325	0	0	0	0	0	0	0	0	0	0	0	0	0	0	0
GB-039	0.997	0	0	0	0	0	0	0	0	0	0	0	0	0	0	0
GB-040	0.994	0	0	0	0	0	0	0	0	0	0	0	0	0	0	0
GB-041	1	0	0	0	0	0	0	0	0	0	0	0	0	0	0	0
GB-042	0.993	0	0	0	0	0	0	0	0	0	0	0	0	0	0	0
GB-043	0.993	0	0	0	0	0	0	0	0	0	0	0	0	0	0	0
GB-044	0.99	0	0	0	0	0	0	0	0	0	0	0	0	0	0	0
GB-045	0.992	0	0	0	0	0	0	0	0	0	0	0	0	0	0	0
GB-046	0.954	0	0	0	0	0	0	0	0	0	0	0	0	0	0	0
GB-047	0.998	0.429	0	0	0	0	0	0	0	0	0	0	0	0	0	0
GB-049	0.994	0	0	0	0	0	0	0	0	0	0	0	0	0	0	0
GB-050	0.998	0	0	0	0	0	0	0	0	0	0	0	0	0	0	0
GB-051	0.99	0	0	0	0	0	0	0	0	0	0	0	0	0	0	0
GB-052	1	0	0	0	0	0	0	0	0	0	0	0	0	0	0	0
GB-053	0.982	0.912	0	0	0	0	0	0	0	0	0	0	0	0	0	0
GB-054	0.993	0.997	0	0	0	0	0	0	0	0	0	0	0	0	0	0
GB-055	0.96	0	0	0	0	0	0	0	0	0	0	0	0	0	0	0
GB-056	1	0	0	0	0	0	0	0	0	0	0	0	0	0	0	0
GB-057	0.998	0	0	0	0	0	0	0	0	0	0	0	0	0	0	0
GB-058	1	0	0	0	0	0	0	0	0	0	0	0	0	0	0	0
GB-059	0.993	0	0	0	0	0	0	0	0	0	0	0	0	0	0	0
GB-060	0.891	0.987	0	0	0	0	0	0	0	0	0	0	0	0	0	0
GB-061	0.898	0	0	0	0	0	0	0	0	0	0	0	0	0	0	0
GB-062	0.999	0	0	0	0	0	0	0	0	0	0	0	0	0	0	0
GB-063	0.996	0	0	0	0	0	0	0	0	0	0	0	0	0	0	0
GB-064	0.792	0	0	0	0	0	0	0	0	0	0	0	0	0	0	0
GB-065	0.993	0	0	0	0	0	0	0	0	0	0	0	0	0	0	0
GB-066	1	0	0	0	0	0	0	0	0	0	0	0	0	0	0	0
GB-067	0.993	0	0	0	0	0	0.998	0	0	0	0	0	0	0	0	0
GB-068	0.998	0	0	0.708	0	0	0	0	0	0	0	0	0	0	0	0
GB-069	0.998	0	0	0	0	0	0	0	0	0	0	0	0	0	0	0
GB-070	0.974	0	0	0	0	0	0	0	0	0	0	0	0	0	0	0
GB-071	0.995	0	0	0	0	0	0	0	0	0	0	0	0	0	0	0
GB-072	1	0	0	0	0	0	0	0	0	0	0	0	0	0	0	0
GB-073	0.993	0	0	0	0	0	0	0	0	0	0	0	0	0	0	0
GB-074	0.994	0.984	0	0	0	0	0	0	0	0	0	0	0	0	0	0
GB-075	0.993	0	0	0	0	0	0	0	0	0	0	0	0	0	0	0
GB-076	1	0	0	0	0	0	0	0	0	0	0	0	0	0	0	0
GB-077	0.899	0	0	0	0	0	0	0	0	0	0	0	0	0	0	0
GB-078	0.992	0	0	0	0	0	0	0	0	0	0	0	0	0	0	0
GB-079	0.998	0	0	0	0	0	0	0	0	0	0	0	0	0	0	0
GB-080	0.993	0	0	1	0	0	0	0	0	0	0	0	0	0	0	0
GB-081	0.998	0	0	0	0	0	0	0	0	0	0	0	0	0	0	0
GB-082	0.993	0	0	0	0	0	0	0	0	0	0	0	0	0	0	0
GB-083	0.986	0	0	0	0	0	0	0	0	0	0	0	0	0	0	0
GB-084	0.998	0	0	0	0	0	0	0	0	0	0	0	0	0	0	0
GB-085	0.917	0	0	0	0	0	0	0	0	0	0	0	0	0	0	0
GB-086	0.995	0	0	0	0	0	0	0	0	0	0	0	0	0	0	0
GB-087	0.993	0.775	0	0	0	0	0	0	0	0	0	0	0	0	0	0
GB-088	0.894	0	0	0	0	0	0	0	0	0	0	0	0	0	0	0
GB-089	0.993	0	0	0	0	0	0	0	0	0	0	0	0	0	0	0
GB-090	0.982	0	0	0	0	0	0	0	0	0	0	0	0	0	0	0
GB-091	0.993	0	0	0	0	0	0	0	0	0	0	0	0	0	0	0
GB-092	0.984	0	0	0	0	0	0	0	0	0	0	0	0	0	0	0
GB-093	0.998	0	0	0	0	0	0	0	0	0	0	0	0	0	0	0
GB-094	0.965	0	0	0	0	0	0	0	0	0	0	0	0	0	0	0
GB-095	0.995	0	0	0	0	0	0	0	0	0	0	0	0	0	0	0
GB-096	0.996	0.985	0	0	0	0	0	0	0	0	0	0	0	0	0	0
GB-097	0.998	0	0	0	0	0	0	0	0	0	0	0	0	0	0	0
GB-098	0.987	0.929	0	0	0	0	0	0	0	0	0	0	0	0	0	0
GB-099	0.993	0.979	0	0	0	0	0	0	0	0	0	0	0	0	0	0
GB-100	0.998	0	0	0	0	0	0	0	0	0	0	0	0	0	0	0
GB-101	0.958	0	0	0	0	0	0	0	0	0	0	0	0	0	0	0
GB-102	0.993	0	0	0	0	0	0	0	0	0	0	0	0	0	0	0
GB-103	0.955	0.983	0	0	0	0	0	0	0	0	0	0	0	0	0	0
GB-104	0.993	0	0	0	0	0	0	0	0	0	0	0	0	0	0	0
GB-105	0.998	0	0	0	0	0	0	0	0	0	0	0	0	0	0	0
GB-106	0.993	0	0	0	0	0	0	0	0	0	0	0	0	0	0	0
GB-107	0.993	0	0	0	0	0	0	0	0	0	0	0	0	0	0	0
GB-108	0.997	0	0	0	0	0	0	0	0	0	0	0	0	0	0	0
GB-109	1	0	0	0	0	0	0	0	0	0	0	0	0	0	0	0
GB-110	0.993	0	0	0	0	0	0	0	0	0	0	0	0	0	0	0
GB-111	1	0	0	0	0	0	0	0	0	0	0	0	0	0	0	0
GB-112	0.992	0	0	0	0	0	0	0	0	0	0	0	0	0	0	0
GB-113	1	0	0	0	0	0	0	0	0	0	0	0	0	0	0	0
GB-114	0.95	0	0	0	0	0	0	0	0	0	0	0	0	0	0	0
GB-115	1	0.862	0	0	0	0	0	0	0	0	0	0	0	0	0	0
GB-116	0.996	0	0	0	0	0	0	0	0	0	0	0	0	0	0	0
GB-117	0.998	0	0	0	0	0	0	0	0	0	0	0	0	0	0	0
GB-118	0.998	0	0	0	0	0	0	0	0	0	0	0	0	0	0	0
GB-119	0.986	0	0	0	0	0	0	0	0	0	0	0	0	0	0	0
GB-120	0.705	0	0	0	0	0	0	0	0	0	0	0	0	0	0	0
GB-121	0.999	0	0	0	0	0	0	0	0	0	0	0	0	0	0	0
GB-122	0.993	0	0	0	0	0	0	0	0	0	0	0	0	0	0	0
GB-123	0.981	0	0	0	0	0	0	0	0	0	0	0	0	0	0	0
GB-124	0.998	0	0	0	0	0	0	0	0	0	0	0	0	0	0	0
GB-125	0.998	0	0	0	0	0	0	0	0	0	0	0	0	0	0	0
GB-126	0.998	0	0	0	0	0	0	0	0.995	0	0	0	0	0	0	0
GB-127	1	0	0	0	0	0	0	0	0	0	0	0	0	0	0	0
GB-128	0.802	1	0	0	0	0	0	0	0	0	0	0	0	0	0	0
GB-129	0.961	0	0	0	0	0	0	0	0	0	0	0	0	0	0	0
GB-130	1	0	0	0	0	0	0	0	0	0	0	0	0	0	0	0
GB-131	1	0	0	0	0	0	0	0	0	0	0	0	0	0	0	0
GB-132	0.986	0.977	0	0	0	0	0	0	0	0	0	0	0	0	0	0
GB-133	0.999	0	0	0	0	0	0	0	0	0	0	0	0	0	0	0
GB-134	0.993	0	0	0	0	0	0	0	0	0	0	0	0	0	0	0
GB-135	0.998	0	0	0	0	0	0	0	0	0	0	0	0	0	0	0
GB-136	0.991	0	0	0	0	0	0	0	0	0	0	0	0	0	0	0
GB-137	0.991	0.992	0	0	0	0	0	0	0	0	0	0	0	0	0	0
GB-138	1	0	0	0	0	0	0	0	0	0	0	0	0	0	0	0
GB-139	0.909	0	0	0	0	0	0	0	0	0	0	0	0	0	0	0
GB-140	1	0	0	0	0	0	0	0	0	0	0	0	0	0	0	0
GB-141	0.998	0	0	0	0	0	0	0	0	0	0	0	0	0	0	0
GB-142	0.993	0	0	0	0	0	0	0	0	0	0	0	0	0	0	0
GB-143	0.993	0	0	0	0	0	0	0	0	0	0	0	0	0	0	0
GB-144	0.993	0	0	0	0	0	0	0	0	0	0	0	0	0	0	0
GB-145	0.592	0	0	0	0	0	0	0	0	0	0	0	0	0	0	0
GB-146	1	0.99	0	0	0	0	0	0	0	0	0	0	0	0	0	0
GB-147	0.828	0.824	0	0	0	0	0	0	0	0	0	0	0	0	0	0
GB-148	0.952	0	0	0	0	0	0	0	0	0	0	0	0	0	0	0
GB-149	0.99	0	0	0	0	0	0	0	0	0	0	0	0	0	0	0
GB-150	0.976	0	0	0	0	0	0	0	0	0	0	0	0	0	0	0
GB-151	0.993	0	0	0	0	0	0	0	0	0	0	0	0	0	0	0
GB-152	0.999	0	0	0	0	0	0	0	0	0	0	0	0	0	0	0
GB-153	1	0	0	0	0	0	0	0	0	0	0	0	0	0	0	0
GB-154	0.945	0	0	0	0	0	0	0	0	0	0	0	0	0	0	0
GB-155	1	0	0	0	0	0	0	0	0	0	0	0	0	0	0	0
GB-157	0.998	0	0	0	0	0	0	0	0	0	0	0	0	0	0	0
GB-158	0.993	0	0	0	0	0	0	0	0	0	0	0	0	0	0	0
GB-159	1	0	0	0	0	0	0	0	0	0	0	0	0	0	0	0
GB-160	0.46	0	0.763	0	0	0	0	0	0	0	0	0	0	0	0	0
GB-161	0.993	0	0	0	0	0	0	0	0	0	0	0	0	0	0	0
GB-162	0.993	0	0	0	0	0	0	0	0	0	0	0	0	0	0	0
GB-163	0.09	0	0	0	0	0	0	0	0	0	0	0	0	0	0	0
GB-164	0.994	0	0	0	0	0	0	0	0	0	0	0	0	0	0	0
GB-165	0.993	0	0	0	0	0	0	0	0	0	0	0	0	0	0	0
GB-166	0.993	0	0	0	0	0	0	0	0	0	0	0	0	0.564	0	0
GB-167	0.993	0.813	0	0	0	0	0	0	0	0	0	0	0	0	0	0
GB-168	0.993	0	0	0	0	0	0	0	0	0	0	0	0	0	0	0
GB-169	0.976	0	0	0	0	0	0	0	0	0	0	0	0	0	0	0
NL-001	0.998	0	0	0	0	0	0	0	0	0	0	0	0	0	0	0
NL-002	0.998	0	0	0	0	0	0	0	0	0	0	0	0	0	0	0
NL-003	0.592	0	0	0	0	0	0	0	0	0	0	0	0	0	0	0
NL-004	1	0	0	0	0	0	0	0	0	0	0	0	0	0	0	0
NL-005	0.998	0	0	0	0.999	0	0	0	0	0	0	0	0	0	0	0
NL-006	1	0.632	0	0	0	0	0	0	0	0	0	0	0	0	0	0
NL-007	0.998	0	0	0	0	0	0	0	0	0	0	0	0	0	0	0
NL-008	0.999	0	0	0	0	0	0	0	0	0	0	0	0	0	0	0
NL-009	0.996	0.427	0	0	1	0	0	0	0	0	0	0	0	0	0	0
NL-010	0.994	0	0	0	0	0	0	0	0	0	0	0	0	0	0	0
NL-011	0.998	0	0.397	0	0	0	0	0	0	0	0	0	0	0	0	0
NL-012	0.916	0	0	0	0	0	0	0	0	0	0	0	0	0	0	0
NL-014	0.928	0	0	0	0	0	0.998	0	0	0	0.471	0	0	0	0	0
NL-015	0.349	0	0	0	0	0	0	0	0	0	0	0.469	0	0	0	0
NL-016	0.349	0	0	0	0	0	0	0	0	0	0	0	0	0	0	0
NL-017	0.974	0	0	0	0	0	0	0	0	0	0	0	0	0	0	0
NL-018	0.85	0	0	0	0	0.364	0	0	0	0	0	0	0	0	0	0
NL-019	1	0	0	0	0	0	0	0	0	0	0	0	0	0	0	0
NL-020	1	0	0	0	0	0	0	0	0	0	0	0	0	0	0	0
NL-021	0.92	0	0	0	0	0	0	0	0	0	0	0	0	0	0	0
NL-022	0.994	0	0	0	0	0	0	0	0	0	0	0	0	0	0	0
NL-023	0.998	0	0	0	0	0	0	0	0	0	0	0	0	0	0	0
NL-024	0.993	0	0	0	0	0	0	0	0	0	0	0	0	0	0	0
NL-025	0.929	0	0	0	0	0	0	0	0	0	0	0	0	0	0	0
NL-026	0.993	0	0	0	0	0	0	0	0	0	0	0	0	0	0	0
NL-027	0.98	0	0	0	0	0	0	0	0	0	0	0	0	0	0	0
NL-028	0.996	0	0	0	0	0	0	0	0	0	0	0	0	0	0	0
NL-029	0.968	0	0	0	0	0	0	0	0	0	0	0	0	0	0	0
NL-030	0.92	0	0	0	0	0	0	0	0	0	0	0	0	0	0	0
NL-031	0.976	0	0	0	0	0	0	0	0.956	0	0	0	0	0	0	0
NL-032	0.993	0	0	0	0	0	0	0	0	0	0	0	0	0	0	0
NL-033	0.993	0	0	0	0	0	0	0	0	0	0	0	0	0	0	0
NL-034	0.94	0	0	0	0	0	0	0	0	0	0	0	0	0	0	0
NL-035	1	0	0	0	0	0	0	0	0	0	0	0	0	0	0	0
NL-036	1	0	0	0	0	0	0	0	0	0	0	0	0	0	0	0
NL-037	0.997	0.976	0	0	0	0	0	0	0	0	0	0	0	0	0	0
NL-038	0.989	0	0	0	0	0	0	0	0	0	0	0	0	0	0	0
NL-039	0.993	0	0	0	0	0	0	0	0	0	0	0	0	0	0	0
NL-040	0.993	0	0	0	0	0	0	0	0	0	0	0	0	0	0	0
NL-041	0.988	0	0	0	1	0	0	0	0	0	0	0	0	0	0	0
NL-042	0.993	0	0	0	0	0	0	0	0.97	0	0	0	0	0	0	0
NL-043	0.993	0	0	0	0	0	0	0	0	0	0	0	0	0	0	0
NL-044	0.963	0.381	0	0	0	0	0	0	0	0	0	0	0	0	0	0
NL-045	0.997	0	0	0	0	0	0	0	0	0	0	0	0	0	0	0
NL-046	0.998	0	0	0	0	0	0	0	0	0	0	0	0	0	0	0
NL-048	0.966	0	0	0	0	0	0	0	0	0	0	0	0	0	0	0
NL-049	0.996	0	0	0	0	0	0	0	0	0	0	0	0	0	0	0
NL-050	0.653	0	0	0	0	0	0	0	0	0	0	0	0	0	0	0
NL-051	1	0	0	0	0	0	0	0	0	0	0	0	0	0	0	0
NL-052	0.997	0	0	0	0	0	0	0	0	0	0	0	0	0	0	0
NL-053	0.993	0	0	0	0	0	0	0	0	0	0	0	0	0	0	0
NL-054	0.993	0.98	0	0	0	0	0	0	0	0	0	0	0	0	0	0
NL-055	0.918	0	0	0	0	0	0	0	0	0	0	0	0	0	0	0
NL-056	0.999	0	0	0	0	0	0	0	0	0	0	0	0	0	0	0
NL-057	1	0	0	0	0	0	0	0	0	0	0	0	0	0	0	0
NL-058	0.993	0	0	0	0	0	0	0	0	0	0	0	0	0	0	0
NL-059	0.996	0	0	0	0	0	0	0	0	0	0	0	0	0	0	0
NL-060	0.993	0	0	0	0	0	0	0	0	0	0	0	0	0	0	0
NL-061	0.993	0	0	0	0	0	0	0	0	0	0	0	0	0	0	0
NL-062	0.994	0.966	0	0	0	0	0	0	0	0	0	0	0	0	0	0
NL-064	0.994	0	0	0	0	0	0	0	0	0	0	0	0	0	0	0
NL-065	0.999	0.992	0	0	0	0	0	0	0	0	0	0	0	0	0	0
NL-066	0.984	0	0	0	0	0	0	0	0	0	0	0	0	0	0	0
NL-067	0.985	0.777	0	0	0	0	0	0	0	0	0	0	0	0	0	0
NL-068	1	0	0	0	0	0	0	0	0	0	0	0	0	0	0	0
NL-069	0.985	0	0	0	0	0	0	0	0	0	0	0	0	0	0	0
NL-070	0.998	0	0	0	0	0	0	0.694	0	0	0	0	0.961	0	0	0
NL-071	0.996	0	0	0	0	0	0	0	0	0	0	0	0	0	0	0
NL-072	0.5	0	0	0	0	0	0	0	0	0	0	0	0	0	0	0
NL-073	0.902	0	0	0	0	0	0	0	0	0	0	0	0	0	0	0
NL-074	0.888	0	0	0	1	0	0	0	0	0	0	0	0	0	0	0
NL-075	0.785	0	0	0.59	0	0	0	0	0	0	0	0	0	0	0	0
NL-076	0.908	0	0	0	0	0	0	0	0	0	0	0	0	0	0	0
NL-077	1	0	0	0	0	0.995	0	0	0	0	0	0	0	0	0	0
NL-078	0.998	0	0	0	0	0	0	0	0	0	0	0	0	0	0	0
NL-079	0.5	0	0	0	0	0	0	0.874	0	0	0	0	0	0	0	0
NL-080	0.947	0	0	0	0	0	0	0	0	0	0	0	0	0	0	0
NL-081	0.954	0	0	0	0	0	0	0	0	0	0	0	0	0	0	0
NL-082	0.996	0	0	0	0	0	0	0	0	0	0	0	0	0	0	0
NL-083	0.998	0	0	0	0	0	0	0	0	0	0	0	0	0	0	0
NL-084	0.907	0	0	0	0	0	0	0	0	0	0	0	0	0	0	0
NL-085	0.992	0	0	0	0	0	0	0	0	0	0	0	0	0	0	0
NL-086	0.818	0	0	0	0	0	0	0	0	0	0	0	0	0	0	0
NL-087	1	0.994	0	0	0	0	0	0	0	0	0	0	0	0	0	0
NL-088	0.863	0	0	0	0	0	0	0	0	0	0	0	0	0	0	0
NL-089	0.961	0	0	0	0	0	0	0	0	0	0	0	0	0	0	0
NL-090	0.122	0	0	0	0	0	0	0	0	0	0	0	0	0	0	0
NL-091	1	0	0	0	0	0.512	0	0	0	0	0	0	0	0	0	0
NL-092	0.998	0	0	1	0	0	0	0	0	0	0	0	0	0	0	0
NL-093	0.994	0	0	0	0	0	0	0	0	0	0	0	0	0	0	0
NL-094	0.827	0	0	0	0	0	0	0	0	0	0	0	0	0	0	0
NL-095	0.836	0	0	0	0	0	0	0	0	0	0	0	0	0	0	0
NL-096	0.999	0	0	0	0	0	0	0	0	0	0	0	0	0	0	0
NL-097	0.994	0	0.911	0	0	0	0	0	0	0	0	0	0	0	0	0
NL-098	0.998	0	0	0	0	0	0	0	0	0	0	0	0	0	0	0
NL-099	0.996	0	0	0	0	0.776	0	0	0	0	0	0	0	0	0	0
NL-100	1	0	0	0	0	0	0	0	0	0	0	0	0	0	0	0
NL-101	0.992	0	0	0	0	0	0	0	0	0	0	0	0	0	0	0
NL-102	1	0	0	0	0	0	0	0	0	0	0	0	0	0	0	0
NL-103	0.961	0	1	0	0	0	0	0	0	0	0	0	0	0	0	0
NL-104	0.798	0	0	0	0	0	0	0	0	0	0	0	0	0	0	0
NL-105	0.097	0	0	0	0	0	0	0	0	0	0	0	0	0	0	0
NL-106	1	0	0	0	0	0	0	0	0	0	0	0	0	0	0	0
NL-107	0.998	0.967	0	0	0	0	0	0	0	0	0	0	0	0	0	0
NL-108	0.955	0	0	0	0	0	0	0	0	0	0	0	0	0	0	0
NL-109	0.719	0	0	0	0	0	0	0	0	0	0	0	0	0	0	0
NL-110	0.955	0	0	0	0	0	0	0	0	0	0	0	0	0	0	0
NL-111	0.999	0	0	0	0	0	0	0	0	0	0	0	0	0	0	0
NL-112	0.994	0	0	0	0	0	0	0	0	0	0	0	0	0	0	0
NL-113	0.995	0	0	0	0	0	0	0	0	0	0	0	0	0	0	0
NL-114	0.998	0	0	0	0	0	0	0	0	0	0	0	0	0	0	0
NL-115	0.984	0.954	0	0.74	0	0	0	0	0	0	0	0	0	0	0	0
NL-116	0.926	0	0	0	0	0	0	0	0	0	0	0	0	0	0	0
NL-117	0.994	0	0	0	0	0	0	0	0	0	0	0	0	0	0	0
NL-118	0.951	0	0	0	0	0	0	0	0	0	0	0	0	0	0	0
NL-119	0.993	0	0	0	0	0	0	0	0	0	0	0.897	0	0	0	0
NL-120	0.945	0	0	0	0	0	0	0	0	0	0	0	0	0	0	0
NL-121	0.9	0	0	0	0	0	0	0	0	0	0	0	0	0	0	0
NL-122	0.073	0	0	0	0	0	0	0	0	0	0	0	0	0	0	0
NL-123	1	0	0	0	0	0	0	0	0	0	0	0	0	0	0	0
NL-124	0.904	0	0	0	0	0	0	0	0	0	0	0	0	0	0	0
NL-125	0.998	0	0	0	0	0	0	0	0	0	0	0	0	0	0	0
NL-126	1	0	0	0	0	0	0	0	0	0	0	0	0	0	0	0
NL-127	0.974	0	0	0	0	0	0	0	0	0	0	0	0	0	0	0
NL-128	0.143	0	0	0	0	0	0	0	0	0	0	0	0	0	0	0
NL-129	0.235	0	0	0	0	0	0	0	0	0	0	0	0	0	0	0
NL-130	0.928	0	0	0	0	0	0	0	0	0	0	0	0	0	0	0
NL-131	0.998	0	0	0	0	0	0	0	0	0	0	0	0	0	0	0
NL-132	0.91	0	0	0	0	0	0	0	0	0	0	0	0	0	0	0
NL-133	0.918	0	0	0	0	0	0	0	0	0	0	0	0	0	0	0
NL-134	0.997	0.969	0	0	0	0	0	0	0	0	0	0	0	0	0	0
NL-135	0.232	0	0	0	0	0	0	0	0	0	0	0	0	0	0	0
NL-136	0.962	0	0	0	0	0	0	0	0	0	0	0	0	0	0	0
NL-137	0.998	0	0	0	0	0	0	0	0	0	0	0	0	0	0	0
NL-138	0.963	0	0	0	0	0	0	0	0	0	0	0	0	0	0	0
NL-139	0.998	0.913	0	0	0	0	0	0	0	0	0	0	0	0	0	0
NL-140	0.944	0	0	0	0	0	0.998	0	0	0	0	0	0	0	0	0
NL-141	0.041	0	0	0.836	0	0	0	0	0	0	0	0	0	0	0	0
NL-142	0.657	0	0	0	0	0	0	0	0	0	0	0	0	0	0	0
NL-144	1	0	0	0	0	0	0	0	0	0	0	0	0	0	0	0
NL-145	0.961	0	0	0	0	0	0	0	0	0	0	0	0	0	0	0
NL-146	0.913	0	0	0	0	0	0	0	0	0	0	0	0	0	0	0
NL-147	0.97	0	0	0	0	0	0	0	0	0	0	0	0	0	0	0
NL-148	1	0	0	0	0	0	0	0	0	0	0	0	0	0	0	0
NL-149	0.987	0	0	0	0	0	0	0	0	0	0	0	0	0	0	0
NL-150	0.043	0	0.965	0	0	0	0	0	0	0	0	0	0	0	0	0.999
NL-151	0.989	0	0	0	0	0	0.408	0	0	0	0	0	0	0	0	0
NL-152	0.993	0	0	0	0	0	0	0	0	0	0	0	0	0	0	0
NL-153	0.997	0	0	0	0	0	0	0	0	0	0	0	0	0	0	0
NL-154	0.993	0	0	0	0	0	0	0	0	0	0	0	0	0	0	0
NL-155	0.998	0	0	0	0	0	0	0	0	0	0	0	0	0	0	0
NL-156	0.968	0	0	0	0	0	0	0	0	0	0	0	0	0	0	0
NL-157	0.993	0	0	0	0	0	0	0	0	0	0	0	0	0	0	0
NL-158	0.993	0	0	0	0	0	0	0	0	0	0	0	0	0	0	0
NL-159	0.995	0	0	0	0	0	0	0	0	0	0	0	0	0	0	0
NL-160	0.967	0	0	0	0	0	0	0	0	0	0	0	0	0	0	0
NL-161	0.998	0	0	0	0	0	0	0	0	0	0	0	0	0	0	0
NL-162	0.993	0	0	0	0	0	0	0	0	0	0	0	0	0	0	0
NL-163	0.992	0	0	0	0	0	0	0	0	0	0	0	0	0	0	0
NL-164	0.998	0	0	0	0	0	0	0	0	0	0	0	0	0	0	0
NL-165	0.801	0	0	0	0	0	0	0	0	0	0	0	0	0	0	0
NL-166	0.971	0.991	0	0	0	0	0	0	0	0	0	0	0	0	0	0
NL-167	0.972	0	0	0	0	0	0	0	0	0	0	0	0	0	0	0
NL-168	0.994	0	0	0	0	0	0	0	0	0	0	0	0	0	0	0
NL-169	0.998	0.982	0	0	0	0	0	0.996	0	0	0	0	0	0	0	0
NL-170	0.957	0	0	0	0	0	0	0	0	0	0	0	0	0	0	0
NL-171	0.978	0.989	0	0	0	0	0	0	0	0	0	0	0	0	0	0
NL-173	0.998	0	0	0	0	0	0	0	0	0	0	0	0	0	0	0
NL-174	0.588	0	0	0	0	0	0	0	0	0	0	0	0	0	0	0
NL-175	0.973	0	0	0	0	0	0	0	0	0	0	0	0	0	0	0
NL-176	0.986	0	0	0	0	0	0	0	0	0	0	0	0	0	0	0
NL-177	0.838	0	0	0	0	0	0	0	0	0	0	0	0	0	0	0
NL-178	0.993	0	0	0	0	0	0	0	0	0	0	0	0	0	0	0
NL-179	0.928	0	0	0	0	0	0	0	0	0	0	0	0	0	0	0
NL-180	0.993	0	0	0	0	0	0	0	0	0	0	0	0	0	0	0
NL-181	0.943	0.747	0	0	0	0	0	0	0	0	0	0	0	0	0	0
NL-182	0.025	0	0	0	0	0	0	0	0	0	0	0	0	0	0	0
NL-183	0.995	0	0	0	0	0	0	0	0	0	0	0	0	0	0	0
NL-184	0.975	0	0	0	0	0	0	0	0	0	0	0	0	0	0	0
NL-185	0.995	0	0	0	0	0	0	0	0	0	0	0	0	0	0	0
NL-186	0.999	0.985	0	0	0	0	0	0	0	0	0	0	0	0	0	0
NL-187	1	0	0	0	0	0	0	0	0	0	0	0	0	0	0	0
NL-188	0.474	0	0	0	0	0	0	0	0	0	0	0	0	0	0	0
NL-189	0.789	0	0	0	0	0	0	0	0	0	0	0	0	0	0	0
NL-190	0.993	0	0	0	0	0	0	0	0	0	0	0	0	0	0	0
NL-191	0.631	0.586	0	0	0	0	0	0	0	0	0	0	0	0	0	0
NL-192	0.993	0	0.875	0	0	0	0	0	0	0	0	0	0	0	0	0
NL-193	0.949	0	0	0	0	0	0	0	0	0	0	0	0	0	0	0
NL-194	0.526	0	0.994	0	0	0	0	0	0	0	0	0	0	0	0	0
