# Supplementary material for: Targeted metagenomics reveals association between severity and pathogen co-detection in infants with respiratory syncytial virus
Source: Nat Commun. 2024 Mar 16;15:2379. doi: 10.1038/s41467-024-46648-3 (PMC10944482; doi:10.1038/s41467-024-46648-3)
Supplement: Supplementary file 6 — Source Data [file 41467_2024_46648_MOESM6_ESM.zip › Source Data/FigS2b.csv]

ID	Country	Season
ES-001	Spain	2017/18
ES-002	Spain	2017/18
ES-003	Spain	2017/18
ES-004	Spain	2017/18
ES-005	Spain	2017/18
ES-006	Spain	2017/18
ES-007	Spain	2017/18
ES-009-01	Spain	2017/18
ES-011	Spain	2018/19
ES-017	Spain	2018/19
ES-020	Spain	2018/19
ES-021	Spain	2019/20
ES-025	Spain	2019/20
ES-027	Spain	2019/20
ES-031	Spain	2019/20
ES-032	Spain	2019/20
ES-033	Spain	2019/20
ES-034	Spain	2019/20
ES-044	Spain	2019/20
ES-046	Spain	2019/20
ES-049	Spain	2019/20
ES-050	Spain	2019/20
ES-051	Spain	2019/20
ES-056-01	Spain	2018/19
ES-057-01	Spain	2018/19
ES-062	Spain	2019/20
ES-063-01	Spain	2019/20
ES-066	Spain	2019/20
ES-070	Spain	2019/20
ES-072-01	Spain	2018/19
ES-073-03	Spain	2018/19
GB-001	United Kingdom	2018/19
GB-002-01	United Kingdom	2018/19
GB-003-01	United Kingdom	2018/19
GB-004-01	United Kingdom	2018/19
GB-007	United Kingdom	2018/19
GB-008	United Kingdom	2018/19
GB-011	United Kingdom	2018/19
GB-012	United Kingdom	2018/19
GB-013	United Kingdom	2018/19
GB-014	United Kingdom	2018/19
GB-016	United Kingdom	2019/20
GB-018	United Kingdom	2019/20
GB-021	United Kingdom	2019/20
GB-022	United Kingdom	2019/20
GB-023	United Kingdom	2019/20
GB-024	United Kingdom	2019/20
GB-032	United Kingdom	2019/20
GB-033	United Kingdom	2018/19
GB-034	United Kingdom	2019/20
GB-036	United Kingdom	2018/19
GB-037	United Kingdom	2019/20
GB-039	United Kingdom	2018/19
GB-041	United Kingdom	2018/19
GB-047	United Kingdom	2019/20
GB-050	United Kingdom	2018/19
GB-052-01	United Kingdom	2018/19
GB-056-02	United Kingdom	2018/19
GB-057	United Kingdom	2017/18
GB-058-01	United Kingdom	2019/20
GB-066-01	United Kingdom	2018/19
GB-068-01	United Kingdom	2018/19
GB-069-01	United Kingdom	2018/19
GB-071	United Kingdom	2018/19
GB-072	United Kingdom	2018/19
GB-073-02	United Kingdom	2018/19
GB-074	United Kingdom	2019/20
GB-076-01	United Kingdom	2018/19
GB-079-01	United Kingdom	2018/19
GB-081	United Kingdom	2018/19
GB-086	United Kingdom	2019/20
GB-093	United Kingdom	2018/19
GB-094	United Kingdom	2018/19
GB-095	United Kingdom	2019/20
GB-096	United Kingdom	2018/19
GB-097	United Kingdom	2019/20
GB-100-01	United Kingdom	2018/19
GB-105	United Kingdom	2018/19
GB-109-01	United Kingdom	2017/18
GB-111-01	United Kingdom	2018/19
GB-113	United Kingdom	2019/20
GB-115	United Kingdom	2019/20
GB-116-01	United Kingdom	2018/19
GB-118-02	United Kingdom	2018/19
GB-121-01	United Kingdom	2018/19
GB-124-01	United Kingdom	2018/19
GB-125	United Kingdom	2019/20
GB-126-02	United Kingdom	2018/19
GB-127	United Kingdom	2018/19
GB-130-01	United Kingdom	2018/19
GB-131-02	United Kingdom	2018/19
GB-133-02	United Kingdom	2019/20
GB-135	United Kingdom	2018/19
GB-138	United Kingdom	2019/20
GB-140-02	United Kingdom	2019/20
GB-141-04	United Kingdom	2018/19
GB-152	United Kingdom	2019/20
GB-153-01	United Kingdom	2019/20
GB-155	United Kingdom	2019/20
GB-157	United Kingdom	2019/20
GB-159	United Kingdom	2019/20
KU316116	Global strain	1997
KY249681	Global strain	2016
KY249682	Global strain	2016
KY674984	Global strain	2016
KY684758	Global strain	2016
LC384998	Global strain	2015
LC385003	Global strain	2015
LC385004	Global strain	2017
LC385006	Global strain	2016
LC385008	Global strain	2016
LC474536	Global strain	2015
LC474540	Global strain	2015
LC474545	Global strain	2016
LC474551	Global strain	2016
LC474552	Global strain	2017
LC495297	Global strain	2018/19
MF001046	Global strain	2015
MG813995	Global strain	1962
MG839547	Global strain	2016
MH327947	Global strain	2017
MH760653	Global strain	2015
MH760670	Global strain	2016
MH760706	Global strain	2016
MH760729	Global strain	2015
MK167041	Global strain	2017
MK481079	Global strain	2017/18
MK534511	Global strain	2017/18
MK749866	Global strain	2015
MK749872	Global strain	2016
MK749905	Global strain	2015
MN163125	Global strain	2017
MN167844	Global strain	2015
MN306044	Global strain	2019
MN365338	Global strain	2015
MN365364	Global strain	2015
MN365447	Global strain	2017
MN365509	Global strain	2016
MN365554	Global strain	2016
MN365564	Global strain	2017
MT107528	Global strain	2019
MT373704	Global strain	2018/19
NL-001	Netherlands	2017/18
NL-002	Netherlands	2017/18
NL-004	Netherlands	2018/19
NL-005	Netherlands	2018/19
NL-006	Netherlands	2018/19
NL-007	Netherlands	2018/19
NL-008	Netherlands	2018/19
NL-009	Netherlands	2018/19
NL-010	Netherlands	2018/19
NL-011	Netherlands	2018/19
NL-012	Netherlands	2018/19
NL-017	Netherlands	2018/19
NL-019	Netherlands	2018/19
NL-020	Netherlands	2018/19
NL-023	Netherlands	2018/19
NL-035	Netherlands	2019/20
NL-036	Netherlands	2019/20
NL-046	Netherlands	2019/20
NL-057	Netherlands	2019/20
NL-065-02	Netherlands	2017/18
NL-066	Netherlands	2017/18
NL-068	Netherlands	2017/18
NL-069	Netherlands	2017/18
NL-070-01	Netherlands	2017/18
NL-071	Netherlands	2017/18
NL-073	Netherlands	2017/18
NL-077	Netherlands	2017/18
NL-078-01	Netherlands	2017/18
NL-082-01	Netherlands	2017/18
NL-083	Netherlands	2017/18
NL-085	Netherlands	2017/18
NL-086-01	Netherlands	2017/18
NL-087-01	Netherlands	2017/18
NL-091-01	Netherlands	2017/18
NL-092-01	Netherlands	2017/18
NL-093	Netherlands	2017/18
NL-094	Netherlands	2017/18
NL-095	Netherlands	2017/18
NL-096	Netherlands	2017/18
NL-097	Netherlands	2017/18
NL-098-02	Netherlands	2017/18
NL-099	Netherlands	2017/18
NL-100	Netherlands	2017/18
NL-102-01	Netherlands	2017/18
NL-104-01	Netherlands	2017/18
NL-106-01	Netherlands	2017/18
NL-107-05	Netherlands	2017/18
NL-111-01	Netherlands	2017/18
NL-112	Netherlands	2017/18
NL-113-03	Netherlands	2017/18
NL-114-01	Netherlands	2017/18
NL-115	Netherlands	2017/18
NL-117	Netherlands	2018/19
NL-119	Netherlands	2018/19
NL-125	Netherlands	2018/19
NL-126	Netherlands	2018/19
NL-127	Netherlands	2018/19
NL-131	Netherlands	2018/19
NL-132	Netherlands	2018/19
NL-134	Netherlands	2018/19
NL-137	Netherlands	2018/19
NL-138	Netherlands	2018/19
NL-139	Netherlands	2018/19
NL-140	Netherlands	2018/19
NL-144	Netherlands	2018/19
NL-145	Netherlands	2018/19
NL-147	Netherlands	2018/19
NL-148	Netherlands	2018/19
NL-153	Netherlands	2019/20
NL-155	Netherlands	2019/20
NL-159	Netherlands	2019/20
NL-169-01	Netherlands	2019/20
NL-173	Netherlands	2019/20
NL-183	Netherlands	2019/20
NL-185	Netherlands	2019/20
NL-187	Netherlands	2019/20
