# Supplementary material for: Targeted metagenomics reveals association between severity and pathogen co-detection in infants with respiratory syncytial virus
Source: Nat Commun. 2024 Mar 16;15:2379. doi: 10.1038/s41467-024-46648-3 (PMC10944482; doi:10.1038/s41467-024-46648-3)
Supplement: Supplementary file 6 — Source Data [file 41467_2024_46648_MOESM6_ESM.zip › Source Data/FigS11b.csv]

ID	Country	M. catarrhalis	S. pneumoniae	H. influenzae	S. aureus
ES-001	ES	No	Yes	No	No
ES-002	ES	Yes	Yes	No	No
ES-003	ES	Yes	No	No	No
ES-004	ES	No	No	Yes	No
ES-005	ES	No	No	No	No
ES-006	ES	No	Yes	No	No
ES-007	ES	No	Yes	Yes	No
ES-009	ES	Yes	No	No	No
ES-011	ES	No	Yes	Yes	No
ES-017	ES	Yes	Yes	No	No
ES-020	ES	No	No	No	No
ES-021	ES	Yes	Yes	No	No
ES-025	ES	Yes	No	No	No
ES-027	ES	No	Yes	No	No
ES-031	ES	Yes	Yes	Yes	No
ES-032	ES	No	No	No	No
ES-033	ES	Yes	Yes	No	No
ES-034	ES	Yes	Yes	Yes	No
ES-044	ES	Yes	No	No	No
ES-046	ES	No	No	No	No
ES-049	ES	No	No	No	No
ES-050	ES	Yes	No	No	No
ES-051	ES	No	Yes	No	No
ES-056	ES	Yes	Yes	Yes	No
ES-057	ES	Yes	Yes	Yes	No
ES-062	ES	Yes	Yes	Yes	No
ES-063	ES	No	No	Yes	No
ES-066	ES	Yes	No	No	No
ES-070	ES	Yes	No	No	No
ES-072	ES	Yes	No	Yes	No
ES-073	ES	Yes	Yes	Yes	No
GB-001	GB	Yes	Yes	No	No
GB-002	GB	No	No	Yes	No
GB-003	GB	No	No	No	No
GB-004	GB	No	No	Yes	No
GB-007	GB	Yes	Yes	No	No
GB-008	GB	Yes	Yes	No	No
GB-011	GB	Yes	No	No	No
GB-012	GB	Yes	Yes	No	No
GB-013	GB	Yes	No	No	No
GB-014	GB	No	No	No	No
GB-016	GB	Yes	Yes	No	No
GB-018	GB	Yes	No	Yes	No
GB-021	GB	Yes	No	No	No
GB-022	GB	Yes	Yes	No	No
GB-023	GB	Yes	Yes	No	No
GB-024	GB	Yes	No	No	No
GB-032	GB	No	Yes	No	No
GB-033	GB	No	Yes	No	No
GB-034	GB	Yes	No	No	No
GB-036	GB	No	No	No	No
GB-037	GB	Yes	Yes	Yes	No
GB-039	GB	Yes	Yes	No	No
GB-041	GB	Yes	Yes	No	No
GB-047	GB	Yes	No	No	No
GB-050	GB	Equivocal	No	Equivocal	No
GB-052	GB	No	No	No	Yes
GB-056	GB	Yes	Yes	No	No
GB-057	GB	Yes	Yes	Equivocal	No
GB-058	GB	Yes	No	No	No
GB-066	GB	Yes	No	No	No
GB-068	GB	Yes	No	No	No
GB-069	GB	Yes	No	Yes	No
GB-071	GB	Yes	No	No	No
GB-072	GB	Yes	Yes	No	No
GB-073	GB	Yes	Yes	Yes	No
GB-074	GB	No	No	No	No
GB-076	GB	Yes	Yes	No	No
GB-079	GB	Yes	Yes	No	No
GB-081	GB	Yes	No	No	No
GB-086	GB	No	Yes	No	No
GB-093	GB	Equivocal	No	No	No
GB-094	GB	Yes	Equivocal	Yes	No
GB-095	GB	Equivocal	Yes	Yes	No
GB-096	GB	Yes	Yes	No	No
GB-097	GB	Yes	Yes	No	No
GB-100	GB	No	No	No	Yes
GB-105	GB	Yes	Yes	Yes	No
GB-109	GB	Yes	Yes	No	No
GB-111	GB	Yes	Yes	Yes	No
GB-113	GB	Yes	Yes	No	No
GB-115	GB	Equivocal	Yes	No	No
GB-116	GB	Yes	No	No	No
GB-118	GB	Yes	Yes	No	No
GB-121	GB	Yes	Yes	No	No
GB-124	GB	No	No	No	No
GB-125	GB	Yes	Yes	No	No
GB-126	GB	No	Yes	No	Equivocal
GB-127	GB	Yes	No	Yes	No
GB-130	GB	No	No	No	No
GB-131	GB	Equivocal	No	No	No
GB-133	GB	No	Equivocal	No	Yes
GB-135	GB	Yes	No	No	No
GB-138	GB	Yes	No	No	No
GB-140	GB	Yes	No	No	No
GB-141	GB	Yes	Yes	No	No
GB-152	GB	Yes	Yes	Yes	No
GB-153	GB	Yes	No	No	Yes
GB-155	GB	No	Yes	Yes	No
GB-157	GB	Yes	No	No	No
GB-159	GB	Yes	No	No	No
NL-001	NL	No	No	No	No
NL-002	NL	Yes	Yes	Yes	Yes
NL-004	NL	No	No	No	No
NL-005	NL	Yes	Yes	Yes	No
NL-006	NL	Yes	Yes	No	No
NL-007	NL	Yes	Yes	Yes	No
NL-008	NL	No	No	No	Yes
NL-009	NL	Yes	Yes	No	No
NL-010	NL	Yes	No	Yes	No
NL-011	NL	Yes	No	Yes	No
NL-012	NL	Yes	Yes	Yes	No
NL-017	NL	Yes	Equivocal	No	No
NL-019	NL	Yes	No	No	No
NL-020	NL	Yes	No	No	No
NL-023	NL	No	Yes	No	Yes
NL-035	NL	Yes	Yes	No	No
NL-036	NL	Yes	Yes	Yes	No
NL-046	NL	Yes	Yes	No	No
NL-057	NL	No	No	No	No
NL-065	NL	Yes	Yes	No	No
NL-066	NL	No	No	No	Equivocal
NL-068	NL	Yes	No	No	No
NL-069	NL	Yes	Yes	Yes	No
NL-070	NL	No	Yes	Yes	No
NL-071	NL	Yes	No	Yes	No
NL-073	NL	No	Equivocal	Yes	No
NL-077	NL	Yes	Yes	Yes	No
NL-078	NL	Yes	Yes	Yes	Yes
NL-082	NL	No	No	No	No
NL-083	NL	No	No	No	No
NL-085	NL	Yes	Yes	Yes	No
NL-086	NL	No	No	Yes	No
NL-087	NL	Yes	Yes	No	No
NL-091	NL	Yes	Equivocal	Yes	Yes
NL-092	NL	Yes	No	No	Yes
NL-093	NL	Yes	No	No	No
NL-094	NL	Yes	No	Yes	No
NL-095	NL	Yes	Yes	Yes	No
NL-096	NL	Yes	Yes	Yes	No
NL-097	NL	Yes	No	Equivocal	No
NL-098	NL	No	Yes	Equivocal	Yes
NL-099	NL	Yes	Yes	Yes	No
NL-100	NL	No	No	No	No
NL-102	NL	Yes	Yes	Yes	No
NL-104	NL	No	No	No	No
NL-106	NL	No	No	Yes	No
NL-107	NL	No	Yes	Yes	Yes
NL-111	NL	Yes	No	No	Yes
NL-112	NL	No	No	No	No
NL-113	NL	Yes	Yes	Yes	Yes
NL-114	NL	No	No	No	No
NL-115	NL	No	No	No	Yes
NL-117	NL	Yes	Yes	Yes	No
NL-119	NL	No	Equivocal	No	No
NL-125	NL	Yes	Yes	Yes	No
NL-126	NL	Yes	Yes	Yes	No
NL-127	NL	Yes	Yes	No	No
NL-131	NL	Yes	Yes	No	No
NL-132	NL	Yes	Yes	No	No
NL-134	NL	Yes	Yes	Equivocal	No
NL-137	NL	Yes	No	No	No
NL-138	NL	No	Equivocal	Yes	No
NL-139	NL	No	Equivocal	No	No
NL-140	NL	No	No	Yes	No
NL-144	NL	No	No	Yes	No
NL-145	NL	Yes	No	Yes	No
NL-147	NL	Yes	No	Yes	No
NL-148	NL	No	No	Yes	No
NL-153	NL	No	No	No	No
NL-155	NL	No	Yes	No	No
NL-159	NL	No	No	No	No
NL-169	NL	No	Equivocal	Yes	No
NL-173	NL	Yes	No	No	No
NL-183	NL	Yes	Yes	Yes	No
NL-185	NL	Yes	Yes	Yes	No
NL-187	NL	Yes	Yes	No	No
